# Supplementary material for: Investigation of monogenic causes of familial breast cancer: data from the BEACCON case-control study
Source: NPJ Breast Cancer. 2021 Jun 11;7:76. doi: 10.1038/s41523-021-00279-9 (PMC8196173; doi:10.1038/s41523-021-00279-9)
Supplement: Supplementary file 2 — Supplementary Data 1 [file 41523_2021_279_MOESM2_ESM.xlsx]

## Sheet: Supp. Table 3 Gene Summary
Supplementary Table 3:
Complete List of Genes Screened in BEACCON Study
**Part of the data has been published previously in J Clin Oncol. 34(13):1455-9, Genet Med 21(4):913-922, J Pathol, 245(1):53-60, J Natl Cancer Inst, 111(12):1332-1338, Nat Genet, 50(10):1346-1348, Breast Cancer Res Treat, 159(2):385-92, Nat Genet, 50(10):1346-1348 and Breast Cancer Res Treat, 159(2):385-92.
Gene	Gene	Genes selected from WES	Genes selected by DNA repair function	Group (Figure 2 and 4)	In Phase 2?	LoF_case_subject	LoF_control_subject	LoF_case_EAS/AFR_subject	LoF_control_EAS/AFR_subject	MS_case_subject	MS_control_subject	MS_case_EAS/AFR_subject	MS_control_EAS/AFR_subject	sample size_case	sample size_control	LoF_p.value	LoF_OR	LoF_conf.int.lower	LoF_conf.int.upper	LoF_OR (95%CI)	LoF_homozygous_case%	LoF_homozygous_control%	LoF_case_cpd_homozygous	LoF_control_cpd_homozygous	GnomAD_LoF_variant_frequency_MAF<0.005	GnomAD_LoF_variant_frequency_MAF<0.005_NFE	MS_p.value	MS_OR	MS_conf.int.lower	MS_conf.int.upper	MS_OR (95%CI)	MS_homozygous_case%	MS_homzygous_control%	MS_case_cpd_homozygous	MS_control_cpd_homozygous	GnomAD_MS_variant_frequency_MAF<0.001	GnomAD_MS_variant_frequency_MAF<0.001_NFE	Holm-Bonferroni significance threshold (for Phase 1+2 genes)	Holm-Bonferroni threshold (for Phase 2 genes)	Benjamini-Hochberg	DNA Repair Pathway
CHEK2**	CHEK2	Yes	Yes	Previously Reported HBOC Gene	Yes	78	29	0	0	122	71	13	9	5770	5741	2.13315e-06	2.7	1.73863	4.29567	2.7 (1.74-4.3)	78 (2) (1.35%)	29 (0) (0.51%)	2	0	0.00290691	0.00341086	0.000266046	1.73	1.27382	2.35075	1.73 (1.27-2.35)	122 (3) (2.11%)	71 (2) (1.24%)	3	2	0.00927976	0.00753267	3.79651e-05	0.000314465		.
PALB2**	PALB2	-	Yes	Previously Reported HBOC Gene	Yes	52	15	1	0	92	83	8	8	5770	5741	6.11354e-06	3.47	1.92177	6.64685	3.47 (1.92-6.65)	52 (0) (0.9%)	15 (0) (0.26%)	0	0	0.000793698	0.000727679	0.542611	1.1	0.809991	1.50806	1.1 (0.81-1.51)	92 (1) (1.59%)	83 (1) (1.45%)	1	1	0.0128035	0.00874907	3.79939e-05	0.000316456		.
ATM**	ATM	Yes	Yes	Previously Reported HBOC Gene	Yes	46	16	1	0	319	219	24	23	5770	5741	0.00017	2.88	1.59549	5.44817	2.88 (1.6-5.45)	46 (0) (0.8%)	16 (0) (0.28%)	0	0	0.00142364	0.00165025	1.43879e-05	1.48	1.23324	1.76782	1.48 (1.23-1.77)	319 (15) (5.53%)	219 (8) (3.81%)	15	8	0.0307797	0.0244491	3.80228e-05	0.000318471		.
NTHL1	NTHL1	-	Yes	Candidate Gene_LoF	Yes	38	15	0	0	37	20	2	3	4807	4782	0.00213408	2.53	1.35855	4.9619	2.53 (1.36-4.96)	38 (1) (0.79%)	15 (0) (0.31%)	1	0	0.00184862	0.00244575	0.0326603	1.85	1.04273	3.3634	1.85 (1.04-3.36)	37 (0) (0.77%)	20 (0) (0.42%)	0	0	0.0061981	0.00420602	3.80518e-05	0.000320513		Base Excision Repair
TP53**	TP53	-	Yes	Previously Reported HBOC Gene	Yes	9	0	0	0	43	32	4	0	5770	5741	0.00389493	18.93	1.96571	Inf	18.93 (1.97-Inf)	9 (0) (0.16%)	0 (0) (0%)	0	0	2.60855e-05	2.53837e-05	0.246612	1.34	0.826735	2.19067	1.34 (0.83-2.19)	43 (0) (0.75%)	32 (1) (0.56%)	0	1	0.00298866	0.002293	3.80807e-05	0.000322581		.
RAD51C**	RAD51C	-	Yes	Previously Reported HBOC Gene	Yes	14	2	1	0	28	24	3	4	4807	4782	0.00415347	6.98	1.60172	63.3637	6.98 (1.6-63.36)	14 (0) (0.29%)	2 (0) (0.04%)	0	0	0.000465806	0.00043153	0.677031	1.16	0.648146	2.09671	1.16 (0.65-2.1)	28 (1) (0.58%)	24 (0) (0.5%)	1	0	0.00223214	0.00193766	3.81098e-05	0.000324675		.
FAM129A	FAM129A	Yes	-	.	.	0	6	0	0	16	15	1	4	1027	943	0.0119306	0.07	0	0.777508	0.07 (0-0.78)	0 (0) (0%)	6 (0) (0.64%)	0	0	0.00138642	0.00189545	1	0.98	0.450525	2.13927	0.98 (0.45-2.14)	16 (1) (1.56%)	15 (0) (1.59%)	1	0	0.0130369	0.00844489	3.81388e-05	.		.
CCDC60	CCDC60	Yes	-	Candidate Gene_LoF	Yes	30	13	1	1	49	60	8	6	4807	4782	0.0135242	2.3	1.16423	4.81718	2.3 (1.16-4.82)	30 (0) (0.62%)	13 (0) (0.27%)	0	0	0.00272051	0.00233582	0.290402	0.81	0.542887	1.20491	0.81 (0.54-1.2)	49 (0) (1.02%)	60 (0) (1.25%)	0	0	0.00717768	0.00415538	3.81679e-05	0.000326797		.
CATSPERG	CATSPERG	Yes	-	.	.	6	17	0	0	41	46	6	6	1990	1902	0.0200382	0.34	0.108059	0.893985	0.34 (0.11-0.89)	6 (0) (0.3%)	17 (0) (0.89%)	0	0	0.00136756	0.00179378	0.515438	0.85	0.540522	1.32892	0.85 (0.54-1.33)	41 (3) (2.06%)	46 (3) (2.42%)	3	3	0.0122484	0.00995888	3.81971e-05	.		.
WRN	WRN	-	Yes	Candidate Gene_LoF	Yes	34	17	1	0	131	83	12	6	4807	4782	0.0237459	2	1.0831	3.81627	2 (1.08-3.82)	34 (0) (0.71%)	17 (0) (0.36%)	0	0	0.00393889	0.00247931	0.00111933	1.59	1.19183	2.12059	1.59 (1.19-2.12)	131 (2) (2.73%)	83 (0) (1.74%)	2	0	0.0186249	0.0122273	3.82263e-05	0.000328947		Homologous Recombination Repair
CRHR2	CRHR2	Yes	-	.	.	0	5	0	0	9	5	1	1	1027	943	0.0249931	0.08	0	0.999878	0.08 (0-1)	0 (0) (0%)	5 (0) (0.53%)	0	0	0.00180388	0.0023105	0.428287	1.66	0.496947	6.3217	1.66 (0.5-6.32)	9 (0) (0.88%)	5 (0) (0.53%)	0	0	0.00859081	0.00335996	3.82555e-05	.		.
ZNF790	ZNF790	Yes	-	.	.	6	0	0	0	9	3	0	1	1027	943	0.0318639	12.01	1.08386	Inf	12.01 (1.08-Inf)	6 (0) (0.58%)	0 (0) (0%)	0	0	0.00210646	0.00132961	0.149167	2.77	0.688322	15.9482	2.77 (0.69-15.95)	9 (0) (0.88%)	3 (0) (0.32%)	0	0	0.00805303	0.00481877	3.82848e-05	.		.
SPG11	SPG11	Yes	-	.	.	1	7	0	0	44	36	2	4	1027	943	0.0319217	0.13	0.00289353	1.01831	0.13 (0-1.02)	1 (0) (0.1%)	7 (0) (0.74%)	0	0	0.00168064	0.00214098	0.648354	1.13	0.70231	1.82094	1.13 (0.7-1.82)	44 (1) (4.28%)	36 (1) (3.82%)	1	1	0.0273449	0.017204	3.83142e-05	.		.
BLM	BLM	Yes	Yes	Candidate Gene_LoF	Yes	20	8	0	0	104	106	8	18	5770	5741	0.0354932	2.49	1.05054	6.54882	2.49 (1.05-6.55)	20 (0) (0.35%)	8 (0) (0.14%)	0	0	0.00103595	0.0011085	0.889321	0.98	0.735309	1.29459	0.98 (0.74-1.29)	104 (2) (1.8%)	106 (1) (1.85%)	2	1	0.0150771	0.00973108	3.83436e-05	0.000331126		Homologous Recombination Repair
PARP2	PARP2	-	Yes	Candidate Gene_LoF	Yes	10	2	0	0	58	38	5	7	4807	4782	0.0384643	4.98	1.06082	46.7814	4.98 (1.06-46.78)	10 (0) (0.21%)	2 (0) (0.04%)	0	0	0.00106208	0.000535241	0.0508187	1.52	0.993461	2.3643	1.52 (0.99-2.36)	58 (0) (1.21%)	38 (0) (0.79%)	0	0	0.00669524	0.00508904	3.8373e-05	0.000333333		.
TMTC1	TMTC1	Yes	-	.	.	15	5	0	0	55	52	7	2	3559	3527	0.0411486	2.98	1.02851	10.4957	2.98 (1.03-10.5)	15 (0) (0.42%)	5 (0) (0.14%)	0	0	0.00194921	0.00218374	0.845813	1.05	0.702581	1.56787	1.05 (0.7-1.57)	55 (1) (1.55%)	52 (0) (1.47%)	1	0	0.00770739	0.00655122	3.84025e-05	.		.
ZNF778	ZNF778	Yes	-	.	.	0	4	0	0	31	23	3	1	1027	943	0.0523285	0.1	0	1.38908	0.1 (0-1.39)	0 (0) (0%)	4 (0) (0.42%)	0	0	0.000993293	0.00100829	0.49065	1.24	0.696904	2.25355	1.24 (0.7-2.25)	31 (0) (3.02%)	23 (0) (2.44%)	0	0	0.0163109	0.0124723	3.8432e-05	.		.
ZNF837	ZNF837	Yes	-	.	.	0	4	0	0	16	13	3	1	1027	943	0.0523285	0.1	0	1.38908	0.1 (0-1.39)	0 (0) (0%)	4 (0) (0.42%)	0	0	0.000846141	0.00118669	0.852073	1.13	0.50747	2.57341	1.13 (0.51-2.57)	16 (1) (1.56%)	13 (0) (1.38%)	1	0	0.00620937	0.0040428	3.84615e-05	.		.
HEATR4	HEATR4	Yes	-	.	.	0	4	0	0	19	17	2	3	1027	943	0.0523285	0.1	0	1.38908	0.1 (0-1.39)	0 (0) (0%)	4 (0) (0.42%)	0	0	0.0048628	0.00125233	1	1.03	0.501927	2.11667	1.03 (0.5-2.12)	19 (0) (1.85%)	17 (0) (1.8%)	0	0	0.012144	0.00895245	3.84911e-05	.		.
GPR35	GPR35	-	-	.	.	11	3	0	0	27	15	2	1	2596	2568	0.0570921	3.64	0.959391	20.3279	3.64 (0.96-20.33)	11 (0) (0.42%)	3 (0) (0.12%)	0	0	0.00116652	0.00147253	0.0873349	1.79	0.915659	3.62624	1.79 (0.92-3.63)	27 (1) (1.04%)	15 (1) (0.58%)	1	1	0.00677549	0.00522156	3.85208e-05	.		.
RAD51D	RAD51D	-	Yes	Previously Reported HBOC Gene	Yes	8	2	1	0	56	30	3	3	4807	4782	0.109204	3.98	0.794428	38.5349	3.98 (0.79-38.53)	8 (1) (0.17%)	2 (0) (0.04%)	1	0	0.000320475	0.000253854	0.00644934	1.87	1.17538	3.01918	1.87 (1.18-3.02)	56 (1) (1.16%)	30 (0) (0.63%)	1	0	0.00554496	0.00344396	3.89105e-05	0.000352113		.
PXDNL	PXDNL	-	-	.	.	1	6	1	0	32	25	2	4	1027	943	0.0597249	0.15	0.00331056	1.2591	0.15 (0-1.26)	1 (0) (0.1%)	6 (0) (0.64%)	0	0	0.00649755	0.00103814	0.591582	1.18	0.672309	2.09563	1.18 (0.67-2.1)	32 (0) (3.12%)	25 (1) (2.65%)	0	1	0.0196654	0.0121513	3.85505e-05	.		.
CDK9	CDK9	-	Yes	Candidate Gene_LoF	Yes	5	0	0	0	7	11	0	1	4807	4782	0.0624391	10.95	0.911952	Inf	10.95 (0.91-Inf)	5 (0) (0.1%)	0 (0) (0%)	0	0	0.000219854	0.000126923	0.357612	0.63	0.2077	1.78856	0.63 (0.21-1.79)	7 (0) (0.15%)	11 (0) (0.23%)	0	0	0.00108809	0.00108308	3.85802e-05	0.00033557		.
NEIL3	NEIL3	-	Yes	Candidate Gene_LoF	Yes	5	0	0	0	34	29	5	3	4807	4782	0.0624391	10.95	0.911952	Inf	10.95 (0.91-Inf)	5 (0) (0.1%)	0 (0) (0%)	0	0	0.000506918	0.000440215	0.366331	1.17	0.78394	2.01601	1.17 (0.78-2.02)	34 (6) (0.71%)	29 (3) (0.61%)	6	3	0.00952335	0.00537571	3.861e-05	0.000337838		Base Excision Repair
MYO7A	MYO7A	Yes	-	.	.	5	0	0	0	63	48	5	4	1027	943	0.063319	10.15	0.84289	Inf	10.15 (0.84-Inf)	5 (0) (0.49%)	0 (0) (0%)	0	0	0.00102081	0.000944488	0.329432	1.22	0.814076	1.8335	1.22 (0.81-1.83)	63 (3) (6.13%)	48 (0) (5.09%)	3	0	0.0333754	0.0239611	3.86399e-05	.		.
MCTP2	MCTP2	Yes	-	.	.	5	0	1	0	17	13	1	1	1027	943	0.063319	10.15	0.84289	Inf	10.15 (0.84-Inf)	5 (0) (0.49%)	0 (0) (0%)	0	0	0.00354864	0.00180285	0.713788	1.2	0.547313	2.71149	1.2 (0.55-2.71)	17 (1) (1.66%)	13 (0) (1.38%)	1	0	0.0150817	0.00785469	3.86698e-05	.		.
RECQL**	RECQL	-	Yes	.	Yes	12	23	0	1	59	44	5	3	4807	4782	0.0641069	0.52	0.234544	1.08586	0.52 (0.23-1.09)	12 (0) (0.25%)	23 (0) (0.48%)	0	0	0.00246131	0.00244878	0.165306	1.34	0.888296	2.02864	1.34 (0.89-2.03)	59 (2) (1.23%)	44 (1) (0.92%)	2	1	0.00716017	0.00444	3.86997e-05	0.000340136		.
PMS1	PMS1	-	Yes	.	Yes	2	8	0	0	55	40	7	3	4807	4782	0.0646269	0.25	0.0256843	1.2457	0.25 (0.03-1.25)	2 (0) (0.04%)	8 (0) (0.17%)	0	0	0.000655977	0.000550139	0.148624	1.37	0.89463	2.12073	1.37 (0.89-2.12)	55 (1) (1.14%)	40 (1) (0.84%)	1	1	0.0098322	0.00577223	3.87297e-05	0.000342466		Mismatch Repair
CTH	CTH	Yes	-	Candidate Gene_LoF	Yes	9	2	1	0	24	11	1	1	4807	4782	0.0652883	4.48	0.927114	42.606	4.48 (0.93-42.61)	9 (0) (0.19%)	2 (0) (0.04%)	0	0	0.000279486	0.000355408	0.040619	2.18	1.02486	4.92755	2.18 (1.02-4.93)	24 (0) (0.5%)	11 (0) (0.23%)	0	0	0.00445314	0.00170088	3.87597e-05	0.000344828		.
BAP1	BAP1	-	-	Candidate Gene_LoF	Yes	7	1	0	0	51	38	5	3	5770	5741	0.0702244	6.97	0.895147	313.833	6.97 (0.9-313.83)	7 (0) (0.12%)	1 (0) (0.02%)	0	0	0.000171413	0.000152307	0.201493	1.34	0.860687	2.09709	1.34 (0.86-2.1)	51 (2) (0.88%)	38 (0) (0.66%)	2	0	0.00525045	0.0030123	3.87898e-05	0.000347222		Homologous Recombination Repair
CDH1**	CDH1	-	-	Previously Reported HBOC Gene	Yes	4	0	1	0	69	64	3	6	5770	5741	0.12494	8.96	0.656942	Inf	8.96 (0.66-Inf)	4 (0) (0.07%)	0 (0) (0%)	0	0	6.70736e-05	6.76933e-05	0.727445	1.07	0.751275	1.53607	1.07 (0.75-1.54)	69 (1) (1.2%)	64 (0) (1.11%)	1	0	0.0083842	0.00617702	3.92773e-05	0.000357143		.
TRPA1	TRPA1	Yes	-	.	.	4	11	0	0	26	20	2	4	1990	1902	0.0707402	0.35	0.0802617	1.17134	0.35 (0.08-1.17)	4 (0) (0.2%)	11 (0) (0.58%)	0	0	0.00154641	0.0014892	0.553381	1.25	0.666268	2.36213	1.25 (0.67-2.36)	26 (0) (1.31%)	20 (0) (1.05%)	0	0	0.0109292	0.00844446	3.88199e-05	.		.
MFSD9	MFSD9	Yes	-	Candidate Gene_LoF	Yes	28	16	1	0	67	75	9	11	4807	4782	0.0954303	1.75	0.910777	3.45771	1.75 (0.91-3.46)	28 (0) (0.58%)	16 (0) (0.33%)	0	0	0.00227683	0.0018192	0.499541	0.89	0.626784	1.25339	0.89 (0.63-1.25)	67 (1) (1.39%)	75 (1) (1.57%)	1	1	0.00723293	0.00632065	3.885e-05	0.00034965		.
PSG6	PSG6	Yes	-	.	.	2	7	0	0	26	6	4	4	1027	943	0.0962283	0.26	0.0263863	1.37568	0.26 (0.03-1.38)	2 (0) (0.19%)	7 (0) (0.74%)	0	0	0.00315188	0.00256584	0.0400923	4.06	0.997568	4.24202	4.06 (1-4.24)	26 (3) (2.53%)	6 (3) (0.64%)	3	3	0.0160653	0.00972987	3.88802e-05	.		.
ACE	ACE	Yes	-	.	.	0	3	0	0	46	28	1	3	1027	943	0.1095	0.13	0	2.22051	0.13 (0-2.22)	0 (0) (0%)	3 (0) (0.32%)	0	0	0.000991272	0.000660032	0.0962706	1.53	0.928547	2.56852	1.53 (0.93-2.57)	46 (1) (4.48%)	28 (3) (2.97%)	1	3	0.0116605	0.00863966	3.89408e-05	.		.
C9orf156	C9orf156	Yes	-	.	.	0	3	0	0	18	10	4	3	1027	943	0.1095	0.13	0	2.22051	0.13 (0-2.22)	0 (0) (0%)	3 (0) (0.32%)	0	0	0.000536597	0.000770012	0.253042	1.66	0.723918	4.05671	1.66 (0.72-4.06)	18 (0) (1.75%)	10 (0) (1.06%)	0	0	0.00589511	0.00380775	3.89712e-05	.		.
ACSM1	ACSM1	-	-	.	.	0	3	0	0	12	8	0	1	1027	943	0.1095	0.13	0	2.22051	0.13 (0-2.22)	0 (0) (0%)	3 (0) (0.32%)	0	0	0.00108077	0.00118475	0.50914	1.38	0.516674	3.91469	1.38 (0.52-3.91)	12 (0) (1.17%)	8 (0) (0.85%)	0	0	0.00886601	0.00653307	3.90016e-05	.		.
MGMT	MGMT	-	Yes	.	.	0	3	0	0	7	4	0	2	1027	943	0.1095	0.13	0	2.22051	0.13 (0-2.22)	0 (0) (0%)	3 (0) (0.32%)	0	0	0.000342833	0.000363839	0.551793	1.61	0.407935	7.5288	1.61 (0.41-7.53)	7 (0) (0.68%)	4 (0) (0.42%)	0	0	0.00446801	0.00192073	3.9032e-05	.		.
ERCC2	ERCC2	-	Yes	.	.	0	3	0	0	18	13	2	3	1027	943	0.1095	0.13	0	2.22051	0.13 (0-2.22)	0 (0) (0%)	3 (0) (0.32%)	0	0	0.000763911	0.00110852	0.588223	1.28	0.587381	2.84991	1.28 (0.59-2.85)	18 (1) (1.75%)	13 (0) (1.38%)	1	0	0.0121071	0.00925738	3.90625e-05	.		.
PPM1M	PPM1M	Yes	-	.	.	0	3	0	0	4	3	2	0	1027	943	0.1095	0.13	0	2.22051	0.13 (0-2.22)	0 (0) (0%)	3 (0) (0.32%)	0	0	0.000212622	0.00017802	1	1.23	0.20666	8.38253	1.23 (0.21-8.38)	4 (0) (0.39%)	3 (0) (0.32%)	0	0	0.00299535	0.00209386	3.9093e-05	.		.
PSG9	PSG9	Yes	-	.	.	0	3	0	0	18	17	0	2	1027	943	0.1095	0.13	0	2.22051	0.13 (0-2.22)	0 (0) (0%)	3 (0) (0.32%)	0	0	0.00556396	0.0012102	1	0.97	0.469433	2.01987	0.97 (0.47-2.02)	18 (1) (1.75%)	17 (3) (1.8%)	1	3	0.0148546	0.0137862	3.91236e-05	.		.
MMACHC	MMACHC	Yes	-	.	.	1	5	0	0	13	8	1	0	1027	943	0.110239	0.18	0.00386691	1.63946	0.18 (0-1.64)	1 (0) (0.1%)	5 (0) (0.53%)	0	0	0.00316745	0.00237877	0.389952	1.5	0.572566	4.18949	1.5 (0.57-4.19)	13 (1) (1.27%)	8 (0) (0.85%)	1	0	0.00815507	0.00624427	3.91543e-05	.		.
BARD1**	BARD1	-	Yes	Previously Reported HBOC Gene	Yes	7	3	0	0	77	55	5	8	5770	5741	0.343552	2.32	0.530011	13.9291	2.32 (0.53-13.93)	7 (0) (0.12%)	3 (0) (0.05%)	0	0	0.000428692	0.000516511	0.0657209	1.4	0.974433	2.01788	1.4 (0.97-2.02)	77 (0) (1.33%)	55 (0) (0.96%)	0	0	0.00906963	0.00568163	4.26257e-05	0.000442478		.
UBQLN3	UBQLN3	Yes	-	.	.	1	5	0	0	18	14	1	2	1027	943	0.110239	0.18	0.00386691	1.63946	0.18 (0-1.64)	1 (0) (0.1%)	5 (0) (0.53%)	0	0	0.000618872	0.000558915	0.722548	1.18	0.55269	2.58723	1.18 (0.55-2.59)	18 (0) (1.75%)	14 (0) (1.48%)	0	0	0.0129851	0.00661382	3.9185e-05	.		.
KLHL33	KLHL33	Yes	-	.	.	1	5	0	0	17	16	1	1	1027	943	0.110239	0.18	0.00386691	1.63946	0.18 (0-1.64)	1 (0) (0.1%)	5 (0) (0.53%)	0	0	0.00156462	0.00227365	1	0.98	0.460313	2.07573	0.98 (0.46-2.08)	17 (0) (1.66%)	16 (1) (1.7%)	0	1	0.0109847	0.00774124	3.92157e-05	.		.
ALKBH2	ALKBH2	-	Yes	.	Yes	4	0	1	0	23	15	4	1	4807	4782	0.124927	8.96	0.656854	Inf	8.96 (0.66-Inf)	4 (0) (0.08%)	0 (0) (0%)	0	0	0.000313019	0.000177707	0.25499	1.53	0.762508	3.15276	1.53 (0.76-3.15)	23 (0) (0.48%)	15 (0) (0.31%)	0	0	0.00408788	0.00265714	3.92465e-05	0.00035461		Base Excision Repair
C12orf56	C12orf56	Yes	-	.	.	4	0	1	0	11	4	0	0	1027	943	0.125983	8.3	0.606792	Inf	8.3 (0.61-Inf)	4 (0) (0.39%)	0 (0) (0%)	0	0	0.00163909	0.00137248	0.122075	2.54	0.749503	10.9792	2.54 (0.75-10.98)	11 (0) (1.07%)	4 (0) (0.42%)	0	0	0.00518417	0.0028984	3.93082e-05	.		.
DNHD1	DNHD1	Yes	-	.	.	19	9	0	0	74	73	4	12	1027	943	0.126317	1.96	0.838047	4.9326	1.96 (0.84-4.93)	19 (0) (1.85%)	9 (0) (0.95%)	0	0	0.00930867	0.00680364	0.668541	0.93	0.651644	1.31451	0.93 (0.65-1.31)	74 (9) (7.21%)	73 (1) (7.74%)	9	1	0.0495133	0.0296009	3.93391e-05	.		.
FHAD1	FHAD1	Yes	-	.	.	6	1	0	0	5	3	1	1	1027	943	0.126721	5.54	0.669301	254.603	5.54 (0.67-254.6)	6 (0) (0.58%)	1 (0) (0.11%)	0	0	0.00358627	0.00140129	0.727999	1.53	0.29726	9.89884	1.53 (0.3-9.9)	5 (0) (0.49%)	3 (0) (0.32%)	0	0	0.0038467	0.00182717	3.93701e-05	.		.
MYH1	MYH1	Yes	-	.	.	5	11	0	1	42	35	2	3	1027	943	0.130355	0.41	0.112531	1.30054	0.41 (0.11-1.3)	5 (0) (0.49%)	11 (0) (1.17%)	0	0	0.00878278	0.00384127	0.727442	1.11	0.682698	1.8019	1.11 (0.68-1.8)	42 (1) (4.09%)	35 (1) (3.71%)	1	1	0.0305888	0.020374	3.94011e-05	.		.
LRWD1	LRWD1	Yes	-	.	Yes	9	3	0	0	71	56	6	8	4807	4782	0.14576	2.99	0.745048	17.1674	2.99 (0.75-17.17)	9 (0) (0.19%)	3 (0) (0.06%)	0	0	0.000536641	0.000710876	0.211115	1.27	0.876564	1.83374	1.27 (0.88-1.83)	71 (0) (1.48%)	56 (0) (1.17%)	0	0	0.00847818	0.0058478	3.94322e-05	0.000359712		.
BUB1B	BUB1B	-	-	.	Yes	9	3	0	0	52	54	2	8	4807	4782	0.14576	2.99	0.745048	17.1674	2.99 (0.75-17.17)	9 (0) (0.19%)	3 (0) (0.06%)	0	0	0.000313017	0.000321533	0.845617	0.96	0.640022	1.43128	0.96 (0.64-1.43)	52 (0) (1.08%)	54 (0) (1.13%)	0	0	0.00879429	0.00763217	3.94633e-05	0.000362319		.
NPSR1	NPSR1	Yes	-	.	Yes	9	3	0	0	34	20	2	2	5770	5741	0.145801	2.99	0.745135	17.1654	2.99 (0.75-17.17)	9 (0) (0.16%)	3 (0) (0.05%)	0	0	0.00302244	0.000406243	0.0752698	1.7	0.947074	3.11262	1.7 (0.95-3.11)	34 (0) (0.59%)	20 (0) (0.35%)	0	0	0.00468833	0.00245438	3.94945e-05	0.000364964		.
DNAH11	DNAH11	Yes	-	.	.	2	6	0	0	83	78	8	13	1027	943	0.163047	0.3	0.0300256	1.71045	0.3 (0.03-1.71)	2 (0) (0.19%)	6 (0) (0.64%)	0	0	0.00202817	0.00205457	0.934424	0.98	0.696976	1.36515	0.98 (0.7-1.37)	83 (8) (8.08%)	78 (6) (8.27%)	8	6	0.0714836	0.0486475	3.95257e-05	.		.
CNTLN	CNTLN	Yes	-	.	.	4	9	0	0	20	16	1	1	1027	943	0.164405	0.41	0.0910316	1.46049	0.41 (0.09-1.46)	4 (0) (0.39%)	9 (0) (0.95%)	0	0	0.0044727	0.00593416	0.73801	1.15	0.562691	2.39014	1.15 (0.56-2.39)	20 (0) (1.95%)	16 (0) (1.7%)	0	0	0.0160469	0.0133051	3.9557e-05	.		.
TTLL6	TTLL6	Yes	-	.	.	21	12	0	0	41	27	6	3	1990	1902	0.164526	1.68	0.786655	3.75574	1.68 (0.79-3.76)	21 (0) (1.06%)	12 (0) (0.63%)	0	0	0.00422586	0.00298722	0.142319	1.46	0.87317	2.48012	1.46 (0.87-2.48)	41 (0) (2.06%)	27 (0) (1.42%)	0	0	0.00919701	0.00698993	3.95883e-05	.		.
ANO7	ANO7	Yes	-	.	.	13	6	1	0	58	41	1	3	1990	1902	0.168097	2.08	0.734903	6.68036	2.08 (0.73-6.68)	13 (0) (0.65%)	6 (0) (0.32%)	0	0	0.00346549	0.00233534	0.153756	1.36	0.892882	2.0959	1.36 (0.89-2.1)	58 (1) (2.91%)	41 (0) (2.16%)	1	0	0.0205806	0.0141728	3.96197e-05	.		.
MST1R	MST1R	Yes	-	.	.	13	6	1	0	52	42	4	0	1990	1902	0.168097	2.08	0.734903	6.68036	2.08 (0.73-6.68)	13 (0) (0.65%)	6 (0) (0.32%)	0	0	0.00351766	0.0020307	0.464972	1.19	0.771824	1.83869	1.19 (0.77-1.84)	52 (0) (2.61%)	42 (0) (2.21%)	0	0	0.0170331	0.0149087	3.96511e-05	.		.
ATR**	ATR	-	Yes	.	Yes	10	4	1	1	166	149	18	11	5770	5741	0.179319	2.49	0.717595	10.8841	2.49 (0.72-10.88)	10 (0) (0.17%)	4 (0) (0.07%)	0	0	0.000857077	0.000465392	0.361183	1.11	0.882836	1.40088	1.11 (0.88-1.4)	166 (5) (2.88%)	149 (3) (2.6%)	5	3	0.0147604	0.0133017	3.96825e-05	0.000367647		#N/A
BPIFC	BPIFC	Yes	-	.	.	7	2	4	0	36	28	3	1	2596	2568	0.179364	3.47	0.659494	34.2463	3.47 (0.66-34.25)	7 (0) (0.27%)	2 (0) (0.08%)	0	0	0.00128576	0.000194661	0.379208	1.28	0.754376	2.17732	1.28 (0.75-2.18)	36 (0) (1.39%)	28 (0) (1.09%)	0	0	0.0080537	0.00723632	3.97141e-05	.		.
DPEP1	DPEP1	Yes	-	.	Yes	7	2	1	0	45	36	3	6	4807	4782	0.179496	3.49	0.66308	34.3984	3.49 (0.66-34.4)	7 (0) (0.15%)	2 (0) (0.04%)	0	0	0.000484662	0.000583964	0.372275	1.25	0.784263	1.99151	1.25 (0.78-1.99)	45 (0) (0.94%)	36 (0) (0.75%)	0	0	0.00951057	0.00384231	3.97456e-05	0.00037037		.
NEIL2	NEIL2	-	Yes	.	Yes	7	2	3	0	57	50	4	15	4807	4782	0.179496	3.49	0.66308	34.3984	3.49 (0.66-34.4)	7 (0) (0.15%)	2 (0) (0.04%)	0	0	0.000469557	0.000321582	0.63789	1.14	0.751562	1.6329	1.14 (0.75-1.63)	57 (3) (1.19%)	50 (3) (1.05%)	3	3	0.00821352	0.00516223	3.97772e-05	0.000373134		Base Excision Repair
ECT2L	ECT2L	-	-	.	.	7	2	0	0	20	7	1	1	1027	943	0.18227	3.23	0.612437	31.9109	3.23 (0.61-31.91)	7 (0) (0.68%)	2 (0) (0.21%)	0	0	0.00571266	0.00480924	0.0310132	2.66	1.07208	7.46541	2.66 (1.07-7.47)	20 (1) (1.95%)	7 (0) (0.74%)	1	0	0.0116768	0.00806356	3.98089e-05	.		.
AHSA2	AHSA2	Yes	-	.	.	7	2	2	0	1	3	0	0	1027	943	0.18227	3.23	0.612437	31.9109	3.23 (0.61-31.91)	7 (0) (0.68%)	2 (0) (0.21%)	0	0	0.00394311	0.00133737	0.35467	0.31	0.00581691	3.81258	0.31 (0.01-3.81)	1 (0) (0.1%)	3 (0) (0.32%)	0	0	0.00207218	0.000761795	3.98406e-05	.		.
DNAH17	DNAH17	Yes	-	.	.	7	2	0	0	124	108	9	8	1027	943	0.18227	3.23	0.612437	31.9109	3.23 (0.61-31.91)	7 (0) (0.68%)	2 (0) (0.21%)	0	0	0.00836422	0.00338937	0.675363	1.06	0.799333	1.41165	1.06 (0.8-1.41)	124 (13) (12.07%)	108 (6) (11.45%)	13	6	0.0875428	0.0509168	3.98724e-05	.		.
ZNF599	ZNF599	-	-	.	.	14	7	1	0	14	15	1	2	1990	1902	0.190435	1.92	0.722413	5.6269	1.92 (0.72-5.63)	14 (0) (0.7%)	7 (0) (0.37%)	0	0	0.00579896	0.00781091	0.852776	0.89	0.397445	1.98656	0.89 (0.4-1.99)	14 (0) (0.7%)	15 (0) (0.79%)	0	0	0.00622009	0.00431589	3.99042e-05	.		.
TMCO4	TMCO4	-	-	Candidate Gene_MS	Yes	35	24	6	0	76	47	11	6	4807	4782	0.191244	1.45	0.839181	2.5592	1.45 (0.84-2.56)	35 (0) (0.73%)	24 (0) (0.5%)	0	0	0.00228452	0.00301281	0.0107948	1.62	1.10765	2.38596	1.62 (1.11-2.39)	76 (2) (1.58%)	47 (1) (0.98%)	2	1	0.011404	0.0078367	3.99361e-05	0.00037594		.
IGFN1	IGFN1	-	-	.	.	11	18	0	0	83	68	7	4	1990	1902	0.191885	0.58	0.247639	1.30481	0.58 (0.25-1.3)	11 (1) (0.55%)	18 (0) (0.95%)	1	0	0.00594843	0.00424884	0.361438	1.17	0.835842	1.65312	1.17 (0.84-1.65)	83 (8) (4.17%)	68 (6) (3.58%)	8	6	0.0482472	0.0261701	3.9968e-05	.		.
MYH7B	MYH7B	Yes	-	.	.	5	10	0	0	49	57	3	1	1027	943	0.194804	0.46	0.122008	1.47266	0.46 (0.12-1.47)	5 (0) (0.49%)	10 (0) (1.06%)	0	0	0.00312682	0.00362233	0.230755	0.78	0.514687	1.17503	0.78 (0.51-1.18)	49 (2) (4.77%)	57 (2) (6.04%)	2	2	0.0318682	0.0245269	4e-05	.		.
UGGT2	UGGT2	-	-	.	.	1	4	0	0	13	22	1	3	1027	943	0.199996	0.23	0.00464639	2.31896	0.23 (0-2.32)	1 (0) (0.1%)	4 (0) (0.42%)	0	0	0.00259098	0.00351361	0.0875953	0.54	0.246954	1.12139	0.54 (0.25-1.12)	13 (0) (1.27%)	22 (0) (2.33%)	0	0	0.020411	0.0160949	4.0032e-05	.		.
MEGF11	MEGF11	Yes	-	.	.	1	4	0	1	13	18	1	1	1027	943	0.199996	0.23	0.00464639	2.31896	0.23 (0-2.32)	1 (0) (0.1%)	4 (0) (0.42%)	0	0	0.000947266	0.00100859	0.280099	0.66	0.29508	1.43156	0.66 (0.3-1.43)	13 (0) (1.27%)	18 (0) (1.91%)	0	0	0.0125569	0.0105182	4.00641e-05	.		.
MVP	MVP	-	-	.	.	1	4	0	0	20	23	1	1	1027	943	0.199996	0.23	0.00464639	2.31896	0.23 (0-2.32)	1 (0) (0.1%)	4 (0) (0.42%)	0	0	0.000655884	0.000702366	0.53759	0.79	0.410922	1.52405	0.79 (0.41-1.52)	20 (0) (1.95%)	23 (0) (2.44%)	0	0	0.0105836	0.00960464	4.00962e-05	.		.
ROS1	ROS1	Yes	-	.	.	5	10	0	0	77	61	11	6	1990	1902	0.200562	0.48	0.127596	1.534	0.48 (0.13-1.53)	5 (0) (0.25%)	10 (0) (0.53%)	0	0	0.00255644	0.00231039	0.298175	1.21	0.851258	1.7398	1.21 (0.85-1.74)	77 (2) (3.87%)	61 (4) (3.21%)	2	4	0.0316387	0.0198287	4.01284e-05	.		.
SEMG2	SEMG2	Yes	-	.	.	3	7	0	0	16	8	1	0	1027	943	0.209355	0.39	0.0652078	1.72287	0.39 (0.07-1.72)	3 (0) (0.29%)	7 (0) (0.74%)	0	0	0.0026426	0.00226838	0.21669	1.85	0.742542	5.01491	1.85 (0.74-5.01)	16 (0) (1.56%)	8 (0) (0.85%)	0	0	0.00868071	0.00749073	4.01606e-05	.		.
MUTYH	MUTYH	-	Yes	.	Yes	15	8	0	1	73	62	9	3	4807	4782	0.209526	1.87	0.742569	5.09185	1.87 (0.74-5.09)	15 (0) (0.31%)	8 (0) (0.17%)	0	0	0.00212397	0.000490752	0.386354	1.17	0.823182	1.67858	1.17 (0.82-1.68)	73 (2) (1.52%)	62 (0) (1.3%)	2	0	0.0072662	0.00814817	4.01929e-05	0.000378788		Base Excision Repair
WRAP53	WRAP53	Yes	-	.	.	3	7	0	0	37	15	3	1	1990	1902	0.216495	0.41	0.068116	1.79398	0.41 (0.07-1.79)	3 (0) (0.15%)	7 (0) (0.37%)	0	0	0.00045089	0.000414608	0.00474775	2.38	1.27161	4.68914	2.38 (1.27-4.69)	37 (0) (1.86%)	15 (0) (0.79%)	0	0	0.00601808	0.00487376	4.02253e-05	.		.
C5orf45	C5orf45	Yes	-	.	.	16	8	0	0	2	9	0	1	1027	943	0.21669	1.85	0.742542	5.01491	1.85 (0.74-5.01)	16 (0) (1.56%)	8 (0) (0.85%)	0	0	0.00646195	0.00528908	0.031782	0.2	0.0212541	0.982546	0.2 (0.02-0.98)	2 (0) (0.19%)	9 (0) (0.95%)	0	0	0.00560483	0.00242875	4.02576e-05	.		.
PIK3C2G	PIK3C2G	Yes	-	.	.	9	14	0	0	35	25	4	1	1027	943	0.216895	0.59	0.222929	1.46352	0.59 (0.22-1.46)	9 (0) (0.88%)	14 (0) (1.48%)	0	0	0.00617998	0.00588275	0.359826	1.3	0.746968	2.27692	1.3 (0.75-2.28)	35 (0) (3.41%)	25 (0) (2.65%)	0	0	0.0183408	0.0134767	4.02901e-05	.		.
ERCC5	ERCC5	-	Yes	.	Yes	5	1	0	0	143	132	5	22	4807	4782	0.218613	4.98	0.556699	235.244	4.98 (0.56-235.24)	5 (0) (0.1%)	1 (0) (0.02%)	0	0	0.000599985	0.000473845	0.541093	1.08	0.843448	1.38393	1.08 (0.84-1.38)	143 (4) (2.97%)	132 (3) (2.76%)	4	3	0.0193896	0.0145792	4.03226e-05	0.000381679		.
EME2	EME2	-	Yes	.	.	5	1	1	0	28	28	4	1	1990	1902	0.219108	4.79	0.534938	226.36	4.79 (0.53-226.36)	5 (0) (0.25%)	1 (0) (0.05%)	0	0	0.000943178	0.00085515	0.893535	0.96	0.542885	1.68055	0.96 (0.54-1.68)	28 (0) (1.41%)	28 (0) (1.47%)	0	0	0.0123806	0.00728994	4.03551e-05	.		.
ANKK1	ANKK1	-	-	.	.	5	1	0	0	28	16	4	3	1027	943	0.220595	4.61	0.514033	217.984	4.61 (0.51-217.98)	5 (0) (0.49%)	1 (0) (0.11%)	0	0	0.00599513	0.00171915	0.129572	1.62	0.84226	3.23454	1.62 (0.84-3.23)	28 (1) (2.73%)	16 (1) (1.7%)	1	1	0.0130608	0.00979574	4.03877e-05	.		.
TTLL3	TTLL3	-	-	.	.	5	1	0	0	27	16	6	0	1027	943	0.220595	4.61	0.514033	217.984	4.61 (0.51-217.98)	5 (0) (0.49%)	1 (0) (0.11%)	0	0	0.00484811	0.0013116	0.167752	1.56	0.806906	3.12845	1.56 (0.81-3.13)	27 (1) (2.63%)	16 (1) (1.7%)	1	1	0.0142388	0.010569	4.04204e-05	.		.
OVCH1	OVCH1	Yes	-	.	.	5	1	1	0	15	20	0	3	1027	943	0.220595	4.61	0.514033	217.984	4.61 (0.51-217.98)	5 (0) (0.49%)	1 (0) (0.11%)	0	0	0.00526019	0.00298764	0.307313	0.68	0.323834	1.41526	0.68 (0.32-1.42)	15 (1) (1.46%)	20 (1) (2.12%)	1	1	0.016254	0.00943958	4.04531e-05	.		.
ANLN	ANLN	Yes	-	.	.	0	2	0	0	21	8	5	1	1027	943	0.229008	0.18	0	4.88806	0.18 (0-4.89)	0 (0) (0%)	2 (0) (0.21%)	0	0	0.000577729	0.000770364	0.0377628	2.44	1.03149	6.39909	2.44 (1.03-6.4)	21 (0) (2.04%)	8 (0) (0.85%)	0	0	0.0134257	0.0069756	4.04858e-05	.		.
CRNN	CRNN	Yes	-	.	.	0	2	0	0	10	3	1	0	1027	943	0.229008	0.18	0	4.88806	0.18 (0-4.89)	0 (0) (0%)	2 (0) (0.21%)	0	0	0.000331684	0.000338524	0.0950312	3.08	0.789727	17.4639	3.08 (0.79-17.46)	10 (0) (0.97%)	3 (0) (0.32%)	0	0	0.00537029	0.00263202	4.05186e-05	.		.
CDH24	CDH24	Yes	-	.	.	0	2	0	0	11	18	1	2	1027	943	0.229008	0.18	0	4.88806	0.18 (0-4.89)	0 (0) (0%)	2 (0) (0.21%)	0	0	0.000316776	0.000296188	0.136688	0.56	0.236205	1.25188	0.56 (0.24-1.25)	11 (0) (1.07%)	18 (0) (1.91%)	0	0	0.00639143	0.00543294	4.05515e-05	.		.
NOS1	NOS1	-	-	.	.	0	2	0	0	29	17	2	1	1027	943	0.229008	0.18	0	4.88806	0.18 (0-4.89)	0 (0) (0%)	2 (0) (0.21%)	0	0	6.00069e-05	5.94732e-05	0.138669	1.58	0.834546	3.0915	1.58 (0.83-3.09)	29 (1) (2.82%)	17 (0) (1.8%)	1	0	0.0128452	0.0113764	4.05844e-05	.		.
AKR1E2	AKR1E2	-	-	.	.	0	2	0	0	9	3	2	1	1027	943	0.229008	0.18	0	4.88806	0.18 (0-4.89)	0 (0) (0%)	2 (0) (0.21%)	0	0	0.00165083	0.000482307	0.149167	2.77	0.688322	15.9482	2.77 (0.69-15.95)	9 (0) (0.88%)	3 (0) (0.32%)	0	0	0.0039836	0.00250461	4.06174e-05	.		.
HUS1	HUS1	-	Yes	.	.	0	2	0	0	7	2	0	1	1027	943	0.229008	0.18	0	4.88806	0.18 (0-4.89)	0 (0) (0%)	2 (0) (0.21%)	0	0	0.000167698	0.00025388	0.18227	3.23	0.612437	31.9109	3.23 (0.61-31.91)	7 (0) (0.68%)	2 (0) (0.21%)	0	0	0.00353283	0.00245417	4.06504e-05	.		.
CYP2C18	CYP2C18	Yes	-	.	.	0	2	0	0	10	4	2	1	1027	943	0.229008	0.18	0	4.88806	0.18 (0-4.89)	0 (0) (0%)	2 (0) (0.21%)	0	0	0.00141344	0.0013729	0.183575	2.31	0.662687	10.1143	2.31 (0.66-10.11)	10 (0) (0.97%)	4 (0) (0.42%)	0	0	0.00527709	0.00310175	4.06835e-05	.		.
FGD3	FGD3	-	-	.	.	0	2	0	0	10	15	1	2	1027	943	0.229008	0.18	0	4.88806	0.18 (0-4.89)	0 (0) (0%)	2 (0) (0.21%)	0	0	0.000180154	0.000220886	0.233911	0.61	0.243173	1.45609	0.61 (0.24-1.46)	10 (1) (0.97%)	15 (0) (1.59%)	1	0	0.00723245	0.0065671	4.07166e-05	.		.
APOA1BP	APOA1BP	Yes	-	.	.	0	2	0	0	8	4	0	0	1027	943	0.229008	0.18	0	4.88806	0.18 (0-4.89)	0 (0) (0%)	2 (0) (0.21%)	0	0	0.000275782	0.000330033	0.391506	1.84	0.491691	8.38879	1.84 (0.49-8.39)	8 (0) (0.78%)	4 (0) (0.42%)	0	0	0.00368951	0.00323263	4.07498e-05	.		.
BTBD16	BTBD16	-	-	.	.	0	2	0	0	10	13	0	3	1027	943	0.229008	0.18	0	4.88806	0.18 (0-4.89)	0 (0) (0%)	2 (0) (0.21%)	0	0	0.000790137	0.00118477	0.411515	0.7	0.274738	1.74632	0.7 (0.27-1.75)	10 (0) (0.97%)	13 (0) (1.38%)	0	0	0.00806908	0.00554305	4.0783e-05	.		.
RFC4	RFC4	-	Yes	.	.	0	2	0	1	9	5	1	2	1027	943	0.229008	0.18	0	4.88806	0.18 (0-4.89)	0 (0) (0%)	2 (0) (0.21%)	0	0	0.000659596	0.000473837	0.428287	1.66	0.496947	6.3217	1.66 (0.5-6.32)	9 (0) (0.88%)	5 (0) (0.53%)	0	0	0.00422216	0.00326609	4.08163e-05	.		.
PKD2L2	PKD2L2	Yes	-	.	.	0	2	0	1	7	10	0	0	1027	943	0.229008	0.18	0	4.88806	0.18 (0-4.89)	0 (0) (0%)	2 (0) (0.21%)	0	0	0.00108127	0.00157235	0.466425	0.64	0.206003	1.87261	0.64 (0.21-1.87)	7 (0) (0.68%)	10 (0) (1.06%)	0	0	0.00687056	0.00600044	4.08497e-05	.		.
ADAMTS14	ADAMTS14	-	-	.	.	0	2	0	0	31	34	1	5	1027	943	0.229008	0.18	0	4.88806	0.18 (0-4.89)	0 (0) (0%)	2 (0) (0.21%)	0	0	0.000491899	0.000617712	0.528312	0.83	0.490209	1.40807	0.83 (0.49-1.41)	31 (2) (3.02%)	34 (0) (3.61%)	2	0	0.0213939	0.0156882	4.08831e-05	.		.
ZNF568	ZNF568	Yes	-	.	.	0	2	0	0	4	6	0	0	1027	943	0.229008	0.18	0	4.88806	0.18 (0-4.89)	0 (0) (0%)	2 (0) (0.21%)	0	0	0.000902244	0.000508027	0.533784	0.61	0.12636	2.58467	0.61 (0.13-2.58)	4 (0) (0.39%)	6 (0) (0.64%)	0	0	0.00558124	0.00519881	4.09165e-05	.		.
C1orf173	C1orf173	Yes	-	.	.	0	2	0	0	28	30	4	3	1027	943	0.229008	0.18	0	4.88806	0.18 (0-4.89)	0 (0) (0%)	2 (0) (0.21%)	0	0	0.00195722	0.00111753	0.594754	0.85	0.486974	1.4902	0.85 (0.49-1.49)	28 (2) (2.73%)	30 (0) (3.18%)	2	0	0.0230131	0.013622	4.095e-05	.		.
ACTR5	ACTR5	-	Yes	.	.	0	2	0	0	10	12	0	2	1027	943	0.229008	0.18	0	4.88806	0.18 (0-4.89)	0 (0) (0%)	2 (0) (0.21%)	0	0	0.000324194	0.000338478	0.668798	0.76	0.293766	1.93708	0.76 (0.29-1.94)	10 (0) (0.97%)	12 (0) (1.27%)	0	0	0.00519828	0.00344402	4.09836e-05	.		.
LGALS3BP	LGALS3BP	-	-	.	.	0	2	0	0	11	12	1	1	1027	943	0.229008	0.18	0	4.88806	0.18 (0-4.89)	0 (0) (0%)	2 (0) (0.21%)	0	0	0.000723044	0.000702461	0.681785	0.84	0.334072	2.09083	0.84 (0.33-2.09)	11 (1) (1.07%)	12 (0) (1.27%)	1	0	0.00869144	0.00531501	4.10172e-05	.		.
MMRN1	MMRN1	Yes	-	.	.	0	2	0	0	20	16	3	1	1027	943	0.229008	0.18	0	4.88806	0.18 (0-4.89)	0 (0) (0%)	2 (0) (0.21%)	0	0	0.00132858	0.000678334	0.73801	1.15	0.562691	2.39014	1.15 (0.56-2.39)	20 (2) (1.95%)	16 (0) (1.7%)	2	0	0.0176857	0.0120319	4.10509e-05	.		.
PPP3R2	PPP3R2	-	-	.	.	0	2	0	0	4	5	1	1	1027	943	0.229008	0.18	0	4.88806	0.18 (0-4.89)	0 (0) (0%)	2 (0) (0.21%)	0	0	0.000242214	0.00043153	0.744718	0.73	0.145127	3.41965	0.73 (0.15-3.42)	4 (0) (0.39%)	5 (0) (0.53%)	0	0	0.00248921	0.00178535	4.10846e-05	.		.
TGIF1	TGIF1	-	-	.	.	0	2	0	0	6	4	0	0	1027	943	0.229008	0.18	0	4.88806	0.18 (0-4.89)	0 (0) (0%)	2 (0) (0.21%)	0	0	0.00280223	0.00357929	0.755523	1.38	0.325946	6.66661	1.38 (0.33-6.67)	6 (0) (0.58%)	4 (0) (0.42%)	0	0	0.00514238	0.00328313	4.11184e-05	.		.
KLHL17	KLHL17	Yes	-	.	.	0	2	0	0	18	18	2	1	1027	943	0.229008	0.18	0	4.88806	0.18 (0-4.89)	0 (0) (0%)	2 (0) (0.21%)	0	0	0.00215178	0.00192187	0.866924	0.92	0.446965	1.88045	0.92 (0.45-1.88)	18 (0) (1.75%)	18 (0) (1.91%)	0	0	0.00862577	0.00788222	4.11523e-05	.		.
SUSD2	SUSD2	-	-	.	.	0	2	0	0	24	21	3	2	1027	943	0.229008	0.18	0	4.88806	0.18 (0-4.89)	0 (0) (0%)	2 (0) (0.21%)	0	0	0.0014839	0.000685732	0.881456	1.05	0.556146	1.99883	1.05 (0.56-2)	24 (1) (2.34%)	21 (0) (2.23%)	1	0	0.0142126	0.00985422	4.11862e-05	.		.
EVC	EVC	Yes	-	.	.	0	2	0	0	21	20	1	6	1027	943	0.229008	0.18	0	4.88806	0.18 (0-4.89)	0 (0) (0%)	2 (0) (0.21%)	0	0	0.00049561	0.00060922	1	0.96	0.493419	1.8865	0.96 (0.49-1.89)	21 (0) (2.04%)	20 (0) (2.12%)	0	0	0.0180581	0.00908752	4.12201e-05	.		.
APEX1	APEX1	-	Yes	.	Yes	6	11	0	0	47	25	3	3	4807	4782	0.236284	0.54	0.16447	1.60067	0.54 (0.16-1.6)	6 (0) (0.12%)	11 (0) (0.23%)	0	0	0.000335363	0.000524597	0.0124653	1.88	1.13095	3.19048	1.88 (1.13-3.19)	47 (2) (0.98%)	25 (0) (0.52%)	2	0	0.00338717	0.00275836	4.12541e-05	0.000384615		Base Excision Repair
FANCA	FANCA	-	Yes	.	Yes	12	6	0	0	178	183	14	27	4807	4782	0.23747	1.99	0.691221	6.47429	1.99 (0.69-6.47)	12 (0) (0.25%)	6 (0) (0.13%)	0	0	0.00136007	0.00148918	0.788544	0.97	0.778509	1.19942	0.97 (0.78-1.2)	178 (2) (3.7%)	183 (3) (3.83%)	2	3	0.0268959	0.0172355	4.12882e-05	0.000387597		Homologous Recombination Repair
ST20	ST20	Yes	-	.	Yes	28	19	0	0	3	2	0	0	4807	4782	0.241876	1.47	0.790327	2.78695	1.47 (0.79-2.79)	28 (0) (0.58%)	19 (0) (0.4%)	0	0	0.00157672	0.00276823	1	1.49	0.170882	17.8696	1.49 (0.17-17.87)	3 (0) (0.06%)	2 (0) (0.04%)	0	0	0.000518119	0.000220104	4.13223e-05	0.000390625		.
C1orf86	C1orf86	-	Yes	.	Yes	0	2	0	0	16	14	2	1	4807	4782	0.248672	0.2	0	5.2967	0.2 (0-5.3)	0 (0) (0%)	2 (0) (0.04%)	0	0	8.2168e-05	6.78599e-05	0.855324	1.14	0.519496	2.51913	1.14 (0.52-2.52)	16 (0) (0.33%)	14 (0) (0.29%)	0	0	0.00359298	0.001213	4.13565e-05	0.000393701		.
HMGXB4	HMGXB4	Yes	-	.	Yes	0	2	0	0	42	28	1	3	5770	5741	0.24872	0.2	0	5.29766	0.2 (0-5.3)	0 (0) (0%)	2 (0) (0.03%)	0	0	8.94401e-05	0.000126942	0.118567	1.5	0.904325	2.50979	1.5 (0.9-2.51)	42 (0) (0.73%)	28 (0) (0.49%)	0	0	0.00352916	0.00248807	4.13907e-05	0.000396825		.
RXFP4	RXFP4	Yes	-	.	Yes	3	0	0	0	54	42	5	7	4807	4782	0.249927	6.97	0.41113	Inf	6.97 (0.41-Inf)	3 (0) (0.06%)	0 (0) (0%)	0	0	0.000462076	9.30831e-05	0.259226	1.28	0.83902	1.97121	1.28 (0.84-1.97)	54 (0) (1.12%)	42 (0) (0.88%)	0	0	0.00651006	0.00393488	4.1425e-05	0.0004		.
SMUG1	SMUG1	-	Yes	.	Yes	3	0	0	0	14	19	3	1	4807	4782	0.249927	6.97	0.41113	Inf	6.97 (0.41-Inf)	3 (0) (0.06%)	0 (0) (0%)	0	0	0.00020502	0.00013546	0.389536	0.73	0.339294	1.54242	0.73 (0.34-1.54)	14 (0) (0.29%)	19 (0) (0.4%)	0	0	0.00250498	0.00234515	4.14594e-05	0.000403226		Base Excision Repair
USP2	USP2	Yes	-	.	Yes	3	0	0	0	62	55	8	4	4807	4782	0.249927	6.97	0.41113	Inf	6.97 (0.41-Inf)	3 (0) (0.06%)	0 (0) (0%)	0	0	0.000163971	0.000186163	0.577105	1.12	0.766565	1.64888	1.12 (0.77-1.65)	62 (1) (1.29%)	55 (0) (1.15%)	1	0	0.00845196	0.00559335	4.14938e-05	0.000406504		.
ADAM28	ADAM28	Yes	-	.	.	3	0	0	0	11	6	2	2	1027	943	0.250983	6.45	0.37962	Inf	6.45 (0.38-Inf)	3 (0) (0.29%)	0 (0) (0%)	0	0	0.00100656	0.000753471	0.337768	1.69	0.570345	5.58923	1.69 (0.57-5.59)	11 (0) (1.07%)	6 (0) (0.64%)	0	0	0.0142932	0.0102861	4.15282e-05	.		.
DHX57	DHX57	Yes	-	.	.	3	0	1	0	21	17	1	3	1027	943	0.250983	6.45	0.37962	Inf	6.45 (0.38-Inf)	3 (0) (0.29%)	0 (0) (0%)	0	0	0.000655894	0.000803954	0.744883	1.14	0.56736	2.31057	1.14 (0.57-2.31)	21 (0) (2.04%)	17 (0) (1.8%)	0	0	0.0173029	0.0102821	4.15628e-05	.		.
SLFN11	SLFN11	Yes	-	.	.	3	0	1	0	10	9	1	1	1027	943	0.250983	6.45	0.37962	Inf	6.45 (0.38-Inf)	3 (0) (0.29%)	0 (0) (0%)	0	0	0.00115893	0.00070233	1	1.02	0.370819	2.85174	1.02 (0.37-2.85)	10 (0) (0.97%)	9 (1) (0.95%)	0	1	0.012573	0.00789487	4.15973e-05	.		.
CEP192	CEP192	-	-	Candidate Gene_MS	Yes	4	8	0	0	179	131	22	12	4807	4782	0.265325	0.5	0.109446	1.8567	0.5 (0.11-1.86)	4 (0) (0.08%)	8 (0) (0.17%)	0	0	0.00567187	0.00115935	0.00662586	1.37	1.08574	1.74031	1.37 (1.09-1.74)	179 (10) (3.72%)	131 (14) (2.74%)	10	14	0.0264625	0.0177287	4.1632e-05	0.000409836		.
ZNF573	ZNF573	Yes	-	.	Yes	9	4	0	0	57	43	9	9	4807	4782	0.266539	2.24	0.624775	9.96377	2.24 (0.62-9.96)	9 (0) (0.19%)	4 (0) (0.08%)	0	0	0.00099537	0.000669004	0.191169	1.32	0.872661	2.0172	1.32 (0.87-2.02)	57 (1) (1.19%)	43 (2) (0.9%)	1	2	0.00810462	0.00716427	4.16667e-05	0.000413223		.
HIST1H2AH	HIST1H2AH	Yes	-	.	Yes	9	4	0	0	7	7	1	3	4807	4782	0.266539	2.24	0.624775	9.96377	2.24 (0.62-9.96)	9 (0) (0.19%)	4 (0) (0.08%)	0	0	0.000469519	0.000634593	1	0.99	0.297502	3.3264	0.99 (0.3-3.33)	7 (0) (0.15%)	7 (0) (0.15%)	0	0	0.00177746	0.000863046	4.17014e-05	0.000416667		.
GCKR	GCKR	Yes	-	.	.	19	11	2	1	7	11	0	2	1027	943	0.269717	1.6	0.717599	3.73468	1.6 (0.72-3.73)	19 (0) (1.85%)	11 (0) (1.17%)	0	0	0.00441947	0.00503469	0.344043	0.58	0.190338	1.65091	0.58 (0.19-1.65)	7 (0) (0.68%)	11 (0) (1.17%)	0	0	0.00844022	0.00553393	4.17362e-05	.		.
CASP4	CASP4	-	-	.	.	2	5	0	0	11	5	1	1	1027	943	0.270023	0.37	0.0347907	2.24333	0.37 (0.03-2.24)	2 (0) (0.19%)	5 (0) (0.53%)	0	0	0.00555104	0.00220145	0.214928	2.03	0.647443	7.48271	2.03 (0.65-7.48)	11 (0) (1.07%)	5 (0) (0.53%)	0	0	0.00507385	0.00312436	4.17711e-05	.		.
ALS2CR11	ALS2CR11	Yes	-	.	.	8	13	1	0	42	47	2	3	1990	1902	0.27653	0.59	0.21024	1.53083	0.59 (0.21-1.53)	8 (0) (0.4%)	13 (0) (0.68%)	0	0	0.00318642	0.00292808	0.455372	0.85	0.544814	1.32542	0.85 (0.54-1.33)	42 (0) (2.11%)	47 (4) (2.47%)	0	4	0.01708	0.0072779	4.1806e-05	.		.
ZNF493	ZNF493	Yes	-	.	Yes	8	13	1	1	40	34	7	8	4807	4782	0.284538	0.61	0.2195	1.59352	0.61 (0.22-1.59)	8 (0) (0.17%)	13 (0) (0.27%)	0	0	0.00273546	0.0011595	0.0257699	1.17	1.0356	1.91201	1.17 (1.04-1.91)	40 (24) (0.83%)	34 (15) (0.71%)	24	15	0.0105878	0.00976691	4.1841e-05	0.000420168		.
ANKRD30A	ANKRD30A	Yes	-	.	.	5	9	0	0	27	16	3	3	1027	943	0.285115	0.51	0.133217	1.69471	0.51 (0.13-1.69)	5 (0) (0.49%)	9 (0) (0.95%)	0	0	0.00508243	0.00697714	0.167752	1.56	0.806906	3.12845	1.56 (0.81-3.13)	27 (1) (2.63%)	16 (2) (1.7%)	1	2	0.0202396	0.0127135	4.1876e-05	.		.
ATAD3C	ATAD3C	-	Yes	.	Yes	2	5	1	0	68	59	6	6	4807	4782	0.287635	0.4	0.0378401	2.43069	0.4 (0.04-2.43)	2 (0) (0.04%)	5 (0) (0.1%)	0	0	0.001189	0.00035548	0.47517	1.15	0.796515	1.66057	1.15 (0.8-1.66)	68 (4) (1.41%)	59 (3) (1.23%)	4	3	0.0108128	0.00782057	4.19111e-05	0.000423729		.
SELP	SELP	Yes	-	.	.	5	9	0	0	36	30	3	4	1990	1902	0.291505	0.53	0.139244	1.76442	0.53 (0.14-1.76)	5 (0) (0.25%)	9 (0) (0.47%)	0	0	0.0029704	0.00234491	0.620419	1.15	0.685311	1.94105	1.15 (0.69-1.94)	36 (0) (1.81%)	30 (0) (1.58%)	0	0	0.0132308	0.00779663	4.19463e-05	.		.
STAB2	STAB2	Yes	-	.	.	6	2	0	0	57	50	7	7	1027	943	0.291646	2.76	0.49262	28.0701	2.76 (0.49-28.07)	6 (0) (0.58%)	2 (0) (0.21%)	0	0	0.00202343	0.00187006	0.842641	1.05	0.69704	1.58432	1.05 (0.7-1.58)	57 (1) (5.55%)	50 (1) (5.3%)	1	1	0.0393172	0.0249539	4.19815e-05	.		.
WDR66	WDR66	Yes	-	.	.	20	13	1	0	42	45	2	9	2596	2568	0.294888	1.53	0.720495	3.34584	1.53 (0.72-3.35)	20 (0) (0.77%)	13 (0) (0.51%)	0	0	0.00188898	0.0027933	0.746245	0.92	0.588544	1.44184	0.92 (0.59-1.44)	42 (0) (1.62%)	45 (1) (1.75%)	0	1	0.0123871	0.0087195	4.20168e-05	.		.
SAMD9L	SAMD9L	Yes	-	.	.	10	5	0	0	17	20	3	2	1027	943	0.306575	1.84	0.571788	6.90189	1.84 (0.57-6.9)	10 (0) (0.97%)	5 (0) (0.53%)	0	0	0.00325303	0.0044748	0.507804	0.78	0.379661	1.5722	0.78 (0.38-1.57)	17 (0) (1.66%)	20 (0) (2.12%)	0	0	0.010494	0.00674611	4.20521e-05	.		.
ABCC12	ABCC12	-	-	.	.	21	14	3	0	57	39	3	5	1990	1902	0.312684	1.44	0.69514	3.0674	1.44 (0.7-3.07)	21 (0) (1.06%)	14 (0) (0.74%)	0	0	0.0141302	0.00983179	0.120636	1.41	0.916043	2.18551	1.41 (0.92-2.19)	57 (1) (2.86%)	39 (0) (2.05%)	1	0	0.0174205	0.0132501	4.20875e-05	.		.
NIPSNAP3A	NIPSNAP3A	Yes	-	.	.	10	15	0	0	12	4	0	1	1990	1902	0.317397	0.64	0.254606	1.51628	0.64 (0.25-1.52)	10 (0) (0.5%)	15 (0) (0.79%)	0	0	0.00597785	0.00533202	0.0774057	2.88	0.870314	12.2688	2.88 (0.87-12.27)	12 (0) (0.6%)	4 (0) (0.21%)	0	0	0.00352186	0.00181966	4.2123e-05	.		.
TPP1	TPP1	-	-	.	Yes	15	21	1	0	71	56	7	8	5770	5741	0.322094	0.71	0.340092	1.44645	0.71 (0.34-1.45)	15 (0) (0.26%)	21 (0) (0.37%)	0	0	0.00085709	0.00148079	0.211613	1.26	0.876634	1.83236	1.26 (0.88-1.83)	71 (1) (1.23%)	56 (1) (0.98%)	1	1	0.00618595	0.00465392	4.21585e-05	0.00042735		.
AGPAT9	AGPAT9	-	-	.	.	3	6	1	0	7	15	0	2	1027	943	0.325364	0.46	0.0738576	2.15027	0.46 (0.07-2.15)	3 (0) (0.29%)	6 (0) (0.64%)	0	0	0.000920447	0.000973125	0.0837473	0.42	0.145848	1.11258	0.42 (0.15-1.11)	7 (0) (0.68%)	15 (0) (1.59%)	0	0	0.00457987	0.00585567	4.21941e-05	.		.
PIWIL3	PIWIL3	Yes	-	.	.	3	6	1	0	14	8	1	3	1027	943	0.325364	0.46	0.0738576	2.15027	0.46 (0.07-2.15)	3 (0) (0.29%)	6 (0) (0.64%)	0	0	0.00367442	0.0030381	0.2933	1.62	0.628875	4.46472	1.62 (0.63-4.46)	14 (0) (1.36%)	8 (0) (0.85%)	0	0	0.0183497	0.00886888	4.22297e-05	.		.
FGFBP1	FGFBP1	Yes	-	.	.	3	6	0	0	3	2	1	0	1027	943	0.325364	0.46	0.0738576	2.15027	0.46 (0.07-2.15)	3 (0) (0.29%)	6 (0) (0.64%)	0	0	0.00131555	0.000829384	1	1.38	0.157517	16.5275	1.38 (0.16-16.53)	3 (0) (0.29%)	2 (0) (0.21%)	0	0	0.00374542	0.00321598	4.22654e-05	.		.
UPK2	UPK2	Yes	-	.	.	16	10	1	0	13	7	1	0	2596	2568	0.325897	1.59	0.675313	3.91808	1.59 (0.68-3.92)	16 (0) (0.62%)	10 (0) (0.39%)	0	0	0.00178142	0.00187871	0.262386	1.84	0.681394	5.45915	1.84 (0.68-5.46)	13 (0) (0.5%)	7 (0) (0.27%)	0	0	0.00366345	0.00242879	4.23012e-05	.		.
GALNT15	GALNT15	-	-	.	Yes	10	6	3	0	60	66	6	4	3780	3839	0.328253	1.69	0.5573	5.67795	1.69 (0.56-5.68)	10 (0) (0.26%)	6 (0) (0.16%)	0	0	0.000778857	0.000558536	0.654725	0.92	0.637013	1.3324	0.92 (0.64-1.33)	60 (4) (1.59%)	66 (1) (1.72%)	4	1	0.00637992	0.00472217	4.2337e-05	0.000431034		.
ERCC6	ERCC6	-	Yes	.	Yes	11	6	1	0	148	124	12	14	4807	4782	0.331901	1.83	0.618254	6.01717	1.83 (0.62-6.02)	11 (0) (0.23%)	6 (0) (0.13%)	0	0	0.000916672	0.00104919	0.157405	1.19	0.930203	1.53281	1.19 (0.93-1.53)	148 (0) (3.08%)	124 (0) (2.59%)	0	0	0.0234124	0.0144687	4.23729e-05	0.000434783		.
DYSF	DYSF	Yes	-	.	.	3	6	0	0	112	91	7	13	1990	1902	0.333115	0.48	0.0771099	2.23821	0.48 (0.08-2.24)	3 (0) (0.15%)	6 (0) (0.32%)	0	0	0.00115145	0.000871522	0.248986	1.19	0.884922	1.59514	1.19 (0.88-1.6)	112 (0) (5.63%)	91 (7) (4.78%)	0	7	0.0364178	0.0263064	4.24088e-05	.		.
AGL	AGL	Yes	-	.	.	3	6	0	0	44	37	3	5	1990	1902	0.333115	0.48	0.0771099	2.23821	0.48 (0.08-2.24)	3 (0) (0.15%)	6 (0) (0.32%)	0	0	0.00104719	0.00126947	0.576405	1.14	0.715637	1.82379	1.14 (0.72-1.82)	44 (1) (2.21%)	37 (0) (1.95%)	1	0	0.0178134	0.0125254	4.24448e-05	.		.
MFSD6L	MFSD6L	Yes	-	.	.	11	6	2	0	-2	0	3	4	1027	943	0.337768	1.69	0.570345	5.58923	1.69 (0.57-5.59)	11 (0) (1.07%)	6 (0) (0.64%)	0	0	0.00166576	0.0017516	0.203325	#DIV/0!	0.776954	3.16928	#DIV/0!	-2 (9) (-0.19%)	0 (5) (0%)	9	5	0.0113659	0.00670175	4.24809e-05	.		.
DAP	DAP	Yes	-	.	.	11	6	0	0	1	0	0	0	1027	943	0.337768	1.69	0.570345	5.58923	1.69 (0.57-5.59)	11 (0) (1.07%)	6 (0) (0.64%)	0	0	0.00046581	0.000812334	1	#DIV/0!	0.0235434	Inf	#DIV/0!	1 (0) (0.1%)	0 (0) (0%)	0	0	0.000637228	0.00037232	4.2517e-05	.		.
GJB6	GJB6	Yes	-	.	.	11	16	1	0	17	13	3	1	2596	2568	0.341242	0.68	0.284247	1.56088	0.68 (0.28-1.56)	11 (0) (0.42%)	16 (0) (0.62%)	0	0	0.000786292	0.00116771	0.583727	1.3	0.591157	2.90692	1.3 (0.59-2.91)	17 (0) (0.65%)	13 (0) (0.51%)	0	0	0.00483328	0.00297005	4.25532e-05	.		.
MLH3	MLH3	-	Yes	.	Yes	7	3	1	0	129	117	13	17	4807	4782	0.34351	2.32	0.52992	13.9298	2.32 (0.53-13.93)	7 (0) (0.15%)	3 (0) (0.06%)	0	0	0.00277979	0.000753038	0.477839	1.1	0.846485	1.42929	1.1 (0.85-1.43)	129 (2) (2.68%)	117 (1) (2.45%)	2	1	0.0191343	0.0121924	4.25894e-05	0.000438596		Mismatch Repair
PTEN**	PTEN	-	-	Previously Reported HBOC Gene	Yes	2	0	0	0	11	10	2	2	5770	5741	0.49996	4.98	0.18687	Inf	4.98 (0.19-Inf)	2 (0) (0.03%)	0 (0) (0%)	0	0	4.10374e-05	4.24383e-05	1	1.09	0.42168	2.87756	1.09 (0.42-2.88)	11 (0) (0.19%)	10 (0) (0.17%)	0	0	0.00109309	0.000984569	4.97512e-05	0.000543478		.
PEX1	PEX1	Yes	Yes	.	.	7	3	0	0	23	36	3	4	1990	1902	0.344377	2.23	0.509108	13.4083	2.23 (0.51-13.41)	7 (0) (0.35%)	3 (0) (0.16%)	0	0	0.00103228	0.00152326	0.0663606	0.61	0.341537	1.05581	0.61 (0.34-1.06)	23 (0) (1.16%)	36 (0) (1.89%)	0	0	0.0161215	0.00937648	4.26621e-05	.		.
ABCB5	ABCB5	-	-	.	.	12	17	0	1	48	48	5	3	1990	1902	0.35237	0.67	0.292305	1.4993	0.67 (0.29-1.5)	12 (0) (0.6%)	17 (0) (0.89%)	0	0	0.00765034	0.0032917	0.836899	0.95	0.622985	1.463	0.95 (0.62-1.46)	48 (2) (2.41%)	48 (1) (2.52%)	2	1	0.0251161	0.0129468	4.26985e-05	.		.
SSNA1	SSNA1	-	-	.	.	1	3	0	0	1	4	0	0	1027	943	0.35467	0.31	0.00581691	3.81258	0.31 (0.01-3.81)	1 (0) (0.1%)	3 (0) (0.32%)	0	0	0.000551872	0.000355794	0.199996	0.23	0.00464639	2.31896	0.23 (0-2.32)	1 (0) (0.1%)	4 (0) (0.42%)	0	0	0.000935946	0.000770886	4.2735e-05	.		.
NUP210	NUP210	-	-	.	.	1	3	0	0	44	30	3	5	1027	943	0.35467	0.31	0.00581691	3.81258	0.31 (0.01-3.81)	1 (0) (0.1%)	3 (1) (0.32%)	0	1	0.000730351	0.000778408	0.235521	1.36	0.829148	2.26473	1.36 (0.83-2.26)	44 (3) (4.28%)	30 (0) (3.18%)	3	0	0.0283719	0.0182164	4.27716e-05	.		.
AHI1	AHI1	Yes	-	.	.	1	3	0	0	24	15	3	1	1027	943	0.35467	0.31	0.00581691	3.81258	0.31 (0.01-3.81)	1 (0) (0.1%)	3 (0) (0.32%)	0	0	0.00161172	0.00114943	0.259813	1.48	0.740053	3.05424	1.48 (0.74-3.05)	24 (2) (2.34%)	15 (0) (1.59%)	2	0	0.0167446	0.0106088	4.28082e-05	.		.
ITGB7	ITGB7	Yes	-	.	.	1	3	0	0	8	13	1	0	1027	943	0.35467	0.31	0.00581691	3.81258	0.31 (0.01-3.81)	1 (0) (0.1%)	3 (0) (0.32%)	0	0	0.00020495	0.000321543	0.27201	0.56	0.200893	1.46993	0.56 (0.2-1.47)	8 (0) (0.78%)	13 (0) (1.38%)	0	0	0.00931964	0.00838551	4.28449e-05	.		.
IDI2	IDI2	-	-	.	.	1	3	0	0	6	3	0	0	1027	943	0.35467	0.31	0.00581691	3.81258	0.31 (0.01-3.81)	1 (0) (0.1%)	3 (0) (0.32%)	0	0	0.00148314	0.00148074	0.510398	1.84	0.391813	11.4077	1.84 (0.39-11.41)	6 (0) (0.58%)	3 (0) (0.32%)	0	0	0.00252655	0.00142997	4.28816e-05	.		.
PBXIP1	PBXIP1	Yes	-	.	.	1	3	0	0	15	10	2	2	1027	943	0.35467	0.31	0.00581691	3.81258	0.31 (0.01-3.81)	1 (0) (0.1%)	3 (0) (0.32%)	0	0	0.000454749	0.000380852	0.546564	1.38	0.577838	3.46008	1.38 (0.58-3.46)	15 (2) (1.46%)	10 (1) (1.06%)	2	1	0.010038	0.00649988	4.29185e-05	.		.
POLN	POLN	-	Yes	.	.	1	3	0	1	14	16	1	5	1027	943	0.35467	0.31	0.00581691	3.81258	0.31 (0.01-3.81)	1 (0) (0.1%)	3 (0) (0.32%)	0	0	0.00317864	0.00182769	0.584323	0.8	0.359801	1.76189	0.8 (0.36-1.76)	14 (0) (1.36%)	16 (0) (1.7%)	0	0	0.015964	0.00907076	4.29553e-05	.		.
C1orf216	C1orf216	Yes	-	.	.	1	3	0	0	2	3	0	1	1027	943	0.35467	0.31	0.00581691	3.81258	0.31 (0.01-3.81)	1 (0) (0.1%)	3 (0) (0.32%)	0	0	0.00111426	0.00142163	0.675003	0.61	0.0509883	5.35055	0.61 (0.05-5.35)	2 (0) (0.19%)	3 (0) (0.32%)	0	0	0.00382723	0.00324098	4.29923e-05	.		.
TMPRSS11B	TMPRSS11B	Yes	-	.	.	1	3	0	1	7	8	1	1	1027	943	0.35467	0.31	0.00581691	3.81258	0.31 (0.01-3.81)	1 (0) (0.1%)	3 (0) (0.32%)	0	0	0.00271129	0.000152452	0.797072	0.8	0.246614	2.54246	0.8 (0.25-2.54)	7 (0) (0.68%)	8 (0) (0.85%)	0	0	0.00519509	0.00365885	4.30293e-05	.		.
ADAM15	ADAM15	Yes	-	.	.	1	3	0	1	19	18	2	4	1027	943	0.35467	0.31	0.00581691	3.81258	0.31 (0.01-3.81)	1 (0) (0.1%)	3 (0) (0.32%)	0	0	0.000544078	0.000490818	1	0.97	0.477952	1.97036	0.97 (0.48-1.97)	19 (0) (1.85%)	18 (1) (1.91%)	0	1	0.0097934	0.00790387	4.30663e-05	.		.
CASP12	CASP12	-	-	.	.	1	3	0	0	4	3	0	0	1027	943	0.35467	0.31	0.00581691	3.81258	0.31 (0.01-3.81)	1 (0) (0.1%)	3 (0) (0.32%)	0	0	0.000804799	0.000482386	1	1.23	0.20666	8.38253	1.23 (0.21-8.38)	4 (0) (0.39%)	3 (0) (0.32%)	0	0	0.00265178	0.00209493	4.31034e-05	.		.
CCDC88B	CCDC88B	Yes	-	.	.	1	3	0	0	27	24	1	3	1027	943	0.35467	0.31	0.00581691	3.81258	0.31 (0.01-3.81)	1 (0) (0.1%)	3 (0) (0.32%)	0	0	0.000536713	0.000482454	1	1.03	0.569738	1.88657	1.03 (0.57-1.89)	27 (0) (2.63%)	24 (0) (2.55%)	0	0	0.0215468	0.0143297	4.31406e-05	.		.
PIGN	PIGN	Yes	-	.	.	1	3	0	0	13	12	1	0	1027	943	0.35467	0.31	0.00581691	3.81258	0.31 (0.01-3.81)	1 (0) (0.1%)	3 (0) (0.32%)	0	0	0.000601346	0.000732414	1	0.99	0.416091	2.3981	0.99 (0.42-2.4)	13 (0) (1.27%)	12 (0) (1.27%)	0	0	0.00664487	0.00605519	4.31779e-05	.		.
FANCL	FANCL	-	Yes	.	Yes	12	7	1	0	54	34	4	2	5770	5741	0.358912	1.71	0.619105	5.12154	1.71 (0.62-5.12)	12 (0) (0.21%)	7 (0) (0.12%)	0	0	0.00336944	0.00393601	0.0414855	1.59	1.01198	2.51606	1.59 (1.01-2.52)	54 (0) (0.94%)	34 (0) (0.59%)	0	0	0.00480443	0.0032927	4.32152e-05	0.000446429		Homologous Recombination Repair
ZNF695	ZNF695	Yes	-	.	Yes	18	12	2	0	41	28	2	4	4807	4782	0.360887	1.49	0.680002	3.40421	1.49 (0.68-3.4)	18 (0) (0.37%)	12 (0) (0.25%)	0	0	0.00107637	0.00131467	0.146667	1.46	0.879979	2.4568	1.46 (0.88-2.46)	41 (0) (0.85%)	28 (0) (0.59%)	0	0	0.00513518	0.00322307	4.32526e-05	0.00045045		.
ATP8B3	ATP8B3	-	-	.	.	12	7	0	1	31	21	2	3	1027	943	0.365352	1.58	0.570895	4.75916	1.58 (0.57-4.76)	12 (0) (1.17%)	7 (0) (0.74%)	0	0	0.00525233	0.00585392	0.325098	1.37	0.754248	2.52122	1.37 (0.75-2.52)	31 (1) (3.02%)	21 (0) (2.23%)	1	0	0.0202247	0.0137159	4.329e-05	.		.
LRRC55	LRRC55	-	-	.	.	4	7	0	0	9	5	2	1	1027	943	0.37028	0.52	0.111904	2.06495	0.52 (0.11-2.06)	4 (0) (0.39%)	7 (0) (0.74%)	0	0	0.00207234	0.00298773	0.428287	1.66	0.496947	6.3217	1.66 (0.5-6.32)	9 (0) (0.88%)	5 (0) (0.53%)	0	0	0.00355577	0.00313161	4.33276e-05	.		.
PCM1	PCM1	Yes	-	.	.	4	7	0	0	40	33	4	6	1027	943	0.37028	0.52	0.111904	2.06495	0.52 (0.11-2.06)	4 (0) (0.39%)	7 (0) (0.74%)	0	0	0.00269805	0.00394298	0.720532	1.12	0.680607	1.84604	1.12 (0.68-1.85)	40 (1) (3.89%)	33 (3) (3.5%)	1	3	0.0279462	0.0199193	4.33651e-05	.		.
TLDC1	TLDC1	-	-	.	Yes	18	13	1	0	92	89	11	8	3780	3839	0.372839	1.41	0.651216	3.13082	1.41 (0.65-3.13)	18 (0) (0.48%)	13 (0) (0.34%)	0	0	0.00130427	0.00155697	0.763792	1.05	0.773837	1.42818	1.05 (0.77-1.43)	92 (4) (2.43%)	89 (4) (2.32%)	4	4	0.0135383	0.00957877	4.34028e-05	0.000454545		.
CLK1	CLK1	Yes	-	.	Yes	1	3	0	1	36	24	0	1	4807	4782	0.373623	0.33	0.00631765	4.13007	0.33 (0.01-4.13)	1 (0) (0.02%)	3 (0) (0.06%)	0	0	0.000231066	0.000321636	0.153793	1.5	0.866648	2.62532	1.5 (0.87-2.63)	36 (1) (0.75%)	24 (0) (0.5%)	1	0	0.00441261	0.00323329	4.34405e-05	0.000458716		.
ZNHIT1	ZNHIT1	-	-	.	Yes	1	3	0	1	7	8	1	1	4807	4782	0.373623	0.33	0.00631765	4.13007	0.33 (0.01-4.13)	1 (0) (0.02%)	3 (0) (0.06%)	0	0	0.00024601	0.000160823	0.802972	0.87	0.268392	2.74876	0.87 (0.27-2.75)	7 (0) (0.15%)	8 (0) (0.17%)	0	0	0.00159534	0.000973405	4.34783e-05	0.000462963		.
HOXD9	HOXD9	Yes	-	Candidate Gene_MS	Yes	1	3	0	0	34	13	2	0	4807	4782	0.373623	0.33	0.00631765	4.13007	0.33 (0.01-4.13)	1 (0) (0.02%)	3 (0) (0.06%)	0	0	8.198e-05	0.000135382	0.00302183	2.61	1.34204	5.40185	2.61 (1.34-5.4)	34 (0) (0.71%)	13 (0) (0.27%)	0	0	0.0036183	0.00175997	4.35161e-05	0.00046729		.
PSD3	PSD3	-	-	.	Yes	4	1	1	0	126	112	13	13	4807	4782	0.374878	3.98	0.393786	195.944	3.98 (0.39-195.94)	4 (0) (0.08%)	1 (0) (0.02%)	0	0	0.000145373	0.000101602	0.393918	1.12	0.860241	1.46586	1.12 (0.86-1.47)	126 (3) (2.62%)	112 (3) (2.34%)	3	3	0.0151113	0.0106089	4.3554e-05	0.000471698		.
RAD18	RAD18	-	Yes	Candidate Gene_MS	Yes	4	1	1	0	54	26	8	5	4807	4782	0.374878	3.98	0.393786	195.944	3.98 (0.39-195.94)	4 (0) (0.08%)	1 (0) (0.02%)	0	0	0.00038399	0.000338799	0.00223523	2.08	1.2764	3.4633	2.08 (1.28-3.46)	54 (0) (1.12%)	26 (0) (0.54%)	0	0	0.00555481	0.00404865	4.3592e-05	0.00047619		.
NOP2	NOP2	-	-	.	.	4	1	2	1	17	10	1	1	1027	943	0.37664	3.68	0.363447	181.425	3.68 (0.36-181.43)	4 (0) (0.39%)	1 (0) (0.11%)	0	0	0.00207695	0.000238257	0.332592	1.57	0.674963	3.85752	1.57 (0.67-3.86)	17 (0) (1.66%)	10 (0) (1.06%)	0	0	0.012518	0.00917291	4.363e-05	.		.
STOML3	STOML3	Yes	-	.	.	4	1	0	0	5	4	0	0	1027	943	0.37664	3.68	0.363447	181.425	3.68 (0.36-181.43)	4 (0) (0.39%)	1 (0) (0.11%)	0	0	0.00105462	0.00165019	1	1.15	0.246377	5.80458	1.15 (0.25-5.8)	5 (0) (0.49%)	4 (0) (0.42%)	0	0	0.00485571	0.00322422	4.36681e-05	.		.
KMT2C	KMT2C	-	-	Candidate Gene_MS	Yes	7	4	0	0	402	287	38	37	3780	3839	0.383775	1.78	0.45173	8.29256	1.78 (0.45-8.29)	7 (0) (0.19%)	4 (0) (0.1%)	0	0	0.00130047	0.00116767	1.5678e-06	1.47	1.25323	1.7324	1.47 (1.25-1.73)	402 (23) (10.63%)	287 (14) (7.48%)	23	14	0.0454867	0.027288	4.37063e-05	0.000480769		.
HSPBP1	HSPBP1	-	-	.	Yes	4	8	0	0	37	33	2	6	3780	3839	0.387488	0.51	0.111697	1.8956	0.51 (0.11-1.9)	4 (0) (0.11%)	8 (0) (0.21%)	0	0	0.000149414	0.000166064	0.631813	1.14	0.692003	1.88556	1.14 (0.69-1.89)	37 (0) (0.98%)	33 (0) (0.86%)	0	0	0.00441519	0.00256962	4.37445e-05	0.000485437		.
JMJD7-PLA2G4B	JMJD7-PLA2G4B	Yes	-	.	.	8	4	1	0	45	24	3	2	1027	943	0.391506	1.84	0.491691	8.38879	1.84 (0.49-8.39)	8 (0) (0.78%)	4 (0) (0.42%)	0	0	0.00520216	0.00229544	0.0275521	1.75	1.03673	3.0364	1.75 (1.04-3.04)	45 (1) (4.38%)	24 (4) (2.55%)	1	4	0.0205252	0.0138489	4.37828e-05	.		.
HRNR	HRNR	Yes	-	.	.	9	13	1	1	91	63	7	1	1990	1902	0.395398	0.66	0.248458	1.67406	0.66 (0.25-1.67)	9 (0) (0.45%)	13 (0) (0.68%)	0	0	0.0129483	0.0096201	0.0482377	1.4	0.996457	1.97352	1.4 (1-1.97)	91 (9) (4.57%)	63 (7) (3.31%)	9	7	0.055676	0.0388696	4.38212e-05	.		.
CTBP2	CTBP2	Yes	-	.	.	14	9	1	0	45	44	2	3	1990	1902	0.406268	1.49	0.599078	3.91254	1.49 (0.6-3.91)	14 (0) (0.7%)	9 (0) (0.47%)	0	0	0.00226597	0.00357971	0.915111	0.98	0.626991	1.52321	0.98 (0.63-1.52)	45 (4) (2.26%)	44 (0) (2.31%)	4	0	0.0171625	0.0118816	4.38596e-05	.		.
ZNF135	ZNF135	Yes	-	.	Yes	43	51	0	1	104	86	10	10	4807	4782	0.408539	0.84	0.543602	1.28437	0.84 (0.54-1.28)	43 (0) (0.89%)	51 (0) (1.07%)	0	0	0.00309677	0.00409621	0.213066	1.21	0.895958	1.63085	1.21 (0.9-1.63)	104 (9) (2.16%)	86 (2) (1.8%)	9	2	0.0125771	0.00823474	4.38982e-05	0.000490196		.
TNFRSF6B	TNFRSF6B	-	-	.	Yes	8	5	0	1	67	41	7	7	3780	3839	0.420093	1.63	0.468571	6.32386	1.63 (0.47-6.32)	8 (0) (0.21%)	5 (0) (0.13%)	0	0	0.00095827	0.000898042	0.0114127	1.67	1.11342	2.53602	1.67 (1.11-2.54)	67 (2) (1.77%)	41 (0) (1.07%)	2	0	0.00666986	0.00402811	4.39367e-05	0.00049505		.
PLIN4	PLIN4	-	-	.	Yes	43	35	2	1	278	251	30	29	5770	5741	0.426747	1.22	0.763971	1.97335	1.22 (0.76-1.97)	43 (1) (0.75%)	35 (1) (0.61%)	1	1	0.00332737	0.00339499	0.265818	1.11	0.926163	1.32404	1.11 (0.93-1.32)	278 (17) (4.82%)	251 (15) (4.37%)	17	15	0.0314486	0.0157072	4.39754e-05	0.0005		.
GPD2	GPD2	Yes	-	.	.	2	4	0	0	7	16	0	1	1027	943	0.434687	0.46	0.0413612	3.20539	0.46 (0.04-3.21)	2 (0) (0.19%)	4 (0) (0.42%)	0	0	0.000969296	0.00152413	0.0564801	0.4	0.137756	1.02751	0.4 (0.14-1.03)	7 (0) (0.68%)	16 (0) (1.7%)	0	0	0.00848507	0.00650296	4.40141e-05	.		.
CDHR3	CDHR3	Yes	-	.	.	2	4	0	0	10	19	2	4	1027	943	0.434687	0.46	0.0413612	3.20539	0.46 (0.04-3.21)	2 (0) (0.19%)	4 (0) (0.42%)	0	0	0.00176532	0.00143818	0.0620381	0.48	0.197598	1.08781	0.48 (0.2-1.09)	10 (0) (0.97%)	19 (1) (2.01%)	0	1	0.0109563	0.0078972	4.40529e-05	.		.
TTC27	TTC27	-	-	.	.	2	4	0	0	25	13	3	1	1027	943	0.434687	0.46	0.0413612	3.20539	0.46 (0.04-3.21)	2 (0) (0.19%)	4 (0) (0.42%)	0	0	0.000573856	0.000846138	0.101679	1.78	0.872943	3.82211	1.78 (0.87-3.82)	25 (2) (2.43%)	13 (0) (1.38%)	2	0	0.0130049	0.00997597	4.40917e-05	.		.
CAGE1	CAGE1	Yes	-	.	.	2	4	0	0	15	9	1	0	1027	943	0.434687	0.46	0.0413612	3.20539	0.46 (0.04-3.21)	2 (0) (0.19%)	4 (0) (0.42%)	0	0	0.000710115	0.00110685	0.411556	1.54	0.627023	4.0058	1.54 (0.63-4.01)	15 (0) (1.46%)	9 (1) (0.95%)	0	1	0.0104113	0.00699021	4.41306e-05	.		.
BCL2L12	BCL2L12	-	-	.	.	2	4	0	0	4	6	0	0	1027	943	0.434687	0.46	0.0413612	3.20539	0.46 (0.04-3.21)	2 (0) (0.19%)	4 (0) (0.42%)	0	0	0.00151672	0.000930847	0.533784	0.61	0.12636	2.58467	0.61 (0.13-2.58)	4 (0) (0.39%)	6 (0) (0.64%)	0	0	0.00481475	0.0025556	4.41696e-05	.		.
RAD54L	RAD54L	-	Yes	.	.	2	4	0	0	9	9	0	0	1027	943	0.434687	0.46	0.0413612	3.20539	0.46 (0.04-3.21)	2 (0) (0.19%)	4 (0) (0.42%)	0	0	0.00125207	0.000736153	1	0.92	0.321184	2.62113	0.92 (0.32-2.62)	9 (0) (0.88%)	9 (0) (0.95%)	0	0	0.00919301	0.00571153	4.42087e-05	.		.
C19orf44	C19orf44	Yes	-	.	.	2	4	1	0	12	25	0	2	1990	1902	0.442819	0.48	0.0431429	3.33611	0.48 (0.04-3.34)	2 (0) (0.1%)	4 (0) (0.21%)	0	0	0.00168053	0.00133688	0.0303982	0.46	0.207883	0.944222	0.46 (0.21-0.94)	12 (0) (0.6%)	25 (0) (1.31%)	0	0	0.00712455	0.00499213	4.42478e-05	.		.
LSS	LSS	Yes	-	.	.	2	4	0	0	33	23	1	1	1990	1902	0.442819	0.48	0.0431429	3.33611	0.48 (0.04-3.34)	2 (0) (0.1%)	4 (0) (0.21%)	0	0	0.000313038	0.000406181	0.281681	1.38	0.781447	2.46674	1.38 (0.78-2.47)	33 (1) (1.66%)	23 (1) (1.21%)	1	1	0.00712534	0.00574576	4.4287e-05	.		.
GNLY	GNLY	-	-	.	.	2	4	0	0	10	12	1	0	1990	1902	0.442819	0.48	0.0431429	3.33611	0.48 (0.04-3.34)	2 (0) (0.1%)	4 (0) (0.21%)	0	0	0.0032348	0.00566114	0.671478	0.8	0.307079	2.01426	0.8 (0.31-2.01)	10 (0) (0.5%)	12 (0) (0.63%)	0	0	0.0034584	0.00169242	4.43262e-05	.		.
FMN1	FMN1	Yes	-	.	.	2	4	0	0	52	47	2	2	1990	1902	0.442819	0.48	0.0431429	3.33611	0.48 (0.04-3.34)	2 (0) (0.1%)	4 (0) (0.21%)	0	0	0.00080003	0.000587184	0.838793	1.06	0.696098	1.61478	1.06 (0.7-1.61)	52 (0) (2.61%)	47 (1) (2.47%)	0	1	0.0177885	0.0114203	4.43656e-05	.		.
ACTR8	ACTR8	Yes	Yes	.	.	2	4	0	0	10	10	2	1	1990	1902	0.442819	0.48	0.0431429	3.33611	0.48 (0.04-3.34)	2 (0) (0.1%)	4 (0) (0.21%)	0	0	0.000525433	0.000440007	1	0.96	0.356046	2.56458	0.96 (0.36-2.56)	10 (0) (0.5%)	10 (0) (0.53%)	0	0	0.00433389	0.00356236	4.4405e-05	.		.
AFM	AFM	Yes	-	.	.	6	9	0	0	28	12	3	1	1990	1902	0.444941	0.64	0.185957	2.00561	0.64 (0.19-2.01)	6 (0) (0.3%)	9 (0) (0.47%)	0	0	0.00214735	0.00171926	0.0171254	2.25	1.10281	4.86746	2.25 (1.1-4.87)	28 (0) (1.41%)	12 (1) (0.63%)	0	1	0.00877206	0.0036926	4.44444e-05	.		.
SP100	SP100	-	-	.	.	6	9	0	0	21	25	2	2	1990	1902	0.444941	0.64	0.185957	2.00561	0.64 (0.19-2.01)	6 (0) (0.3%)	9 (0) (0.47%)	0	0	0.00242615	0.00389309	0.462923	0.8	0.424652	1.49596	0.8 (0.42-1.5)	21 (0) (1.06%)	25 (0) (1.31%)	0	0	0.00715175	0.00671982	4.4484e-05	.		.
ZYG11A	ZYG11A	Yes	-	.	.	5	2	0	1	30	26	6	1	2596	2568	0.452855	2.48	0.404826	26.0179	2.48 (0.4-26.02)	5 (0) (0.19%)	2 (0) (0.08%)	0	0	0.000706154	0.000432772	0.687508	1.14	0.651343	2.01828	1.14 (0.65-2.02)	30 (0) (1.16%)	26 (0) (1.01%)	0	0	0.00751973	0.00543669	4.45236e-05	.		.
KCNAB3	KCNAB3	-	-	.	.	10	6	1	0	9	5	1	2	2596	2568	0.453895	1.65	0.542712	5.53564	1.65 (0.54-5.54)	10 (0) (0.39%)	6 (0) (0.23%)	0	0	0.000819868	0.000922353	0.423408	1.78	0.535788	6.78246	1.78 (0.54-6.78)	9 (0) (0.35%)	5 (0) (0.19%)	0	0	0.00443101	0.00316477	4.45633e-05	.		.
IFNB1	IFNB1	Yes	-	.	.	10	6	0	0	21	18	4	2	2596	2568	0.453895	1.65	0.542712	5.53564	1.65 (0.54-5.54)	10 (0) (0.39%)	6 (0) (0.23%)	0	0	0.000760933	0.00113584	0.748473	1.16	0.584549	2.30628	1.16 (0.58-2.31)	21 (0) (0.81%)	18 (0) (0.7%)	0	0	0.00395014	0.00261922	4.4603e-05	.		.
ARHGEF38	ARHGEF38	Yes	-	.	.	5	2	1	0	12	13	1	3	1027	943	0.455279	2.3	0.375614	24.2173	2.3 (0.38-24.22)	5 (0) (0.49%)	2 (0) (0.21%)	0	0	0.00381096	0.0012705	0.692508	0.85	0.350829	2.02208	0.85 (0.35-2.02)	12 (0) (1.17%)	13 (0) (1.38%)	0	0	0.00714834	0.00424346	4.46429e-05	.		.
NLRP14	NLRP14	-	-	.	.	5	2	1	0	29	25	2	3	1027	943	0.455279	2.3	0.375614	24.2173	2.3 (0.38-24.22)	5 (0) (0.49%)	2 (0) (0.21%)	0	0	0.00392462	0.0031569	0.890432	1.07	0.598338	1.91518	1.07 (0.6-1.92)	29 (0) (2.82%)	25 (1) (2.65%)	0	1	0.0140996	0.00958072	4.46828e-05	.		.
TEP1	TEP1	Yes	-	.	.	10	6	2	0	114	105	12	5	1990	1902	0.455434	1.6	0.524272	5.35319	1.6 (0.52-5.35)	10 (0) (0.5%)	6 (0) (0.32%)	0	0	0.00248547	0.00156538	0.781329	1.04	0.78424	1.38013	1.04 (0.78-1.38)	114 (5) (5.73%)	105 (2) (5.52%)	5	2	0.0376994	0.0281092	4.47227e-05	.		.
HAL	HAL	-	-	.	Yes	17	12	2	0	145	111	8	13	5770	5741	0.457728	1.41	0.634296	3.24049	1.41 (0.63-3.24)	17 (0) (0.29%)	12 (0) (0.21%)	0	0	0.00178119	0.00143	0.0369532	1.31	1.0111	1.69437	1.31 (1.01-1.69)	145 (0) (2.51%)	111 (2) (1.93%)	0	2	0.0118311	0.0117954	4.47628e-05	0.000505051		.
ZNF439	ZNF439	Yes	-	.	.	10	6	0	0	1	5	0	0	1027	943	0.45932	1.54	0.50326	5.16056	1.54 (0.5-5.16)	10 (0) (0.97%)	6 (0) (0.64%)	0	0	0.00312363	0.00235318	0.110239	0.18	0.00386691	1.63946	0.18 (0-1.64)	1 (0) (0.1%)	5 (0) (0.53%)	0	0	0.00472271	0.00303882	4.48029e-05	.		.
FANCM	FANCM	-	Yes	Candidate Gene_MS	Yes	27	21	1	0	165	111	14	16	4807	4782	0.469833	1.28	0.696228	2.38618	1.28 (0.7-2.39)	27 (1) (0.56%)	21 (0) (0.44%)	1	0	0.00322343	0.00291081	0.00118319	1.5	1.1645	1.92693	1.5 (1.16-1.93)	165 (5) (3.43%)	111 (6) (2.32%)	5	6	0.0245688	0.0188611	4.4843e-05	0.000510204		Homologous Recombination Repair
GRIN2C	GRIN2C	Yes	-	.	.	0	1	0	1	30	15	5	0	1027	943	0.47868	0.31	0	35.8106	0.31 (0-35.81)	0 (0) (0%)	1 (0) (0.11%)	0	0	0.000372659	0.000346952	0.0507376	1.86	0.963187	3.74697	1.86 (0.96-3.75)	30 (1) (2.92%)	15 (0) (1.59%)	1	0	0.011735	0.00647361	4.48833e-05	.		.
SDR42E1	SDR42E1	-	-	.	.	0	1	0	0	13	4	1	1	1027	943	0.47868	0.31	0	35.8106	0.31 (0-35.81)	0 (0) (0%)	1 (0) (0.11%)	0	0	0.000337747	0.000152913	0.0515137	3.01	0.92506	12.7071	3.01 (0.93-12.71)	13 (0) (1.27%)	4 (0) (0.42%)	0	0	0.0115059	0.00464686	4.49236e-05	.		.
VPS13D	VPS13D	Yes	-	.	.	0	1	0	0	73	47	6	5	1027	943	0.47868	0.31	0	35.8106	0.31 (0-35.81)	0 (0) (0%)	1 (0) (0.11%)	0	0	0.000391257	0.000372295	0.0589423	1.46	0.985139	2.17688	1.46 (0.99-2.18)	73 (1) (7.11%)	47 (2) (4.98%)	1	2	0.0370278	0.0286582	4.4964e-05	.		.
DLL3	DLL3	Yes	-	.	.	0	1	0	0	14	5	1	1	1027	943	0.47868	0.31	0	35.8106	0.31 (0-35.81)	0 (0) (0%)	1 (0) (0.11%)	0	0	0.000272047	0.000186147	0.0668215	2.59	0.877787	9.23139	2.59 (0.88-9.23)	14 (0) (1.36%)	5 (1) (0.53%)	0	1	0.00692788	0.00559288	4.50045e-05	.		.
CDH15	CDH15	Yes	-	.	.	0	1	0	0	18	7	0	1	1027	943	0.47868	0.31	0	35.8106	0.31 (0-35.81)	0 (0) (0%)	1 (0) (0.11%)	0	0	0.000809834	0.000457542	0.0677046	2.39	0.944972	6.78486	2.39 (0.94-6.78)	18 (1) (1.75%)	7 (0) (0.74%)	1	0	0.0142635	0.0102269	4.5045e-05	.		.
USP10	USP10	-	Yes	.	.	0	1	0	1	19	8	3	0	1027	943	0.47868	0.31	0	35.8106	0.31 (0-35.81)	0 (0) (0%)	1 (0) (0.11%)	0	0	0.00137847	0.000119139	0.0791117	2.2	0.915179	5.84293	2.2 (0.92-5.84)	19 (0) (1.85%)	8 (0) (0.85%)	0	0	0.00892059	0.00787167	4.50857e-05	.		.
CMKLR1	CMKLR1	Yes	-	.	.	0	1	0	0	10	3	0	1	1027	943	0.47868	0.31	0	35.8106	0.31 (0-35.81)	0 (0) (0%)	1 (0) (0.11%)	0	0	0.000112632	5.103e-05	0.0950312	3.08	0.789727	17.4639	3.08 (0.79-17.46)	10 (1) (0.97%)	3 (0) (0.32%)	1	0	0.00496332	0.0034105	4.51264e-05	.		.
RCSD1	RCSD1	Yes	-	.	.	0	1	0	0	16	7	2	1	1027	943	0.47868	0.31	0	35.8106	0.31 (0-35.81)	0 (0) (0%)	1 (0) (0.11%)	0	0	0.00014534	0.000211567	0.0980445	2.12	0.818954	6.1084	2.12 (0.82-6.11)	16 (1) (1.56%)	7 (1) (0.74%)	1	1	0.00675273	0.00464601	4.51671e-05	.		.
MAD2L2	MAD2L2	-	Yes	.	.	0	1	0	0	1	5	0	1	1027	943	0.47868	0.31	0	35.8106	0.31 (0-35.81)	0 (0) (0%)	1 (0) (0.11%)	0	0	6.33572e-05	0.000118516	0.110239	0.18	0.00386691	1.63946	0.18 (0-1.64)	1 (0) (0.1%)	5 (0) (0.53%)	0	0	0.00106589	0.000804212	4.5208e-05	.		.
USP28	USP28	-	Yes	.	.	0	1	0	0	10	17	1	1	1027	943	0.47868	0.31	0	35.8106	0.31 (0-35.81)	0 (0) (0%)	1 (0) (0.11%)	0	0	0.000316772	0.000397752	0.124152	0.54	0.218059	1.24626	0.54 (0.22-1.25)	10 (0) (0.97%)	17 (0) (1.8%)	0	0	0.00860128	0.00810738	4.52489e-05	.		.
PRMT6	PRMT6	-	Yes	.	.	0	1	0	0	3	8	0	0	1027	943	0.47868	0.31	0	35.8106	0.31 (0-35.81)	0 (0) (0%)	1 (0) (0.11%)	0	0	0.000150261	0.000170433	0.131467	0.34	0.0583697	1.43267	0.34 (0.06-1.43)	3 (0) (0.29%)	8 (0) (0.85%)	0	0	0.00385043	0.00302519	4.52899e-05	.		.
RDM1	RDM1	-	Yes	.	.	0	1	0	0	7	2	1	0	1027	943	0.47868	0.31	0	35.8106	0.31 (0-35.81)	0 (0) (0%)	1 (0) (0.11%)	0	0	0.00197897	0.000397752	0.18227	3.23	0.612437	31.9109	3.23 (0.61-31.91)	7 (0) (0.68%)	2 (0) (0.21%)	0	0	0.00317902	0.00184489	4.53309e-05	.		.
TSC1	TSC1	-	-	.	.	0	1	0	0	25	15	3	2	1027	943	0.47868	0.31	0	35.8106	0.31 (0-35.81)	0 (0) (0%)	1 (0) (0.11%)	0	0	4.47207e-05	4.23177e-05	0.203325	1.54	0.776954	3.16928	1.54 (0.78-3.17)	25 (1) (2.43%)	15 (1) (1.59%)	1	1	0.0100473	0.00678775	4.53721e-05	.		.
CYP4F22	CYP4F22	Yes	-	.	.	0	1	0	0	20	11	6	2	1027	943	0.47868	0.31	0	35.8106	0.31 (0-35.81)	0 (0) (0%)	1 (0) (0.11%)	0	0	0.000465799	0.000380762	0.204834	1.68	0.763596	3.90945	1.68 (0.76-3.91)	20 (0) (1.95%)	11 (0) (1.17%)	0	0	0.0104823	0.00615142	4.54133e-05	.		.
GPSM1	GPSM1	-	-	.	.	0	1	0	0	20	11	0	2	1027	943	0.47868	0.31	0	35.8106	0.31 (0-35.81)	0 (0) (0%)	1 (0) (0.11%)	0	0	0.000197659	0.00012697	0.204834	1.68	0.763596	3.90945	1.68 (0.76-3.91)	20 (1) (1.95%)	11 (0) (1.17%)	1	0	0.00932356	0.0063739	4.54545e-05	.		.
BACE2	BACE2	Yes	-	.	.	0	1	0	0	3	7	0	1	1027	943	0.47868	0.31	0	35.8106	0.31 (0-35.81)	0 (0) (0%)	1 (0) (0.11%)	0	0	5.58984e-05	7.6155e-05	0.209355	0.39	0.0652078	1.72287	0.39 (0.07-1.72)	3 (0) (0.29%)	7 (0) (0.74%)	0	0	0.00320484	0.00299543	4.54959e-05	.		.
TAPBP	TAPBP	Yes	-	.	.	0	1	0	0	11	5	1	0	1027	943	0.47868	0.31	0	35.8106	0.31 (0-35.81)	0 (0) (0%)	1 (0) (0.11%)	0	0	0.000447181	0.000482315	0.214928	2.03	0.647443	7.48271	2.03 (0.65-7.48)	11 (0) (1.07%)	5 (0) (0.53%)	0	0	0.00627543	0.0033339	4.55373e-05	.		.
PSORS1C1	PSORS1C1	Yes	-	.	.	0	1	0	0	0	2	0	0	1027	943	0.47868	0.31	0	35.8106	0.31 (0-35.81)	0 (0) (0%)	1 (0) (0.11%)	0	0	0.00114707	0.00161504	0.229008	0	0	4.88806	0 (0-4.89)	0 (0) (0%)	2 (0) (0.21%)	0	0	0.000609032	0.000450512	4.55789e-05	.		.
SHANK3	SHANK3	Yes	-	.	.	0	1	0	0	23	14	1	3	1027	943	0.47868	0.31	0	35.8106	0.31 (0-35.81)	0 (0) (0%)	1 (0) (0.11%)	0	0	0.000172861	0.000187448	0.246916	1.52	0.744375	3.21475	1.52 (0.74-3.21)	23 (1) (2.24%)	14 (0) (1.48%)	1	0	0.00973658	0.00892933	4.56204e-05	.		.
CSRP2BP	CSRP2BP	-	-	.	.	0	1	0	0	4	8	0	0	1027	943	0.47868	0.31	0	35.8106	0.31 (0-35.81)	0 (0) (0%)	1 (0) (0.11%)	0	0	0.000376397	0.000296204	0.249743	0.46	0.100402	1.71323	0.46 (0.1-1.71)	4 (0) (0.39%)	8 (0) (0.85%)	0	0	0.00769936	0.00617796	4.56621e-05	.		.
NRIP3	NRIP3	Yes	-	.	.	0	1	0	0	4	8	0	1	1027	943	0.47868	0.31	0	35.8106	0.31 (0-35.81)	0 (0) (0%)	1 (0) (0.11%)	0	0	0.000216128	0.00018616	0.249743	0.46	0.100402	1.71323	0.46 (0.1-1.71)	4 (0) (0.39%)	8 (0) (0.85%)	0	0	0.00225816	0.00217469	4.57038e-05	.		.
DHX8	DHX8	Yes	-	.	.	0	1	0	0	13	7	0	0	1027	943	0.47868	0.31	0	35.8106	0.31 (0-35.81)	0 (0) (0%)	1 (0) (0.11%)	0	0	0.000279479	0.00030462	0.269494	1.71	0.632283	5.09594	1.71 (0.63-5.1)	13 (0) (1.27%)	7 (0) (0.74%)	0	0	0.00512752	0.00383314	4.57457e-05	.		.
HMGCL	HMGCL	-	-	.	.	0	1	0	0	2	5	0	0	1027	943	0.47868	0.31	0	35.8106	0.31 (0-35.81)	0 (0) (0%)	1 (0) (0.11%)	0	0	0.00022358	0.000160766	0.270023	0.37	0.0347907	2.24333	0.37 (0.03-2.24)	2 (0) (0.19%)	5 (0) (0.53%)	0	0	0.00242212	0.00145536	4.57875e-05	.		.
DCLRE1C	DCLRE1C	-	Yes	.	.	0	1	0	0	8	13	0	2	1027	943	0.47868	0.31	0	35.8106	0.31 (0-35.81)	0 (0) (0%)	1 (0) (0.11%)	0	0	0.000644709	0.000507752	0.27201	0.56	0.200893	1.46993	0.56 (0.2-1.47)	8 (0) (0.78%)	13 (0) (1.38%)	0	0	0.00736385	0.00480672	4.58295e-05	.		.
SMTNL1	SMTNL1	-	-	.	.	0	1	0	0	5	9	0	2	1027	943	0.47868	0.31	0	35.8106	0.31 (0-35.81)	0 (0) (0%)	1 (0) (0.11%)	0	0	0.00239831	0.001044	0.285115	0.51	0.133217	1.69471	0.51 (0.13-1.69)	5 (0) (0.49%)	9 (0) (0.95%)	0	0	0.00723977	0.00540674	4.58716e-05	.		.
SURF6	SURF6	-	-	.	.	0	1	0	0	10	5	0	0	1027	943	0.47868	0.31	0	35.8106	0.31 (0-35.81)	0 (0) (0%)	1 (0) (0.11%)	0	0	0.000328018	0.000363901	0.306575	1.84	0.571788	6.90189	1.84 (0.57-6.9)	10 (0) (0.97%)	5 (0) (0.53%)	0	0	0.00642244	0.00396906	4.59137e-05	.		.
LRR1	LRR1	Yes	-	.	.	0	1	0	0	7	3	0	0	1027	943	0.47868	0.31	0	35.8106	0.31 (0-35.81)	0 (0) (0%)	1 (0) (0.11%)	0	0	0.000413744	0.000626365	0.346982	2.15	0.488996	12.9193	2.15 (0.49-12.92)	7 (1) (0.68%)	3 (0) (0.32%)	1	0	0.00365287	0.00328418	4.59559e-05	.		.
ANKRD13A	ANKRD13A	Yes	-	.	.	0	1	0	0	4	7	0	0	1027	943	0.47868	0.31	0	35.8106	0.31 (0-35.81)	0 (0) (0%)	1 (0) (0.11%)	0	0	0.000130426	0.000135394	0.37028	0.52	0.111904	2.06495	0.52 (0.11-2.06)	4 (0) (0.39%)	7 (0) (0.74%)	0	0	0.00548533	0.00579654	4.59982e-05	.		.
MTRF1L	MTRF1L	Yes	-	.	.	0	1	0	0	4	7	0	0	1027	943	0.47868	0.31	0	35.8106	0.31 (0-35.81)	0 (0) (0%)	1 (0) (0.11%)	0	0	0.000406219	0.000524694	0.37028	0.52	0.111904	2.06495	0.52 (0.11-2.06)	4 (0) (0.39%)	7 (0) (0.74%)	0	0	0.00368951	0.00245422	4.60405e-05	.		.
SMC3	SMC3	-	Yes	.	.	0	1	0	0	4	1	0	0	1027	943	0.47868	0.31	0	35.8106	0.31 (0-35.81)	0 (0) (0%)	1 (0) (0.11%)	0	0	2.98207e-05	5.08121e-05	0.37664	3.68	0.363447	181.425	3.68 (0.36-181.43)	4 (0) (0.39%)	1 (0) (0.11%)	0	0	0.00241548	0.00213411	4.60829e-05	.		.
BMS1	BMS1	Yes	-	.	.	0	1	0	0	21	14	4	2	1027	943	0.47868	0.31	0	35.8106	0.31 (0-35.81)	0 (0) (0%)	1 (0) (0.11%)	0	0	0.000208678	0.000253854	0.395567	1.39	0.667197	2.96318	1.39 (0.67-2.96)	21 (0) (2.04%)	14 (1) (1.48%)	0	1	0.0172308	0.00994263	4.61255e-05	.		.
NPHS2	NPHS2	Yes	-	.	.	0	1	0	0	9	5	1	1	1027	943	0.47868	0.31	0	35.8106	0.31 (0-35.81)	0 (0) (0%)	1 (0) (0.11%)	0	0	0.000242304	0.000296359	0.428287	1.66	0.496947	6.3217	1.66 (0.5-6.32)	9 (0) (0.88%)	5 (0) (0.53%)	0	0	0.00389178	0.00395428	4.61681e-05	.		.
MMS19	MMS19	-	Yes	.	.	0	1	0	0	24	17	2	2	1027	943	0.47868	0.31	0	35.8106	0.31 (0-35.81)	0 (0) (0%)	1 (0) (0.11%)	0	0	0.000220062	0.000271274	0.433455	1.3	0.666641	2.6024	1.3 (0.67-2.6)	24 (0) (2.34%)	17 (0) (1.8%)	0	0	0.010231	0.0094522	4.62107e-05	.		.
ATRX	ATRX	-	Yes	.	.	0	1	0	0	17	11	1	1	1027	943	0.47868	0.31	0	35.8106	0.31 (0-35.81)	0 (0) (0%)	1 (0) (0.11%)	0	0	4.63726e-05	7.12699e-05	0.447064	1.43	0.626229	3.38684	1.43 (0.63-3.39)	17 (0) (1.66%)	11 (0) (1.17%)	0	0	0.0112376	0.00838609	4.62535e-05	.		.
ULK1	ULK1	Yes	-	.	.	0	1	0	0	28	20	2	4	1027	943	0.47868	0.31	0	35.8106	0.31 (0-35.81)	0 (0) (0%)	1 (0) (0.11%)	0	0	0.000115549	0.000152527	0.464982	1.29	0.697527	2.43987	1.29 (0.7-2.44)	28 (1) (2.73%)	20 (1) (2.12%)	1	1	0.0175709	0.012558	4.62963e-05	.		.
ANKRD27	ANKRD27	-	-	.	.	0	1	0	0	23	17	1	2	1027	943	0.47868	0.31	0	35.8106	0.31 (0-35.81)	0 (0) (0%)	1 (0) (0.11%)	0	0	0.000883188	0.000846167	0.525856	1.25	0.633398	2.50486	1.25 (0.63-2.5)	23 (0) (2.24%)	17 (0) (1.8%)	0	0	0.0123609	0.00882552	4.63392e-05	.		.
FEN1	FEN1	-	Yes	.	.	0	1	0	0	7	4	0	0	1027	943	0.47868	0.31	0	35.8106	0.31 (0-35.81)	0 (0) (0%)	1 (0) (0.11%)	0	0	7.45256e-05	5.07666e-05	0.551793	1.61	0.407935	7.5288	1.61 (0.41-7.53)	7 (0) (0.68%)	4 (0) (0.42%)	0	0	0.00283943	0.00321522	4.63822e-05	.		.
SERPINB9	SERPINB9	Yes	-	.	.	0	1	0	0	8	5	1	2	1027	943	0.47868	0.31	0	35.8106	0.31 (0-35.81)	0 (0) (0%)	1 (0) (0.11%)	0	0	0.000219851	0.000363833	0.58436	1.47	0.423048	5.74098	1.47 (0.42-5.74)	8 (1) (0.78%)	5 (0) (0.53%)	1	0	0.00467648	0.0035791	4.64253e-05	.		.
SGCZ	SGCZ	-	-	.	.	0	1	0	0	8	5	0	2	1027	943	0.47868	0.31	0	35.8106	0.31 (0-35.81)	0 (0) (0%)	1 (0) (0.11%)	0	0	0.000126766	0.000177867	0.58436	1.47	0.423048	5.74098	1.47 (0.42-5.74)	8 (0) (0.78%)	5 (0) (0.53%)	0	0	0.00372096	0.00365897	4.64684e-05	.		.
ATXN3	ATXN3	-	Yes	.	.	0	1	0	0	1	2	1	0	1027	943	0.47868	0.31	0	35.8106	0.31 (0-35.81)	0 (0) (0%)	1 (0) (0.11%)	0	0	0.0128208	0.0103766	0.609507	0.46	0.00777118	8.82596	0.46 (0.01-8.83)	1 (0) (0.1%)	2 (0) (0.21%)	0	0	0.0031642	0.00202285	4.65116e-05	.		.
NFE2L3	NFE2L3	Yes	-	.	.	0	1	0	0	7	9	0	0	1027	943	0.47868	0.31	0	35.8106	0.31 (0-35.81)	0 (0) (0%)	1 (0) (0.11%)	0	0	0.00207585	0.000981686	0.617649	0.71	0.224493	2.15913	0.71 (0.22-2.16)	7 (0) (0.68%)	9 (0) (0.95%)	0	0	0.0138713	0.00693951	4.65549e-05	.		.
PIP5K1C	PIP5K1C	Yes	-	.	.	0	1	0	0	7	9	0	3	1027	943	0.47868	0.31	0	35.8106	0.31 (0-35.81)	0 (0) (0%)	1 (0) (0.11%)	0	0	7.45356e-05	8.4621e-05	0.617649	0.71	0.224493	2.15913	0.71 (0.22-2.16)	7 (0) (0.68%)	9 (0) (0.95%)	0	0	0.00682746	0.0049334	4.65983e-05	.		.
GPRIN3	GPRIN3	Yes	-	.	.	0	1	0	0	11	8	2	0	1027	943	0.47868	0.31	0	35.8106	0.31 (0-35.81)	0 (0) (0%)	1 (0) (0.11%)	0	0	0.000402516	0.000245447	0.651783	1.27	0.461257	3.64012	1.27 (0.46-3.64)	11 (0) (1.07%)	8 (0) (0.85%)	0	0	0.0129215	0.0101903	4.66418e-05	.		.
PSMG2	PSMG2	Yes	-	.	.	0	1	0	0	11	8	1	0	1027	943	0.47868	0.31	0	35.8106	0.31 (0-35.81)	0 (0) (0%)	1 (0) (0.11%)	0	0	0.000149146	0.000101586	0.651783	1.27	0.461257	3.64012	1.27 (0.46-3.64)	11 (0) (1.07%)	8 (0) (0.85%)	0	0	0.00602549	0.00189628	4.66853e-05	.		.
SMC1B	SMC1B	-	Yes	.	.	0	1	0	0	12	9	3	1	1027	943	0.47868	0.31	0	35.8106	0.31 (0-35.81)	0 (0) (0%)	1 (0) (0.11%)	0	0	0.000172656	0.000246418	0.668056	1.23	0.471961	3.31289	1.23 (0.47-3.31)	12 (0) (1.17%)	9 (0) (0.95%)	0	0	0.0100703	0.00741804	4.6729e-05	.		.
ALKBH8	ALKBH8	-	Yes	.	.	0	1	0	0	14	10	2	0	1027	943	0.47868	0.31	0	35.8106	0.31 (0-35.81)	0 (0) (0%)	1 (0) (0.11%)	0	0	0.000474019	0.000254436	0.681905	1.29	0.529652	3.26124	1.29 (0.53-3.26)	14 (0) (1.36%)	10 (0) (1.06%)	0	0	0.00772613	0.00497846	4.67727e-05	.		.
LRRFIP1	LRRFIP1	Yes	-	.	.	0	1	0	0	14	10	2	1	1027	943	0.47868	0.31	0	35.8106	0.31 (0-35.81)	0 (0) (0%)	1 (0) (0.11%)	0	0	0.000201225	0.000143848	0.681905	1.29	0.529652	3.26124	1.29 (0.53-3.26)	14 (0) (1.36%)	10 (0) (1.06%)	0	0	0.00936443	0.00607548	4.68165e-05	.		.
CRLF3	CRLF3	Yes	-	.	.	0	1	0	0	4	2	0	0	1027	943	0.47868	0.31	0	35.8106	0.31 (0-35.81)	0 (0) (0%)	1 (0) (0.11%)	0	0	0.000305564	0.00018616	0.688731	1.84	0.262889	20.3681	1.84 (0.26-20.37)	4 (1) (0.39%)	2 (0) (0.21%)	1	0	0.00358479	0.00203083	4.68604e-05	.		.
TSPAN17	TSPAN17	Yes	-	.	.	0	1	0	0	4	2	1	0	1027	943	0.47868	0.31	0	35.8106	0.31 (0-35.81)	0 (0) (0%)	1 (0) (0.11%)	0	0	0.000316765	0.000152302	0.688731	1.84	0.262889	20.3681	1.84 (0.26-20.37)	4 (0) (0.39%)	2 (0) (0.21%)	0	0	0.00307448	0.00170071	4.69043e-05	.		.
TOP2A	TOP2A	-	Yes	.	.	0	1	0	0	13	14	2	2	1027	943	0.47868	0.31	0	35.8106	0.31 (0-35.81)	0 (0) (0%)	1 (0) (0.11%)	0	0	0.000270449	0.000357447	0.702277	0.85	0.366113	1.96292	0.85 (0.37-1.96)	13 (0) (1.27%)	14 (0) (1.48%)	0	0	0.0102357	0.00604255	4.69484e-05	.		.
AARS2	AARS2	-	-	.	.	0	1	0	0	15	16	1	2	1027	943	0.47868	0.31	0	35.8106	0.31 (0-35.81)	0 (0) (0%)	1 (0) (0.11%)	0	0	0.000450877	0.000600738	0.71946	0.86	0.393039	1.86642	0.86 (0.39-1.87)	15 (1) (1.46%)	16 (0) (1.7%)	1	0	0.0151323	0.0120401	4.69925e-05	.		.
ARHGEF28	ARHGEF28	-	-	.	.	0	1	0	0	36	36	5	6	1027	943	0.47868	0.31	0	35.8106	0.31 (0-35.81)	0 (0) (0%)	1 (0) (0.11%)	0	0	0.000867677	0.000808511	0.720242	0.92	0.555115	1.50909	0.92 (0.56-1.51)	36 (2) (3.51%)	36 (1) (3.82%)	2	1	0.0215417	0.0155489	4.70367e-05	.		.
ERCC8	ERCC8	-	Yes	.	.	0	1	0	1	5	3	0	0	1027	943	0.47868	0.31	0	35.8106	0.31 (0-35.81)	0 (0) (0%)	1 (0) (0.11%)	0	0	0.000309307	0.000262418	0.727999	1.53	0.29726	9.89884	1.53 (0.3-9.9)	5 (0) (0.49%)	3 (0) (0.32%)	0	0	0.0040508	0.00330139	4.7081e-05	.		.
C3orf62	C3orf62	Yes	-	.	.	0	1	0	0	6	4	0	0	1027	943	0.47868	0.31	0	35.8106	0.31 (0-35.81)	0 (0) (0%)	1 (0) (0.11%)	0	0	0.000357726	0.000490744	0.755523	1.38	0.325946	6.66661	1.38 (0.33-6.67)	6 (0) (0.58%)	4 (0) (0.42%)	0	0	0.00174391	0.00189529	4.71254e-05	.		.
CRY1	CRY1	-	Yes	.	.	0	1	0	0	7	5	2	0	1027	943	0.47868	0.31	0	35.8106	0.31 (0-35.81)	0 (0) (0%)	1 (0) (0.11%)	0	0	0.000223634	0.000220078	0.776194	1.29	0.350333	5.16199	1.29 (0.35-5.16)	7 (0) (0.68%)	5 (0) (0.53%)	0	0	0.0034365	0.00239546	4.71698e-05	.		.
SUPT7L	SUPT7L	Yes	-	.	.	0	1	0	0	7	5	0	2	1027	943	0.47868	0.31	0	35.8106	0.31 (0-35.81)	0 (0) (0%)	1 (0) (0.11%)	0	0	0.000135111	0.000152934	0.776194	1.29	0.350333	5.16199	1.29 (0.35-5.16)	7 (1) (0.68%)	5 (0) (0.53%)	1	0	0.00437234	0.00363643	4.72144e-05	.		.
DTL	DTL	-	Yes	.	.	0	1	0	0	6	7	1	2	1027	943	0.47868	0.31	0	35.8106	0.31 (0-35.81)	0 (0) (0%)	1 (0) (0.11%)	0	0	0.000160244	0.000169242	0.783264	0.79	0.217374	2.74193	0.79 (0.22-2.74)	6 (0) (0.58%)	7 (0) (0.74%)	0	0	0.00302229	0.00236093	4.7259e-05	.		.
SNX8	SNX8	Yes	-	.	.	0	1	0	0	8	6	1	1	1027	943	0.47868	0.31	0	35.8106	0.31 (0-35.81)	0 (0) (0%)	1 (0) (0.11%)	0	0	9.31661e-05	0.000126938	0.792456	1.23	0.371457	4.30345	1.23 (0.37-4.3)	8 (0) (0.78%)	6 (0) (0.64%)	0	0	0.0036372	0.00268262	4.73037e-05	.		.
VIPR2	VIPR2	Yes	-	.	.	0	1	0	0	8	6	1	1	1027	943	0.47868	0.31	0	35.8106	0.31 (0-35.81)	0 (0) (0%)	1 (0) (0.11%)	0	0	0.000268298	0.000304599	0.792456	1.23	0.371457	4.30345	1.23 (0.37-4.3)	8 (0) (0.78%)	6 (0) (0.64%)	0	0	0.007449	0.00375673	4.73485e-05	.		.
TP73	TP73	-	Yes	.	.	0	1	0	0	7	8	1	1	1027	943	0.47868	0.31	0	35.8106	0.31 (0-35.81)	0 (0) (0%)	1 (0) (0.11%)	0	0	3.35455e-05	8.46382e-06	0.797072	0.8	0.246614	2.54246	0.8 (0.25-2.54)	7 (0) (0.68%)	8 (0) (0.85%)	0	0	0.0061202	0.00534067	4.73934e-05	.		.
TCF7L2	TCF7L2	-	-	.	.	0	1	0	0	8	9	0	0	1027	943	0.47868	0.31	0	35.8106	0.31 (0-35.81)	0 (0) (0%)	1 (0) (0.11%)	0	0	8.94388e-05	0.000118469	0.808593	0.81	0.272338	2.39031	0.81 (0.27-2.39)	8 (1) (0.78%)	9 (0) (0.95%)	1	0	0.00302974	0.0025894	4.74383e-05	.		.
PVRL1	PVRL1	Yes	-	.	.	0	1	0	0	9	10	0	1	1027	943	0.47868	0.31	0	35.8106	0.31 (0-35.81)	0 (0) (0%)	1 (0) (0.11%)	0	0	5.21738e-05	5.92367e-05	0.818399	0.82	0.29521	2.26996	0.82 (0.3-2.27)	9 (0) (0.88%)	10 (0) (1.06%)	0	0	0.00563104	0.00441736	4.74834e-05	.		.
HERC2	HERC2	-	Yes	.	.	0	1	0	0	48	42	3	4	1027	943	0.47868	0.31	0	35.8106	0.31 (0-35.81)	0 (0) (0%)	1 (0) (0.11%)	0	0	0.000260842	0.000203073	0.829869	1.05	0.673369	1.64833	1.05 (0.67-1.65)	48 (2) (4.67%)	42 (0) (4.45%)	2	0	0.0415707	0.0291241	4.75285e-05	.		.
TCTN1	TCTN1	-	-	.	.	0	1	0	0	13	10	0	2	1027	943	0.47868	0.31	0	35.8106	0.31 (0-35.81)	0 (0) (0%)	1 (0) (0.11%)	0	0	0.000427799	0.000501206	0.834308	1.2	0.48186	3.06289	1.2 (0.48-3.06)	13 (0) (1.27%)	10 (0) (1.06%)	0	0	0.00722381	0.00558972	4.75737e-05	.		.
ECM1	ECM1	Yes	-	.	.	0	1	0	0	12	12	1	1	1027	943	0.47868	0.31	0	35.8106	0.31 (0-35.81)	0 (0) (0%)	1 (0) (0.11%)	0	0	0.000626053	0.000854643	0.840533	0.92	0.374884	2.24446	0.92 (0.37-2.24)	12 (0) (1.17%)	12 (2) (1.27%)	0	2	0.0076766	0.00581326	4.7619e-05	.		.
GPR17	GPR17	Yes	-	.	.	0	1	0	0	15	12	2	3	1027	943	0.47868	0.31	0	35.8106	0.31 (0-35.81)	0 (0) (0%)	1 (0) (0.11%)	0	0	0.000730471	0.000152323	0.846772	1.15	0.499553	2.70561	1.15 (0.5-2.71)	15 (0) (1.46%)	12 (0) (1.27%)	0	0	0.0101446	0.00950326	4.76644e-05	.		.
LMF1	LMF1	Yes	-	.	.	0	1	0	0	18	18	3	0	1027	943	0.47868	0.31	0	35.8106	0.31 (0-35.81)	0 (0) (0%)	1 (0) (0.11%)	0	0	0.000627489	0.000646886	0.866924	0.92	0.446965	1.88045	0.92 (0.45-1.88)	18 (0) (1.75%)	18 (0) (1.91%)	0	0	0.0131359	0.00707318	4.77099e-05	.		.
TMEM131	TMEM131	-	-	.	.	0	1	0	0	22	19	0	3	1027	943	0.47868	0.31	0	35.8106	0.31 (0-35.81)	0 (0) (0%)	1 (0) (0.11%)	0	0	9.38911e-05	0.000110619	0.875672	1.06	0.545886	2.09434	1.06 (0.55-2.09)	22 (0) (2.14%)	19 (1) (2.01%)	0	1	0.0172309	0.0137253	4.77555e-05	.		.
EML6	EML6	-	-	.	.	0	1	0	0	33	29	4	4	1027	943	0.47868	0.31	0	35.8106	0.31 (0-35.81)	0 (0) (0%)	1 (0) (0.11%)	0	0	0.000463537	0.000459733	0.89775	1.05	0.610548	1.80197	1.05 (0.61-1.8)	33 (2) (3.21%)	29 (1) (3.08%)	2	1	0.0273163	0.0230002	4.78011e-05	.		.
POLG	POLG	-	Yes	.	.	0	1	0	0	33	32	3	1	1027	943	0.47868	0.31	0	35.8106	0.31 (0-35.81)	0 (0) (0%)	1 (0) (0.11%)	0	0	0.000253391	0.000253846	0.899684	0.95	0.558275	1.60188	0.95 (0.56-1.6)	33 (0) (3.21%)	32 (1) (3.39%)	0	1	0.0184677	0.0153577	4.78469e-05	.		.
ASTE1	ASTE1	-	Yes	.	.	0	1	0	0	8	7	0	0	1027	943	0.47868	0.31	0	35.8106	0.31 (0-35.81)	0 (0) (0%)	1 (0) (0.11%)	0	0	0.000566462	0.00054162	1	1.05	0.331204	3.41481	1.05 (0.33-3.41)	8 (1) (0.78%)	7 (0) (0.74%)	1	0	0.00889197	0.00589858	4.78927e-05	.		.
CALCOCO1	CALCOCO1	-	-	.	.	0	1	0	0	10	9	0	3	1027	943	0.47868	0.31	0	35.8106	0.31 (0-35.81)	0 (0) (0%)	1 (0) (0.11%)	0	0	0.000156521	7.61666e-05	1	1.02	0.370819	2.85174	1.02 (0.37-2.85)	10 (0) (0.97%)	9 (0) (0.95%)	0	0	0.0093242	0.00588176	4.79386e-05	.		.
CDK2	CDK2	-	Yes	.	.	0	1	0	0	2	1	0	0	1027	943	0.47868	0.31	0	35.8106	0.31 (0-35.81)	0 (0) (0%)	1 (0) (0.11%)	0	0	1.86327e-05	2.53867e-05	1	1.84	0.0955088	108.487	1.84 (0.1-108.49)	2 (0) (0.19%)	1 (0) (0.11%)	0	0	0.00119622	0.00106624	4.79846e-05	.		.
CDKN2B	CDKN2B	-	-	.	.	0	1	0	0	1	1	0	0	1027	943	0.47868	0.31	0	35.8106	0.31 (0-35.81)	0 (0) (0%)	1 (0) (0.11%)	0	0	5.65108e-05	0.00010269	1	0.92	0.0116925	72.1079	0.92 (0.01-72.11)	1 (0) (0.1%)	1 (0) (0.11%)	0	0	0.00151826	0.00117238	4.80307e-05	.		.
CIB1	CIB1	-	Yes	.	.	0	1	0	0	4	3	0	0	1027	943	0.47868	0.31	0	35.8106	0.31 (0-35.81)	0 (0) (0%)	1 (0) (0.11%)	0	0	9.68934e-05	7.61628e-05	1	1.23	0.20666	8.38253	1.23 (0.21-8.38)	4 (0) (0.39%)	3 (0) (0.32%)	0	0	0.00311922	0.00158249	4.80769e-05	.		.
CSNK1A1L	CSNK1A1L	-	-	.	.	0	1	0	0	4	3	1	1	1027	943	0.47868	0.31	0	35.8106	0.31 (0-35.81)	0 (0) (0%)	1 (0) (0.11%)	0	0	0.000830949	0.000245372	1	1.23	0.20666	8.38253	1.23 (0.21-8.38)	4 (0) (0.39%)	3 (0) (0.32%)	0	0	0.00548501	0.00279216	4.81232e-05	.		.
EYA1	EYA1	-	Yes	.	.	0	1	0	0	3	2	0	1	1027	943	0.47868	0.31	0	35.8106	0.31 (0-35.81)	0 (0) (0%)	1 (0) (0.11%)	0	0	7.82543e-05	2.53837e-05	1	1.38	0.157517	16.5275	1.38 (0.16-16.53)	3 (0) (0.29%)	2 (0) (0.21%)	0	0	0.00516105	0.0046706	4.81696e-05	.		.
HOXB13	HOXB13	-	-	.	.	0	1	0	0	4	3	0	1	1027	943	0.47868	0.31	0	35.8106	0.31 (0-35.81)	0 (0) (0%)	1 (0) (0.11%)	0	0	0.000324254	0.000177707	1	1.23	0.20666	8.38253	1.23 (0.21-8.38)	4 (0) (0.39%)	3 (0) (0.32%)	0	0	0.00223624	0.00196324	4.8216e-05	.		.
HSPA9	HSPA9	Yes	-	.	.	0	1	0	0	10	9	0	2	1027	943	0.47868	0.31	0	35.8106	0.31 (0-35.81)	0 (0) (0%)	1 (0) (0.11%)	0	0	0.000156506	0.000228457	1	1.02	0.370819	2.85174	1.02 (0.37-2.85)	10 (0) (0.97%)	9 (0) (0.95%)	0	0	0.00490013	0.00398531	4.82625e-05	.		.
KIN	KIN	-	Yes	.	.	0	1	0	0	4	3	0	0	1027	943	0.47868	0.31	0	35.8106	0.31 (0-35.81)	0 (0) (0%)	1 (0) (0.11%)	0	0	0.000286939	0.000363864	1	1.23	0.20666	8.38253	1.23 (0.21-8.38)	4 (0) (0.39%)	3 (0) (0.32%)	0	0	0.00296628	0.00209856	4.83092e-05	.		.
LXN	LXN	Yes	-	.	.	0	1	0	0	2	1	0	0	1027	943	0.47868	0.31	0	35.8106	0.31 (0-35.81)	0 (0) (0%)	1 (0) (0.11%)	0	0	0.000473347	0.000245484	1	1.84	0.0955088	108.487	1.84 (0.1-108.49)	2 (0) (0.19%)	1 (0) (0.11%)	0	0	0.00323143	0.00401239	4.83559e-05	.		.
MAN1A1	MAN1A1	Yes	-	.	.	0	1	0	0	4	3	1	1	1027	943	0.47868	0.31	0	35.8106	0.31 (0-35.81)	0 (0) (0%)	1 (0) (0.11%)	0	0	0.00012676	0.000177812	1	1.23	0.20666	8.38253	1.23 (0.21-8.38)	4 (0) (0.39%)	3 (0) (0.32%)	0	0	0.00596889	0.00271799	4.84027e-05	.		.
MAT2B	MAT2B	Yes	-	.	.	0	1	0	0	5	4	0	0	1027	943	0.47868	0.31	0	35.8106	0.31 (0-35.81)	0 (0) (0%)	1 (0) (0.11%)	0	0	2.23594e-05	1.69253e-05	1	1.15	0.246377	5.80458	1.15 (0.25-5.8)	5 (1) (0.49%)	4 (0) (0.42%)	1	0	0.00231792	0.00175177	4.84496e-05	.		.
MFSD11	MFSD11	Yes	-	.	.	0	1	0	0	3	3	0	0	1027	943	0.47868	0.31	0	35.8106	0.31 (0-35.81)	0 (0) (0%)	1 (0) (0.11%)	0	0	0.000357747	0.000490793	1	0.92	0.122634	6.87128	0.92 (0.12-6.87)	3 (0) (0.29%)	3 (0) (0.32%)	0	0	0.00374144	0.00204779	4.84966e-05	.		.
MYRIP	MYRIP	Yes	-	.	.	0	1	0	0	21	20	2	2	1027	943	0.47868	0.31	0	35.8106	0.31 (0-35.81)	0 (0) (0%)	1 (0) (0.11%)	0	0	0.000290743	0.000211624	1	0.96	0.493419	1.8865	0.96 (0.49-1.89)	21 (1) (2.04%)	20 (0) (2.12%)	1	0	0.0127144	0.0125366	4.85437e-05	.		.
POLE2	POLE2	-	Yes	.	.	0	1	0	0	4	4	0	1	1027	943	0.47868	0.31	0	35.8106	0.31 (0-35.81)	0 (0) (0%)	1 (0) (0.11%)	0	0	0.000342941	0.000508035	1	0.92	0.170491	4.94282	0.92 (0.17-4.94)	4 (0) (0.39%)	4 (0) (0.42%)	0	0	0.0036046	0.00243857	4.85909e-05	.		.
RAD17	RAD17	-	Yes	.	.	0	1	0	0	8	7	0	2	1027	943	0.47868	0.31	0	35.8106	0.31 (0-35.81)	0 (0) (0%)	1 (0) (0.11%)	0	0	0.000257129	0.000203097	1	1.05	0.331204	3.41481	1.05 (0.33-3.41)	8 (0) (0.78%)	7 (0) (0.74%)	0	0	0.00627543	0.00357959	4.86381e-05	.		.
RPA1	RPA1	-	Yes	.	.	0	1	0	0	9	9	1	0	1027	943	0.47868	0.31	0	35.8106	0.31 (0-35.81)	0 (0) (0%)	1 (0) (0.11%)	0	0	8.94334e-05	0.000118463	1	0.92	0.321184	2.62113	0.92 (0.32-2.62)	9 (1) (0.88%)	9 (1) (0.95%)	1	1	0.00496356	0.00389237	4.86855e-05	.		.
SACS	SACS	Yes	-	.	.	0	1	0	0	51	46	3	7	1027	943	0.47868	0.31	0	35.8106	0.31 (0-35.81)	0 (0) (0%)	1 (0) (0.11%)	0	0	0.00100255	0.00122715	1	1.02	0.663134	1.56936	1.02 (0.66-1.57)	51 (0) (4.97%)	46 (2) (4.88%)	0	2	0.0381118	0.024196	4.87329e-05	.		.
SPATA18	SPATA18	Yes	-	.	.	0	1	0	0	18	17	2	2	1027	943	0.47868	0.31	0	35.8106	0.31 (0-35.81)	0 (0) (0%)	1 (0) (0.11%)	0	0	0.000484558	0.000347028	1	0.97	0.469433	2.01987	0.97 (0.47-2.02)	18 (0) (1.75%)	17 (0) (1.8%)	0	0	0.0108243	0.0045283	4.87805e-05	.		.
SPATA5	SPATA5	-	Yes	.	.	0	1	0	0	13	12	2	1	1027	943	0.47868	0.31	0	35.8106	0.31 (0-35.81)	0 (0) (0%)	1 (0) (0.11%)	0	0	0.000730379	0.00105782	1	0.99	0.416091	2.3981	0.99 (0.42-2.4)	13 (0) (1.27%)	12 (0) (1.27%)	0	0	0.00868629	0.00646537	4.88281e-05	.		.
TPK1	TPK1	-	-	.	.	0	1	0	0	2	2	0	0	1027	943	0.47868	0.31	0	35.8106	0.31 (0-35.81)	0 (0) (0%)	1 (0) (0.11%)	0	0	5.59071e-05	5.07838e-05	1	0.92	0.066445	12.6854	0.92 (0.07-12.69)	2 (0) (0.19%)	2 (0) (0.21%)	0	0	0.00154304	0.000871788	4.88759e-05	.		.
ZNF586	ZNF586	Yes	-	.	.	0	1	0	0	5	5	0	0	1027	943	0.47868	0.31	0	35.8106	0.31 (0-35.81)	0 (0) (0%)	1 (0) (0.11%)	0	0	0.000489251	0.000584875	1	0.92	0.210523	4.0017	0.92 (0.21-4)	5 (0) (0.49%)	5 (0) (0.53%)	0	0	0.00419785	0.00431451	4.89237e-05	.		.
MC1R	MC1R	-	Yes	Candidate Gene_MS	Yes	28	22	0	0	125	82	14	12	4807	4782	0.478809	1.27	0.698324	2.32871	1.27 (0.7-2.33)	28 (0) (0.58%)	22 (0) (0.46%)	0	0	0.00393645	0.00599016	0.00309625	1.53	1.14539	2.05343	1.53 (1.15-2.05)	125 (2) (2.6%)	82 (0) (1.71%)	2	0	0.0128686	0.0100659	4.89716e-05	0.000515464		.
WDR87	WDR87	-	-	.	.	23	27	0	0	100	85	8	10	1990	1902	0.480113	0.81	0.443064	1.47673	0.81 (0.44-1.48)	23 (0) (1.16%)	27 (0) (1.42%)	0	0	0.00840427	0.00882656	0.451264	1.13	0.832169	1.53998	1.13 (0.83-1.54)	100 (3) (5.03%)	85 (3) (4.47%)	3	3	0.0332826	0.0193047	4.90196e-05	.		.
GCNT7	GCNT7	-	-	.	.	0	1	0	0	11	18	0	1	1990	1902	0.488695	0.32	0	37.2759	0.32 (0-37.28)	0 (0) (0%)	1 (0) (0.05%)	0	0	0.00166072	0.000352284	0.191885	0.58	0.247639	1.30481	0.58 (0.25-1.3)	11 (0) (0.55%)	18 (0) (0.95%)	0	0	0.00439576	0.00265568	4.90677e-05	.		.
PRR21	PRR21	-	-	.	.	0	1	0	0	6	3	1	0	1990	1902	0.488695	0.32	0	37.2759	0.32 (0-37.28)	0 (0) (0%)	1 (0) (0.05%)	0	0	0.00851847	0.00569441	0.508314	1.91	0.40808	11.8446	1.91 (0.41-11.84)	6 (3) (0.3%)	3 (0) (0.16%)	3	0	0.00379717	0.00291067	4.91159e-05	.		.
PAXIP1	PAXIP1	-	Yes	.	.	0	1	0	0	18	14	0	2	1990	1902	0.488695	0.32	0	37.2759	0.32 (0-37.28)	0 (0) (0%)	1 (0) (0.05%)	0	0	0.000112678	0.000178708	0.598136	1.23	0.576549	2.68223	1.23 (0.58-2.68)	18 (0) (0.9%)	14 (0) (0.74%)	0	0	0.00557755	0.00479959	4.91642e-05	.		.
NCOA6	NCOA6	-	Yes	.	.	0	1	0	0	49	45	5	2	1990	1902	0.488695	0.32	0	37.2759	0.32 (0-37.28)	0 (0) (0%)	1 (0) (0.05%)	0	0	0.00015278	0.000160766	0.916902	1.04	0.677107	1.60614	1.04 (0.68-1.61)	49 (7) (2.46%)	45 (5) (2.37%)	7	5	0.022358	0.015992	4.92126e-05	.		.
UBC	UBC	Yes	Yes	.	.	0	1	0	0	3	2	1	0	1990	1902	0.488695	0.32	0	37.2759	0.32 (0-37.28)	0 (0) (0%)	1 (0) (0.05%)	0	0	0.000551506	0.000490768	1	1.43	0.1641	17.1821	1.43 (0.16-17.18)	3 (0) (0.15%)	2 (0) (0.11%)	0	0	0.00104339	0.000989998	4.92611e-05	.		.
PCK2	PCK2	-	-	.	.	8	11	0	0	21	16	0	1	1027	943	0.49017	0.67	0.231234	1.82497	0.67 (0.23-1.82)	8 (0) (0.78%)	11 (0) (1.17%)	0	0	0.00487821	0.00769309	0.620642	1.21	0.597146	2.49509	1.21 (0.6-2.5)	21 (1) (2.04%)	16 (0) (1.7%)	1	0	0.0121564	0.00811625	4.93097e-05	.		.
CPZ	CPZ	Yes	-	.	.	3	5	0	0	25	35	0	4	1027	943	0.491185	0.55	0.0851364	2.83451	0.55 (0.09-2.83)	3 (0) (0.29%)	5 (0) (0.53%)	0	0	0.00296259	0.0023355	0.115197	0.65	0.368345	1.12275	0.65 (0.37-1.12)	25 (0) (2.43%)	35 (1) (3.71%)	0	1	0.0204885	0.0163993	4.93583e-05	.		.
FIGNL1	FIGNL1	-	Yes	.	.	3	5	0	0	15	20	2	2	1027	943	0.491185	0.55	0.0851364	2.83451	0.55 (0.09-2.83)	3 (0) (0.29%)	5 (0) (0.53%)	0	0	0.00059251	0.000863134	0.307313	0.68	0.323834	1.41526	0.68 (0.32-1.42)	15 (0) (1.46%)	20 (0) (2.12%)	0	0	0.00819452	0.00620272	4.94071e-05	.		.
ABCA9	ABCA9	-	-	.	.	3	5	0	1	24	18	2	3	1027	943	0.491185	0.55	0.0851364	2.83451	0.55 (0.09-2.83)	3 (1) (0.29%)	5 (0) (0.53%)	1	0	0.00346578	0.00385898	0.536182	1.23	0.635103	2.4213	1.23 (0.64-2.42)	24 (2) (2.34%)	18 (0) (1.91%)	2	0	0.0165463	0.0133033	4.9456e-05	.		.
MRE11A**	MRE11A	-	Yes	Previously Reported HBOC Gene	Yes	6	3	2	0	68	77	1	6	5770	5741	0.507654	1.99	0.424933	12.3088	1.99 (0.42-12.31)	6 (0) (0.1%)	3 (0) (0.05%)	0	0	0.000447221	0.000482364	0.452695	0.88	0.622251	1.23436	0.88 (0.62-1.23)	68 (2) (1.18%)	77 (0) (1.34%)	2	0	0.00682384	0.00575452	5.13347e-05	0.000574713		.
DNMT3A	DNMT3A	Yes	-	.	.	3	5	0	0	8	6	0	3	1027	943	0.491185	0.55	0.0851364	2.83451	0.55 (0.09-2.83)	3 (0) (0.29%)	5 (0) (0.53%)	0	0	0.000499393	0.000575452	0.792456	1.23	0.371457	4.30345	1.23 (0.37-4.3)	8 (0) (0.78%)	6 (0) (0.64%)	0	0	0.00326096	0.00339347	4.9505e-05	.		.
CENPF	CENPF	-	-	.	Yes	30	24	0	1	204	238	21	38	4807	4782	0.495475	1.25	0.702489	2.22896	1.25 (0.7-2.23)	30 (0) (0.62%)	24 (0) (0.5%)	0	0	0.00138666	0.00179485	0.0884486	0.85	0.695183	1.02927	0.85 (0.7-1.03)	204 (14) (4.24%)	238 (5) (4.98%)	14	5	0.0374884	0.0248908	4.9554e-05	0.000520833		.
MSH2	MSH2	-	Yes	Lynch syndrome gene	Yes	0	1	0	0	99	66	12	9	4807	4782	0.498696	0.33	0	38.7977	0.33 (0-38.8)	0 (0) (0%)	1 (0) (0.02%)	0	0	0.000253417	0.000228492	0.0117996	1.5	1.0863	2.08961	1.5 (1.09-2.09)	99 (3) (2.06%)	66 (0) (1.38%)	3	0	0.0111094	0.00820033	4.96032e-05	0.000526316		Mismatch Repair
EYA4	EYA4	-	Yes	.	Yes	0	1	0	0	36	24	3	3	4807	4782	0.498696	0.33	0	38.7977	0.33 (0-38.8)	0 (0) (0%)	1 (0) (0.02%)	0	0	5.21788e-05	5.07838e-05	0.153793	1.5	0.866648	2.62532	1.5 (0.87-2.63)	36 (0) (0.75%)	24 (0) (0.5%)	0	0	0.00537069	0.00451129	4.96524e-05	0.000531915		.
RAD51	RAD51	-	Yes	.	Yes	0	1	0	0	10	14	1	2	4807	4782	0.498696	0.33	0	38.7977	0.33 (0-38.8)	0 (0) (0%)	1 (0) (0.02%)	0	0	4.47174e-05	5.07692e-05	0.422609	0.71	0.281851	1.72049	0.71 (0.28-1.72)	10 (0) (0.21%)	14 (0) (0.29%)	0	0	0.002057	0.00116769	4.97018e-05	0.000537634		.
PRDM2	PRDM2	-	-	.	Yes	0	2	0	0	117	89	8	15	3780	3839	0.499964	0.2	0	5.40747	0.2 (0-5.41)	0 (0) (0%)	2 (0) (0.05%)	0	0	0.000122969	0.000177689	0.0403512	1.35	1.00876	1.80045	1.35 (1.01-1.8)	117 (2) (3.1%)	89 (1) (2.32%)	2	1	0.01988	0.0129713	4.98008e-05	0.000549451		.
PRF1	PRF1	-	-	.	Yes	0	2	0	0	60	58	5	6	3780	3839	0.499964	0.2	0	5.40747	0.2 (0-5.41)	0 (0) (0%)	2 (0) (0.05%)	0	0	0.000510573	0.000253897	0.852889	1.05	0.718348	1.53991	1.05 (0.72-1.54)	60 (0) (1.59%)	58 (0) (1.51%)	0	0	0.00968971	0.00727839	4.98504e-05	0.000555556		.
ARHGEF10	ARHGEF10	Yes	-	.	.	2	0	0	0	71	52	6	5	1990	1902	0.500127	4.78	0.179516	Inf	4.78 (0.18-Inf)	2 (0) (0.1%)	0 (0) (0%)	0	0	0.000532842	0.000499205	0.143289	1.32	0.901898	1.93167	1.32 (0.9-1.93)	71 (2) (3.57%)	52 (0) (2.73%)	2	0	0.0252374	0.0173452	4.99002e-05	.		.
MBD6	MBD6	Yes	-	.	.	2	0	0	0	35	33	4	1	1990	1902	0.500127	4.78	0.179516	Inf	4.78 (0.18-Inf)	2 (0) (0.1%)	0 (0) (0%)	0	0	6.70841e-05	9.30894e-05	1	1.01	0.609174	1.69115	1.01 (0.61-1.69)	35 (4) (1.76%)	33 (1) (1.74%)	4	1	0.0147063	0.0117039	4.995e-05	.		.
MPL	MPL	-	-	.	.	2	0	0	0	9	17	0	0	1027	943	0.500656	4.6	0.172468	Inf	4.6 (0.17-Inf)	2 (0) (0.19%)	0 (0) (0%)	0	0	0.000871976	0.000634636	0.0779635	0.48	0.188246	1.14922	0.48 (0.19-1.15)	9 (0) (0.88%)	17 (0) (1.8%)	0	0	0.00687892	0.00557633	5e-05	.		.
DHCR7	DHCR7	Yes	-	.	.	2	0	0	0	10	17	0	2	1027	943	0.500656	4.6	0.172468	Inf	4.6 (0.17-Inf)	2 (0) (0.19%)	0 (0) (0%)	0	0	0.00465409	0.00747115	0.124152	0.54	0.218059	1.24626	0.54 (0.22-1.25)	10 (0) (0.97%)	17 (0) (1.8%)	0	0	0.0107577	0.00780113	5.00501e-05	.		.
PPP1R15A	PPP1R15A	-	-	.	.	2	0	0	0	10	17	2	2	1027	943	0.500656	4.6	0.172468	Inf	4.6 (0.17-Inf)	2 (0) (0.19%)	0 (0) (0%)	0	0	0.00189682	0.000829272	0.124152	0.54	0.218059	1.24626	0.54 (0.22-1.25)	10 (0) (0.97%)	17 (0) (1.8%)	0	0	0.0104642	0.00721805	5.01002e-05	.		.
EML3	EML3	-	-	.	.	2	0	0	0	13	6	1	2	1027	943	0.500656	4.6	0.172468	Inf	4.6 (0.17-Inf)	2 (0) (0.19%)	0 (0) (0%)	0	0	0.000238527	0.000186182	0.172369	2	0.706267	6.4489	2 (0.71-6.45)	13 (0) (1.27%)	6 (0) (0.64%)	0	0	0.0058998	0.0057124	5.01505e-05	.		.
ATXN7	ATXN7	-	-	.	.	2	0	0	0	22	13	2	0	1027	943	0.500656	4.6	0.172468	Inf	4.6 (0.17-Inf)	2 (0) (0.19%)	0 (0) (0%)	0	0	0.000895466	0.000203687	0.233471	1.57	0.749588	3.40412	1.57 (0.75-3.4)	22 (1) (2.14%)	13 (0) (1.38%)	1	0	0.0127126	0.0102947	5.02008e-05	.		.
ARAP3	ARAP3	-	-	.	.	2	0	1	0	32	21	1	1	1027	943	0.500656	4.6	0.172468	Inf	4.6 (0.17-Inf)	2 (0) (0.19%)	0 (0) (0%)	0	0	0.000361466	0.000321538	0.265068	1.41	0.782901	2.59609	1.41 (0.78-2.6)	32 (0) (3.12%)	21 (0) (2.23%)	0	0	0.0160349	0.0128869	5.02513e-05	.		.
SLC30A9	SLC30A9	-	Yes	.	.	2	0	0	0	2	5	1	0	1027	943	0.500656	4.6	0.172468	Inf	4.6 (0.17-Inf)	2 (0) (0.19%)	0 (0) (0%)	0	0	0.000175207	0.00020319	0.270023	0.37	0.0347907	2.24333	0.37 (0.03-2.24)	2 (0) (0.19%)	5 (0) (0.53%)	0	0	0.00452929	0.00206577	5.03018e-05	.		.
STAC3	STAC3	Yes	-	.	.	2	0	0	0	5	9	0	1	1027	943	0.500656	4.6	0.172468	Inf	4.6 (0.17-Inf)	2 (0) (0.19%)	0 (0) (0%)	0	0	0.000227317	0.000253859	0.285115	0.51	0.133217	1.69471	0.51 (0.13-1.69)	5 (0) (0.49%)	9 (0) (0.95%)	0	0	0.00339112	0.0029363	5.03525e-05	.		.
OLFML2B	OLFML2B	Yes	-	.	.	2	0	0	0	20	12	3	1	1027	943	0.500656	4.6	0.172468	Inf	4.6 (0.17-Inf)	2 (0) (0.19%)	0 (0) (0%)	0	0	0.000823545	0.000888505	0.285487	1.54	0.712639	3.47678	1.54 (0.71-3.48)	20 (0) (1.95%)	12 (0) (1.27%)	0	0	0.0115855	0.00637185	5.04032e-05	.		.
DAPK2	DAPK2	Yes	-	.	.	2	0	0	0	6	10	0	3	1027	943	0.500656	4.6	0.172468	Inf	4.6 (0.17-Inf)	2 (0) (0.19%)	0 (0) (0%)	0	0	0.000406204	0.000321571	0.316314	0.55	0.163158	1.67314	0.55 (0.16-1.67)	6 (0) (0.58%)	10 (0) (1.06%)	0	0	0.00755018	0.00451891	5.04541e-05	.		.
SNX32	SNX32	-	-	.	.	2	0	1	0	3	6	0	0	1027	943	0.500656	4.6	0.172468	Inf	4.6 (0.17-Inf)	2 (0) (0.19%)	0 (0) (0%)	0	0	0.000920556	0.00060086	0.325364	0.46	0.0738576	2.15027	0.46 (0.07-2.15)	3 (0) (0.29%)	6 (0) (0.64%)	0	0	0.00590721	0.00318202	5.05051e-05	.		.
CEP104	CEP104	-	-	.	.	2	0	0	0	18	12	1	1	1027	943	0.500656	4.6	0.172468	Inf	4.6 (0.17-Inf)	2 (0) (0.19%)	0 (0) (0%)	0	0	0.000514223	0.000795356	0.462712	1.38	0.626749	3.1679	1.38 (0.63-3.17)	18 (1) (1.75%)	12 (0) (1.27%)	1	0	0.0144877	0.00830894	5.05561e-05	.		.
NOC2L	NOC2L	Yes	-	.	.	2	0	0	0	26	20	0	1	1027	943	0.500656	4.6	0.172468	Inf	4.6 (0.17-Inf)	2 (0) (0.19%)	0 (0) (0%)	0	0	0.000942785	0.000930799	0.555109	1.2	0.63863	2.28138	1.2 (0.64-2.28)	26 (0) (2.53%)	20 (0) (2.12%)	0	0	0.0187476	0.0124896	5.06073e-05	.		.
C17orf70	C17orf70	-	Yes	.	.	2	0	1	0	18	13	2	2	1027	943	0.500656	4.6	0.172468	Inf	4.6 (0.17-Inf)	2 (0) (0.19%)	0 (0) (0%)	0	0	0.000171521	0.000126979	0.588223	1.28	0.587381	2.84991	1.28 (0.59-2.85)	18 (0) (1.75%)	13 (0) (1.38%)	0	0	0.0125062	0.00873614	5.06586e-05	.		.
ARID3C	ARID3C	-	-	.	.	2	0	0	0	11	12	3	2	1027	943	0.500656	4.6	0.172468	Inf	4.6 (0.17-Inf)	2 (0) (0.19%)	0 (0) (0%)	0	0	0.00105108	0.000651637	0.681785	0.84	0.334072	2.09083	0.84 (0.33-2.09)	11 (1) (1.07%)	12 (0) (1.27%)	1	0	0.00436458	0.00316509	5.07099e-05	.		.
PLEKHG6	PLEKHG6	Yes	-	.	.	2	0	0	0	17	18	1	2	1027	943	0.500656	4.6	0.172468	Inf	4.6 (0.17-Inf)	2 (0) (0.19%)	0 (0) (0%)	0	0	0.000652197	0.000550074	0.734134	0.86	0.416164	1.79062	0.86 (0.42-1.79)	17 (0) (1.66%)	18 (0) (1.91%)	0	0	0.0110426	0.00806493	5.07614e-05	.		.
UGT3A1	UGT3A1	Yes	-	.	.	2	0	0	0	4	5	2	0	1027	943	0.500656	4.6	0.172468	Inf	4.6 (0.17-Inf)	2 (0) (0.19%)	0 (0) (0%)	0	0	0.00122222	0.000541538	0.744718	0.73	0.145127	3.41965	0.73 (0.15-3.42)	4 (0) (0.39%)	5 (0) (0.53%)	0	0	0.00642038	0.00294461	5.0813e-05	.		.
ACPT	ACPT	Yes	-	.	.	2	0	1	0	8	9	0	0	1027	943	0.500656	4.6	0.172468	Inf	4.6 (0.17-Inf)	2 (0) (0.19%)	0 (0) (0%)	0	0	0.000424898	0.00039784	0.808593	0.81	0.272338	2.39031	0.81 (0.27-2.39)	8 (0) (0.78%)	9 (0) (0.95%)	0	0	0.0048416	0.0048164	5.08647e-05	.		.
BRIP1**	BRIP1	-	Yes	Previously Reported HBOC Gene	Yes	12	9	0	1	106	76	7	9	5770	5741	0.663353	1.33	0.512835	3.56971	1.33 (0.51-3.57)	12 (0) (0.21%)	9 (0) (0.16%)	0	0	0.00100253	0.00112559	0.0300727	1.39	1.02668	1.90287	1.39 (1.03-1.9)	106 (1) (1.84%)	76 (0) (1.32%)	1	0	0.010275	0.00771835	5.6243e-05	0.00078125		#N/A
KIAA1468	KIAA1468	Yes	-	.	.	2	0	0	0	8	9	1	0	1027	943	0.500656	4.6	0.172468	Inf	4.6 (0.17-Inf)	2 (0) (0.19%)	0 (0) (0%)	0	0	6.33936e-05	9.31714e-05	0.808593	0.81	0.272338	2.39031	0.81 (0.27-2.39)	8 (1) (0.78%)	9 (0) (0.95%)	1	0	0.00707771	0.00518372	5.09165e-05	.		.
CCDC96	CCDC96	Yes	-	.	.	2	0	0	0	11	9	1	2	1027	943	0.500656	4.6	0.172468	Inf	4.6 (0.17-Inf)	2 (0) (0.19%)	0 (0) (0%)	0	0	0.000611106	0.000329988	0.826125	1.12	0.421137	3.08223	1.12 (0.42-3.08)	11 (0) (1.07%)	9 (0) (0.95%)	0	0	0.00525775	0.00386679	5.09684e-05	.		.
APTX	APTX	-	Yes	.	.	2	0	0	0	4	3	0	1	1027	943	0.500656	4.6	0.172468	Inf	4.6 (0.17-Inf)	2 (0) (0.19%)	0 (0) (0%)	0	0	0.000540375	0.000431596	1	1.23	0.20666	8.38253	1.23 (0.21-8.38)	4 (0) (0.39%)	3 (0) (0.32%)	0	0	0.0023143	0.00258111	5.10204e-05	.		.
CD7	CD7	Yes	-	.	.	2	0	0	0	5	4	0	0	1027	943	0.500656	4.6	0.172468	Inf	4.6 (0.17-Inf)	2 (0) (0.19%)	0 (0) (0%)	0	0	0.000219987	0.000101592	1	1.15	0.246377	5.80458	1.15 (0.25-5.8)	5 (0) (0.49%)	4 (0) (0.42%)	0	0	0.00485089	0.00175246	5.10725e-05	.		.
CHRNA4	CHRNA4	-	Yes	.	.	2	0	0	0	12	11	0	0	1027	943	0.500656	4.6	0.172468	Inf	4.6 (0.17-Inf)	2 (0) (0.19%)	0 (0) (0%)	0	0	0.000149065	0.000203087	1	1	0.402477	2.5189	1 (0.4-2.52)	12 (1) (1.17%)	11 (0) (1.17%)	1	0	0.00888425	0.0071165	5.11247e-05	.		.
ZFYVE16	ZFYVE16	Yes	-	.	.	2	0	0	0	19	17	0	0	1027	943	0.500656	4.6	0.172468	Inf	4.6 (0.17-Inf)	2 (0) (0.19%)	0 (0) (0%)	0	0	0.000976919	0.000584389	1	1.03	0.501927	2.11667	1.03 (0.5-2.12)	19 (1) (1.85%)	17 (0) (1.8%)	1	0	0.0189157	0.0123823	5.11771e-05	.		.
FANCG	FANCG	-	Yes	.	Yes	3	5	0	0	39	24	3	2	4807	4782	0.506521	0.6	0.0925874	3.06856	0.6 (0.09-3.07)	3 (0) (0.06%)	5 (0) (0.1%)	0	0	0.000499322	0.000651515	0.0760219	1.62	0.949228	2.82348	1.62 (0.95-2.82)	39 (0) (0.81%)	24 (2) (0.5%)	0	2	0.00707248	0.00323219	5.12295e-05	0.000561798		Homologous Recombination Repair
NRIP1	NRIP1	-	-	.	Yes	6	3	0	0	110	84	11	11	4807	4782	0.50762	1.99	0.42485	12.3089	1.99 (0.42-12.31)	6 (0) (0.12%)	3 (0) (0.06%)	0	0	0.000242324	0.000169348	0.0697038	1.31	0.974001	1.76657	1.31 (0.97-1.77)	110 (7) (2.29%)	84 (8) (1.76%)	7	8	0.0159039	0.0114649	5.12821e-05	0.000568182		.
DUOX2	DUOX2	-	-	.	.	12	8	1	1	31	25	1	2	1027	943	0.50914	1.38	0.516674	3.91469	1.38 (0.52-3.91)	12 (0) (1.17%)	8 (0) (0.85%)	0	0	0.00610729	0.00561826	0.684799	1.14	0.647584	2.03539	1.14 (0.65-2.04)	31 (4) (3.02%)	25 (1) (2.65%)	4	1	0.0298806	0.0211277	5.13875e-05	.		.
SERGEF	SERGEF	-	-	.	.	6	3	0	0	5	8	2	3	1027	943	0.510398	1.84	0.391813	11.4077	1.84 (0.39-11.41)	6 (0) (0.58%)	3 (0) (0.32%)	0	0	0.0022846	0.00277594	0.407598	0.57	0.146683	1.99093	0.57 (0.15-1.99)	5 (0) (0.49%)	8 (0) (0.85%)	0	0	0.00632831	0.00229354	5.14403e-05	.		.
FIG4	FIG4	Yes	-	.	Yes	13	9	0	0	47	40	4	6	4807	4782	0.523016	1.44	0.568067	3.81598	1.44 (0.57-3.82)	13 (0) (0.27%)	9 (0) (0.19%)	0	0	0.0008087	0.00088855	0.518507	1.17	0.749885	1.83501	1.17 (0.75-1.84)	47 (0) (0.98%)	40 (0) (0.84%)	0	0	0.00771805	0.00594059	5.14933e-05	0.000581395		.
ZNF528	ZNF528	Yes	-	.	.	13	9	0	0	13	13	1	1	1027	943	0.529561	1.33	0.523276	3.5437	1.33 (0.52-3.54)	13 (1) (1.27%)	9 (0) (0.95%)	1	0	0.00709532	0.00650746	0.845949	0.92	0.38951	2.15983	0.92 (0.39-2.16)	13 (0) (1.27%)	13 (0) (1.38%)	0	0	0.00781081	0.00563585	5.15464e-05	.		.
IQCA1	IQCA1	Yes	-	.	.	4	6	0	0	15	10	3	3	1027	943	0.533784	0.61	0.12636	2.58467	0.61 (0.13-2.58)	4 (0) (0.39%)	6 (0) (0.64%)	0	0	0.00146519	0.00234554	0.546564	1.38	0.577838	3.46008	1.38 (0.58-3.46)	15 (0) (1.46%)	10 (0) (1.06%)	0	0	0.00884734	0.00491204	5.15996e-05	.		.
TPPP2	TPPP2	Yes	-	.	.	4	6	0	0	3	4	1	1	1027	943	0.533784	0.61	0.12636	2.58467	0.61 (0.13-2.58)	4 (0) (0.39%)	6 (0) (0.64%)	0	0	0.000939142	0.00167572	0.71599	0.69	0.100529	4.07747	0.69 (0.1-4.08)	3 (0) (0.29%)	4 (0) (0.42%)	0	0	0.00328327	0.00207349	5.16529e-05	.		.
RBL1	RBL1	-	-	.	Yes	13	10	0	0	43	51	8	3	3780	3839	0.537757	1.32	0.534495	3.37069	1.32 (0.53-3.37)	13 (0) (0.34%)	10 (0) (0.26%)	0	0	0.000110938	7.85971e-05	0.468998	0.85	0.554556	1.31171	0.85 (0.55-1.31)	43 (2) (1.14%)	51 (0) (1.33%)	2	0	0.00217285	0.00063751	5.17063e-05	0.000588235		.
MNS1	MNS1	Yes	-	.	.	4	6	1	0	13	6	1	1	1990	1902	0.540015	0.64	0.131882	2.68904	0.64 (0.13-2.69)	4 (0) (0.2%)	6 (0) (0.32%)	0	0	0.00166628	0.000660357	0.168097	2.08	0.734903	6.68036	2.08 (0.73-6.68)	13 (1) (0.65%)	6 (0) (0.32%)	1	0	0.00385071	0.00271762	5.17598e-05	.		.
RAD1	RAD1	-	Yes	.	.	4	6	0	0	5	5	0	0	1990	1902	0.540015	0.64	0.131882	2.68904	0.64 (0.13-2.69)	4 (0) (0.2%)	6 (0) (0.32%)	0	0	0.00062228	0.00109146	1	0.96	0.219567	4.15965	0.96 (0.22-4.16)	5 (0) (0.25%)	5 (0) (0.26%)	0	0	0.00174387	0.00139606	5.18135e-05	.		.
RAD51B	RAD51B	-	Yes	.	Yes	7	4	0	0	26	13	2	1	4807	4782	0.548608	1.74	0.442484	8.11982	1.74 (0.44-8.12)	7 (0) (0.15%)	4 (0) (0.08%)	0	0	0.000424894	0.000304697	0.0528028	1.99	0.987396	4.23331	1.99 (0.99-4.23)	26 (0) (0.54%)	13 (0) (0.27%)	0	0	0.00402904	0.0027592	5.18672e-05	0.000595238		.
FANCD2	FANCD2	-	Yes	.	Yes	7	4	0	0	83	87	11	12	4807	4782	0.548608	1.74	0.442484	8.11982	1.74 (0.44-8.12)	7 (0) (0.15%)	4 (0) (0.08%)	0	0	0.000737815	0.000719254	0.757226	0.95	0.691364	1.29959	0.95 (0.69-1.3)	83 (4) (1.73%)	87 (0) (1.82%)	4	0	0.0147861	0.0107803	5.19211e-05	0.00060241		Homologous Recombination Repair
MSH6	MSH6	-	Yes	Lynch syndrome gene	Yes	24	25	0	1	106	109	16	16	4807	4782	0.549041	0.95	0.718172	1.95918	0.95 (0.72-1.96)	24 (0) (0.5%)	25 (0) (0.52%)	0	0	0.00447161	0.00188689	0.836194	0.97	0.730509	1.27891	0.97 (0.73-1.28)	106 (4) (2.21%)	109 (6) (2.28%)	4	6	0.0195372	0.0147482	5.19751e-05	0.000609756		Mismatch Repair
FCHSD1	FCHSD1	-	-	.	.	11	14	0	1	34	25	5	3	1990	1902	0.549386	0.75	0.307147	1.78255	0.75 (0.31-1.78)	11 (1) (0.55%)	14 (0) (0.74%)	1	0	0.00326036	0.00325935	0.358956	1.31	0.752732	2.29119	1.31 (0.75-2.29)	34 (0) (1.71%)	25 (0) (1.31%)	0	0	0.0121437	0.00714845	5.20291e-05	.		.
VPS13C	VPS13C	Yes	-	.	.	7	4	0	0	54	34	6	6	1027	943	0.551793	1.61	0.407935	7.5288	1.61 (0.41-7.53)	7 (1) (0.68%)	4 (0) (0.42%)	1	0	0.00327957	0.00334326	0.0811889	1.48	0.938522	2.37358	1.48 (0.94-2.37)	54 (2) (5.26%)	34 (1) (3.61%)	2	1	0.0379871	0.0245455	5.20833e-05	.		.
CEP89	CEP89	Yes	-	.	.	7	4	0	0	12	6	0	0	1027	943	0.551793	1.61	0.407935	7.5288	1.61 (0.41-7.53)	7 (0) (0.68%)	4 (0) (0.42%)	0	0	0.00197489	0.00281759	0.243468	1.85	0.638045	6.01911	1.85 (0.64-6.02)	12 (0) (1.17%)	6 (0) (0.64%)	0	0	0.00676305	0.00456061	5.21376e-05	.		.
TEX15	TEX15	Yes	-	.	.	12	15	0	0	87	67	5	5	1990	1902	0.56407	0.76	0.325309	1.75171	0.76 (0.33-1.75)	12 (3) (0.6%)	15 (0) (0.79%)	3	0	0.00458856	0.00537571	0.188393	1.25	0.89383	1.7603	1.25 (0.89-1.76)	87 (9) (4.37%)	67 (3) (3.52%)	9	3	0.0345763	0.0212743	5.21921e-05	.		.
SPHK1	SPHK1	Yes	-	.	.	12	15	0	0	18	15	0	2	1990	1902	0.56407	0.76	0.325309	1.75171	0.76 (0.33-1.75)	12 (0) (0.6%)	15 (0) (0.79%)	0	0	0.00257703	0.0032257	0.729449	1.15	0.544698	2.45522	1.15 (0.54-2.46)	18 (0) (0.9%)	15 (0) (0.79%)	0	0	0.0035877	0.00245526	5.22466e-05	.		.
STK11**	STK11	-	-	Previously Reported HBOC Gene	Yes	0	0	0	0	30	33	0	2	5770	5741	1	0.99	0	Inf	0.99 (0-Inf)	0 (0) (0%)	0 (0) (0%)	0	0	1.50269e-05	8.51107e-06	0.706569	0.9	0.531781	1.53122	0.9 (0.53-1.53)	30 (0) (0.52%)	33 (2) (0.57%)	0	2	0.00303167	0.00274057	6.23441e-05	0.00116279		.
TRPM2	TRPM2	Yes	-	.	.	5	7	1	0	44	29	2	2	1027	943	0.567385	0.65	0.163169	2.40428	0.65 (0.16-2.4)	5 (0) (0.49%)	7 (0) (0.74%)	0	0	0.00330156	0.00300379	0.188836	1.41	0.854734	2.35914	1.41 (0.85-2.36)	44 (1) (4.28%)	29 (1) (3.08%)	1	1	0.0312642	0.0195373	5.23013e-05	.		.
ASCL3	ASCL3	Yes	-	.	.	5	7	0	0	9	4	0	1	1027	943	0.567385	0.65	0.163169	2.40428	0.65 (0.16-2.4)	5 (0) (0.49%)	7 (0) (0.74%)	0	0	0.00135285	0.00194671	0.270972	2.08	0.576651	9.25093	2.08 (0.58-9.25)	9 (0) (0.88%)	4 (0) (0.42%)	0	0	0.00351071	0.00273386	5.2356e-05	.		.
KATNA1	KATNA1	-	Yes	.	Yes	5	7	0	0	28	27	3	2	4807	4782	0.579837	0.71	0.177651	2.60191	0.71 (0.18-2.6)	5 (0) (0.1%)	7 (0) (0.15%)	0	0	0.0003578	0.000516275	1	1.03	0.585169	1.82233	1.03 (0.59-1.82)	28 (0) (0.58%)	27 (0) (0.56%)	0	0	0.003742	0.00453645	5.24109e-05	0.000617284		.
ERCC4	ERCC4	-	Yes	.	Yes	8	5	0	0	113	106	9	16	4807	4782	0.580809	1.59	0.458972	6.19195	1.59 (0.46-6.19)	8 (0) (0.17%)	5 (0) (0.1%)	0	0	0.000424856	0.000397759	0.682015	1.06	0.804812	1.40207	1.06 (0.8-1.4)	113 (0) (2.35%)	106 (1) (2.22%)	0	1	0.0145979	0.011755	5.24659e-05	0.000625		Homologous Recombination Repair
LAMB1	LAMB1	-	-	.	Yes	8	5	0	0	111	109	12	5	4807	4782	0.580809	1.59	0.458972	6.19195	1.59 (0.46-6.19)	8 (0) (0.17%)	5 (0) (0.1%)	0	0	0.000577638	0.000710852	0.945682	1.01	0.768438	1.33659	1.01 (0.77-1.34)	111 (2) (2.31%)	109 (3) (2.28%)	2	3	0.0215142	0.0128292	5.2521e-05	0.000632911		.
ERAP2	ERAP2	-	-	.	.	6	8	1	0	20	26	3	2	1990	1902	0.599545	0.72	0.204375	2.35826	0.72 (0.2-2.36)	6 (0) (0.3%)	8 (0) (0.42%)	0	0	0.00208684	0.00199709	0.303712	0.73	0.386322	1.36967	0.73 (0.39-1.37)	20 (0) (1.01%)	26 (1) (1.37%)	0	1	0.0122006	0.00834377	5.25762e-05	.		.
ASPSCR1	ASPSCR1	Yes	-	.	.	6	8	0	1	23	28	1	3	1990	1902	0.599545	0.72	0.204375	2.35826	0.72 (0.2-2.36)	6 (0) (0.3%)	8 (0) (0.42%)	0	0	0.00695029	0.00812375	0.401019	0.78	0.428915	1.41465	0.78 (0.43-1.41)	23 (0) (1.16%)	28 (0) (1.47%)	0	0	0.00905215	0.00610128	5.26316e-05	.		.
NEIL1	NEIL1	-	Yes	.	Yes	32	27	0	0	52	35	7	4	4807	4782	0.601871	1.18	0.683809	2.05101	1.18 (0.68-2.05)	32 (0) (0.67%)	27 (0) (0.56%)	0	0	0.0026943	0.00324093	0.0843633	1.48	0.945955	2.3504	1.48 (0.95-2.35)	52 (2) (1.08%)	35 (0) (0.73%)	2	0	0.00718108	0.00599106	5.2687e-05	0.000641026		Base Excision Repair
MSH3	MSH3	-	Yes	Candidate Gene_MS	Yes	9	6	1	0	104	59	13	7	4807	4782	0.60697	1.49	0.474188	5.10175	1.49 (0.47-5.1)	9 (0) (0.19%)	6 (0) (0.13%)	0	0	0.00433785	0.000803981	0.000476519	1.77	1.27044	2.4861	1.77 (1.27-2.49)	104 (7) (2.16%)	59 (3) (1.23%)	7	3	0.0162595	0.00931772	5.27983e-05	0.000657895		Mismatch Repair
PLCD1	PLCD1	-	-	.	Yes	6	9	0	1	68	53	4	6	3780	3839	0.607043	0.68	0.197967	2.13087	0.68 (0.2-2.13)	6 (0) (0.16%)	9 (0) (0.23%)	0	0	0.000700598	0.000913891	0.168999	1.31	0.897555	1.91659	1.31 (0.9-1.92)	68 (1) (1.8%)	53 (0) (1.38%)	1	0	0.0110978	0.00788654	5.28541e-05	0.000666667		.
POLK	POLK	Yes	Yes	.	.	9	6	0	0	27	21	3	0	1990	1902	0.607941	1.44	0.455328	4.91099	1.44 (0.46-4.91)	9 (0) (0.45%)	6 (0) (0.32%)	0	0	0.00112991	0.00153353	0.561682	1.23	0.668233	2.30088	1.23 (0.67-2.3)	27 (0) (1.36%)	21 (0) (1.1%)	0	0	0.00902806	0.00708307	5.29101e-05	.		.
RIOK2	RIOK2	Yes	-	.	.	1	2	0	0	15	2	1	0	1027	943	0.609507	0.46	0.00777118	8.82596	0.46 (0.01-8.83)	1 (0) (0.1%)	2 (0) (0.21%)	0	0	0.000354123	0.00047415	0.00259251	6.97	1.61394	63.0147	6.97 (1.61-63.01)	15 (0) (1.46%)	2 (0) (0.21%)	0	0	0.00728376	0.0046145	5.29661e-05	.		.
LIG3	LIG3	-	Yes	.	.	1	2	0	0	21	9	1	0	1027	943	0.609507	0.46	0.00777118	8.82596	0.46 (0.01-8.83)	1 (0) (0.1%)	2 (0) (0.21%)	0	0	0.000346552	0.000558442	0.0641304	2.17	0.945006	5.39903	2.17 (0.95-5.4)	21 (0) (2.04%)	9 (1) (0.95%)	0	1	0.00896191	0.00684514	5.30223e-05	.		.
SETMAR	SETMAR	-	Yes	.	.	1	2	0	0	7	2	0	0	1027	943	0.609507	0.46	0.00777118	8.82596	0.46 (0.01-8.83)	1 (0) (0.1%)	2 (0) (0.21%)	0	0	0.000768227	0.000414931	0.18227	3.23	0.612437	31.9109	3.23 (0.61-31.91)	7 (0) (0.68%)	2 (0) (0.21%)	0	0	0.00536267	0.00419165	5.30786e-05	.		.
PCDHB13	PCDHB13	Yes	-	.	.	1	2	0	0	15	8	2	0	1027	943	0.609507	0.46	0.00777118	8.82596	0.46 (0.01-8.83)	1 (0) (0.1%)	2 (0) (0.21%)	0	0	0.00463184	0.00236915	0.293781	1.73	0.685544	4.74004	1.73 (0.69-4.74)	15 (0) (1.46%)	8 (1) (0.85%)	0	1	0.0146371	0.0102127	5.3135e-05	.		.
CCDC81	CCDC81	Yes	-	.	.	1	2	0	0	11	6	0	0	1027	943	0.609507	0.46	0.00777118	8.82596	0.46 (0.01-8.83)	1 (0) (0.1%)	2 (0) (0.21%)	0	0	0.00130084	0.00175225	0.337768	1.69	0.570345	5.58923	1.69 (0.57-5.59)	11 (0) (1.07%)	6 (0) (0.64%)	0	0	0.00701112	0.0043002	5.31915e-05	.		.
RNF168	RNF168	-	Yes	.	.	1	2	0	0	7	3	0	0	1027	943	0.609507	0.46	0.00777118	8.82596	0.46 (0.01-8.83)	1 (0) (0.1%)	2 (0) (0.21%)	0	0	0.00124835	0.000617744	0.346982	2.15	0.488996	12.9193	2.15 (0.49-12.92)	7 (0) (0.68%)	3 (0) (0.32%)	0	0	0.00667775	0.00606743	5.32481e-05	.		.
ETV2	ETV2	Yes	-	.	.	1	2	0	0	8	4	0	1	1027	943	0.609507	0.46	0.00777118	8.82596	0.46 (0.01-8.83)	1 (0) (0.1%)	2 (0) (0.21%)	0	0	0.000448209	0.000671141	0.391506	1.84	0.491691	8.38879	1.84 (0.49-8.39)	8 (1) (0.78%)	4 (0) (0.42%)	1	0	0.00488548	0.00201342	5.33049e-05	.		.
ME2	ME2	Yes	-	.	.	1	2	1	0	5	2	0	0	1027	943	0.609507	0.46	0.00777118	8.82596	0.46 (0.01-8.83)	1 (0) (0.1%)	2 (0) (0.21%)	0	0	0.000406307	0.000584132	0.455279	2.3	0.375614	24.2173	2.3 (0.38-24.22)	5 (0) (0.49%)	2 (0) (0.21%)	0	0	0.00608715	0.00308151	5.33618e-05	.		.
ALG10	ALG10	Yes	-	.	.	1	2	0	1	4	6	0	2	1027	943	0.609507	0.46	0.00777118	8.82596	0.46 (0.01-8.83)	1 (0) (0.1%)	2 (0) (0.21%)	0	0	0.000413639	0.000330027	0.533784	0.61	0.12636	2.58467	0.61 (0.13-2.58)	4 (0) (0.39%)	6 (0) (0.64%)	0	0	0.00482206	0.00410419	5.34188e-05	.		.
MYO10	MYO10	Yes	-	.	.	1	2	0	0	28	21	3	1	1027	943	0.609507	0.46	0.00777118	8.82596	0.46 (0.01-8.83)	1 (0) (0.1%)	2 (0) (0.21%)	0	0	0.000296716	0.000323371	0.562955	1.23	0.668759	2.29647	1.23 (0.67-2.3)	28 (0) (2.73%)	21 (0) (2.23%)	0	0	0.0240753	0.0150708	5.34759e-05	.		.
GYS2	GYS2	Yes	-	.	.	1	2	0	0	8	5	0	2	1027	943	0.609507	0.46	0.00777118	8.82596	0.46 (0.01-8.83)	1 (0) (0.1%)	2 (0) (0.21%)	0	0	0.00111047	0.00121846	0.58436	1.47	0.423048	5.74098	1.47 (0.42-5.74)	8 (0) (0.78%)	5 (0) (0.53%)	0	0	0.00566412	0.00401922	5.35332e-05	.		.
FAM154A	FAM154A	Yes	-	.	.	1	2	0	1	11	8	0	0	1027	943	0.609507	0.46	0.00777118	8.82596	0.46 (0.01-8.83)	1 (0) (0.1%)	2 (0) (0.21%)	0	0	0.00295523	0.00148928	0.651783	1.27	0.461257	3.64012	1.27 (0.46-3.64)	11 (0) (1.07%)	8 (0) (0.85%)	0	0	0.00996132	0.00595712	5.35906e-05	.		.
EBPL	EBPL	-	-	.	.	1	2	0	0	2	3	1	0	1027	943	0.609507	0.46	0.00777118	8.82596	0.46 (0.01-8.83)	1 (0) (0.1%)	2 (0) (0.21%)	0	0	0.000115522	7.6164e-05	0.675003	0.61	0.0509883	5.35055	0.61 (0.05-5.35)	2 (0) (0.19%)	3 (0) (0.32%)	0	0	0.000953985	0.000660088	5.36481e-05	.		.
UPF3A	UPF3A	Yes	-	.	.	1	2	0	0	6	4	0	0	1027	943	0.609507	0.46	0.00777118	8.82596	0.46 (0.01-8.83)	1 (0) (0.1%)	2 (0) (0.21%)	0	0	0.000365309	0.000304749	0.755523	1.38	0.325946	6.66661	1.38 (0.33-6.67)	6 (0) (0.58%)	4 (0) (0.42%)	0	0	0.0066613	0.00381783	5.37057e-05	.		.
RECQL5	RECQL5	-	Yes	.	.	1	2	0	0	28	23	2	2	1027	943	0.609507	0.46	0.00777118	8.82596	0.46 (0.01-8.83)	1 (0) (0.1%)	2 (0) (0.21%)	0	0	0.00194893	0.00161615	0.776819	1.12	0.617735	2.0536	1.12 (0.62-2.05)	28 (1) (2.73%)	23 (0) (2.44%)	1	0	0.0152263	0.0128192	5.37634e-05	.		.
OAS3	OAS3	-	-	.	.	1	2	0	1	30	30	2	2	1027	943	0.609507	0.46	0.00777118	8.82596	0.46 (0.01-8.83)	1 (0) (0.1%)	2 (0) (0.21%)	0	0	0.000875111	0.000502051	0.793495	0.92	0.528805	1.58598	0.92 (0.53-1.59)	30 (0) (2.92%)	30 (2) (3.18%)	0	2	0.0171079	0.012747	5.38213e-05	.		.
RBM43	RBM43	Yes	-	.	.	1	2	0	0	10	8	0	1	1027	943	0.609507	0.46	0.00777118	8.82596	0.46 (0.01-8.83)	1 (0) (0.1%)	2 (0) (0.21%)	0	0	0.00312446	0.00337924	0.816728	1.15	0.406397	3.36575	1.15 (0.41-3.37)	10 (0) (0.97%)	8 (0) (0.85%)	0	0	0.00495887	0.00316751	5.38793e-05	.		.
HAS1	HAS1	Yes	-	.	.	1	2	0	0	17	14	1	3	1027	943	0.609507	0.46	0.00777118	8.82596	0.46 (0.01-8.83)	1 (0) (0.1%)	2 (0) (0.21%)	0	0	0.00118156	0.00108333	0.856884	1.12	0.514887	2.46213	1.12 (0.51-2.46)	17 (0) (1.66%)	14 (0) (1.48%)	0	0	0.011331	0.00804882	5.39374e-05	.		.
CDC42BPG	CDC42BPG	-	-	.	.	1	2	0	0	33	29	0	4	1027	943	0.609507	0.46	0.00777118	8.82596	0.46 (0.01-8.83)	1 (0) (0.1%)	2 (0) (0.21%)	0	0	0.00061866	0.000550064	0.89775	1.05	0.610548	1.80197	1.05 (0.61-1.8)	33 (2) (3.21%)	29 (1) (3.08%)	2	1	0.0200319	0.0160788	5.39957e-05	.		.
ALKBH7	ALKBH7	-	Yes	.	.	1	2	0	0	4	3	1	0	1027	943	0.609507	0.46	0.00777118	8.82596	0.46 (0.01-8.83)	1 (0) (0.1%)	2 (0) (0.21%)	0	0	0.000268442	0.000253979	1	1.23	0.20666	8.38253	1.23 (0.21-8.38)	4 (0) (0.39%)	3 (0) (0.32%)	0	0	0.00302743	0.00182018	5.40541e-05	.		.
BDNF	BDNF	Yes	-	.	.	1	2	0	0	5	4	0	0	1027	943	0.609507	0.46	0.00777118	8.82596	0.46 (0.01-8.83)	1 (0) (0.1%)	2 (0) (0.21%)	0	0	0.000704372	0.000702485	1	1.15	0.246377	5.80458	1.15 (0.25-5.8)	5 (0) (0.49%)	4 (0) (0.42%)	0	0	0.00142365	0.00134572	5.41126e-05	.		.
CCNO	CCNO	-	Yes	.	.	1	2	0	0	6	5	0	1	1027	943	0.609507	0.46	0.00777118	8.82596	0.46 (0.01-8.83)	1 (0) (0.1%)	2 (0) (0.21%)	0	0	0.000335408	0.000270801	1	1.1	0.279286	4.58223	1.1 (0.28-4.58)	6 (0) (0.58%)	5 (0) (0.53%)	0	0	0.00430813	0.00264031	5.41712e-05	.		.
TSTD2	TSTD2	Yes	-	.	.	1	2	0	0	10	9	1	1	1027	943	0.609507	0.46	0.00777118	8.82596	0.46 (0.01-8.83)	1 (0) (0.1%)	2 (0) (0.21%)	0	0	0.000927893	0.00134552	1	1.02	0.370819	2.85174	1.02 (0.37-2.85)	10 (0) (0.97%)	9 (0) (0.95%)	0	0	0.00756847	0.00810696	5.42299e-05	.		.
TUBAL3	TUBAL3	Yes	-	.	.	1	2	0	0	17	15	2	0	1027	943	0.609507	0.46	0.00777118	8.82596	0.46 (0.01-8.83)	1 (0) (0.1%)	2 (0) (0.21%)	0	0	0.000301836	0.000389204	1	1.04	0.486077	2.25309	1.04 (0.49-2.25)	17 (0) (1.66%)	15 (0) (1.59%)	0	0	0.00964756	0.00698875	5.42888e-05	.		.
DPEP2	DPEP2	-	-	.	.	9	6	0	0	6	7	1	1	1027	943	0.610856	1.38	0.436893	4.73136	1.38 (0.44-4.73)	9 (0) (0.88%)	6 (0) (0.64%)	0	0	0.00218746	0.00337626	0.783264	0.79	0.217374	2.74193	0.79 (0.22-2.74)	6 (0) (0.58%)	7 (0) (0.74%)	0	0	0.00582453	0.00359627	5.43478e-05	.		.
AXDND1	AXDND1	Yes	-	.	Yes	16	19	4	0	61	54	1	8	4807	4782	0.616202	0.84	0.402157	1.7211	0.84 (0.4-1.72)	16 (0) (0.33%)	19 (0) (0.4%)	0	0	0.00162522	0.00161694	0.573852	1.13	0.765541	1.65812	1.13 (0.77-1.66)	61 (2) (1.27%)	54 (1) (1.13%)	2	1	0.00835719	0.00601063	5.4407e-05	0.000675676		.
EXO1	EXO1	-	Yes	.	.	1	2	0	0	49	38	5	5	1990	1902	0.616614	0.48	0.00809748	9.18394	0.48 (0.01-9.18)	1 (0) (0.05%)	2 (0) (0.11%)	0	0	0.00247425	0.00335065	0.331764	1.24	0.790008	1.95396	1.24 (0.79-1.95)	49 (5) (2.46%)	38 (1) (2%)	5	1	0.0131053	0.0113127	5.44662e-05	.		.
KDM2B	KDM2B	Yes	-	.	.	1	2	0	0	30	34	2	1	1990	1902	0.616614	0.48	0.00809748	9.18394	0.48 (0.01-9.18)	1 (0) (0.05%)	2 (0) (0.11%)	0	0	0.00306205	0.00430749	0.529706	0.84	0.494946	1.42238	0.84 (0.49-1.42)	30 (1) (1.51%)	34 (1) (1.79%)	1	1	0.010023	0.007502	5.45256e-05	.		.
COG7	COG7	Yes	-	.	.	1	2	0	0	20	23	2	3	1990	1902	0.616614	0.48	0.00809748	9.18394	0.48 (0.01-9.18)	1 (0) (0.05%)	2 (0) (0.11%)	0	0	0.000361449	0.000338444	0.645914	0.83	0.430516	1.5852	0.83 (0.43-1.59)	20 (0) (1.01%)	23 (0) (1.21%)	0	0	0.00828725	0.00588892	5.45852e-05	.		.
LMO7	LMO7	-	-	.	.	1	2	0	0	59	52	5	3	1990	1902	0.616614	0.48	0.00809748	9.18394	0.48 (0.01-9.18)	1 (0) (0.05%)	2 (0) (0.11%)	0	0	0.000451078	0.000533491	0.700564	1.09	0.731655	1.61899	1.09 (0.73-1.62)	59 (5) (2.96%)	52 (2) (2.73%)	5	2	0.0200338	0.0169447	5.46448e-05	.		.
NFRKB	NFRKB	-	Yes	.	.	1	2	1	0	34	30	1	4	1990	1902	0.616614	0.48	0.00809748	9.18394	0.48 (0.01-9.18)	1 (0) (0.05%)	2 (0) (0.11%)	0	0	0.000204946	0.000211535	0.8015	1.08	0.641335	1.84283	1.08 (0.64-1.84)	34 (0) (1.71%)	30 (1) (1.58%)	0	1	0.0153374	0.00984905	5.47046e-05	.		.
ALKBH3	ALKBH3	-	Yes	Candidate Gene_MS	Yes	20	16	2	1	43	21	3	1	5770	5741	0.617204	1.24	0.612049	2.57132	1.24 (0.61-2.57)	20 (0) (0.35%)	16 (0) (0.28%)	0	0	0.00158372	0.00265696	0.00798567	2.05	1.18552	3.63298	2.05 (1.19-3.63)	43 (2) (0.75%)	21 (0) (0.37%)	2	0	0.00489648	0.00267389	5.47645e-05	0.000684932		Base Excision Repair
RHNO1	RHNO1	-	Yes	.	.	7	9	0	0	5	5	1	1	1027	943	0.617649	0.71	0.224493	2.15913	0.71 (0.22-2.16)	7 (0) (0.68%)	9 (0) (0.95%)	0	0	0.00169927	0.00228469	1	0.92	0.210523	4.0017	0.92 (0.21-4)	5 (0) (0.49%)	5 (0) (0.53%)	0	0	0.00444941	0.00420552	5.48246e-05	.		.
WDR90	WDR90	Yes	-	.	.	7	9	1	0	51	36	4	2	1990	1902	0.621819	0.74	0.2345	2.24571	0.74 (0.23-2.25)	7 (1) (0.35%)	9 (0) (0.47%)	1	0	0.00368246	0.00271056	0.160509	1.36	0.868017	2.16102	1.36 (0.87-2.16)	51 (0) (2.56%)	36 (1) (1.89%)	0	1	0.0330183	0.0244375	5.48847e-05	.		.
SALL2	SALL2	-	-	.	Yes	1	2	0	0	63	41	5	6	4807	4782	0.623985	0.5	0.0084331	9.55674	0.5 (0.01-9.56)	1 (0) (0.02%)	2 (0) (0.04%)	0	0	0.000156511	0.000118493	0.0379736	1.54	1.01778	2.33927	1.54 (1.02-2.34)	63 (2) (1.31%)	41 (1) (0.86%)	2	1	0.0101807	0.00599238	5.49451e-05	0.000694444		.
BRE	BRE	-	Yes	.	Yes	1	2	0	0	16	22	2	3	4807	4782	0.623985	0.5	0.0084331	9.55674	0.5 (0.01-9.56)	1 (0) (0.02%)	2 (0) (0.04%)	0	0	7.45295e-05	5.92387e-05	0.334636	0.72	0.354249	1.44239	0.72 (0.35-1.44)	16 (0) (0.33%)	22 (0) (0.46%)	0	0	0.00192286	0.00149789	5.50055e-05	0.000704225		.
KCNT1	KCNT1	Yes	-	.	.	3	1	0	0	60	59	7	6	2596	2568	0.624877	2.97	0.238245	155.849	2.97 (0.24-155.85)	3 (0) (0.12%)	1 (0) (0.04%)	0	0	0.000357827	0.000330078	1	1.01	0.687435	1.47299	1.01 (0.69-1.47)	60 (0) (2.31%)	59 (2) (2.3%)	0	2	0.0131762	0.0118659	5.50661e-05	.		.
ATG2A	ATG2A	Yes	-	.	Yes	3	1	0	0	212	175	14	22	4807	4782	0.624927	2.99	0.239611	156.646	2.99 (0.24-156.65)	3 (0) (0.06%)	1 (0) (0.02%)	0	0	0.000234794	0.000228484	0.0692153	1.21	0.985261	1.49884	1.21 (0.99-1.5)	212 (7) (4.41%)	175 (1) (3.66%)	7	1	0.0240608	0.0176271	5.51268e-05	0.000714286		.
STRADA	STRADA	-	-	.	Yes	1	3	1	0	28	22	3	3	3780	3839	0.624947	0.34	0.00644869	4.21671	0.34 (0.01-4.22)	1 (0) (0.03%)	3 (0) (0.08%)	0	0	0.000178868	0.000186166	0.39655	1.29	0.712958	2.37932	1.29 (0.71-2.38)	28 (0) (0.74%)	22 (0) (0.57%)	0	0	0.00397982	0.0033256	5.51876e-05	0.000724638		.
ZFHX3	ZFHX3	-	-	.	.	3	1	0	0	141	114	13	9	1990	1902	0.625191	2.87	0.23017	150.639	2.87 (0.23-150.64)	3 (0) (0.15%)	1 (0) (0.05%)	0	0	0.000175139	0.000203073	0.174032	1.2	0.919467	1.55826	1.2 (0.92-1.56)	141 (6) (7.09%)	114 (5) (5.99%)	6	5	0.0471907	0.0386854	5.52486e-05	.		.
SRCAP	SRCAP	Yes	-	.	.	3	1	0	0	54	39	3	5	1027	943	0.625984	2.76	0.221055	144.926	2.76 (0.22-144.93)	3 (0) (0.29%)	1 (0) (0.11%)	0	0	7.82548e-05	8.46153e-05	0.2446	1.29	0.827407	2.01543	1.29 (0.83-2.02)	54 (6) (5.26%)	39 (1) (4.14%)	6	1	0.0281494	0.0193854	5.53097e-05	.		.
DPP7	DPP7	-	-	.	.	3	1	1	0	19	12	0	0	1027	943	0.625984	2.76	0.221055	144.926	2.76 (0.22-144.93)	3 (0) (0.29%)	1 (0) (0.11%)	0	0	0.000998949	0.00104107	0.366177	1.46	0.66961	3.32198	1.46 (0.67-3.32)	19 (1) (1.85%)	12 (0) (1.27%)	1	0	0.00913218	0.00609405	5.5371e-05	.		.
RSPH6A	RSPH6A	-	-	.	.	3	1	0	0	22	15	0	2	1027	943	0.625984	2.76	0.221055	144.926	2.76 (0.22-144.93)	3 (0) (0.29%)	1 (0) (0.11%)	0	0	0.000450931	0.000541565	0.408942	1.35	0.666697	2.82477	1.35 (0.67-2.82)	22 (0) (2.14%)	15 (0) (1.59%)	0	0	0.0131962	0.00973971	5.54324e-05	.		.
KIAA1407	KIAA1407	Yes	-	.	.	3	1	0	0	12	14	2	3	1027	943	0.625984	2.76	0.221055	144.926	2.76 (0.22-144.93)	3 (0) (0.29%)	1 (0) (0.11%)	0	0	0.00440516	0.00123563	0.559675	0.78	0.329694	1.83819	0.78 (0.33-1.84)	12 (0) (1.17%)	14 (0) (1.48%)	0	0	0.0129136	0.00886102	5.54939e-05	.		.
RAD50**	RAD50	-	Yes	Previously Reported HBOC Gene	Yes	8	10	1	0	126	105	12	14	5770	5741	0.646534	0.8	0.2727	2.24102	0.8 (0.27-2.24)	8 (0) (0.14%)	10 (0) (0.17%)	0	0	0.00192279	0.00142154	0.183958	1.2	0.914942	1.57196	1.2 (0.91-1.57)	126 (2) (2.18%)	105 (0) (1.83%)	2	0	0.0129714	0.00901152	5.60538e-05	0.000757576		.
TP53AIP1	TP53AIP1	-	-	.	.	3	1	0	0	3	1	0	0	1027	943	0.625984	2.76	0.221055	144.926	2.76 (0.22-144.93)	3 (0) (0.29%)	1 (0) (0.11%)	0	0	0.0047782	0.00832811	0.625984	2.76	0.221055	144.926	2.76 (0.22-144.93)	3 (0) (0.29%)	1 (0) (0.11%)	0	0	0.00117405	0.00146419	5.55556e-05	.		.
KBTBD12	KBTBD12	-	-	.	.	3	1	1	1	10	7	0	0	1027	943	0.625984	2.76	0.221055	144.926	2.76 (0.22-144.93)	3 (0) (0.29%)	1 (0) (0.11%)	0	0	0.00123076	0.000534043	0.632965	1.31	0.449602	4.08682	1.31 (0.45-4.09)	10 (0) (0.97%)	7 (0) (0.74%)	0	0	0.0070713	0.00555235	5.56174e-05	.		.
NBN**	NBN**	-	Yes	Previously Reported HBOC Gene	Yes	6	8	0	0	56	51	6	7	5770	5741	0.606122	0.75	0.213224	2.45345	0.75 (0.21-2.45)	6 (0) (0.1%)	8 (0) (0.14%)	0	0	0.000611297	0.000761847	0.697931	1.09	0.733346	1.6335	1.09 (0.73-1.63)	56 (0) (0.97%)	51 (0) (0.89%)	0	0	0.0103809	0.00579004	5.27426e-05	0.000649351		.
CSF3R	CSF3R	Yes	-	.	.	3	1	0	0	10	10	2	1	1027	943	0.625984	2.76	0.221055	144.926	2.76 (0.22-144.93)	3 (0) (0.29%)	1 (0) (0.11%)	0	0	0.00045462	0.000761512	1	0.92	0.34101	2.4683	0.92 (0.34-2.47)	10 (0) (0.97%)	10 (0) (1.06%)	0	0	0.0095582	0.00551673	5.56793e-05	.		.
NCOA3	NCOA3	Yes	-	.	.	3	1	0	0	20	19	1	2	1027	943	0.625984	2.76	0.221055	144.926	2.76 (0.22-144.93)	3 (1) (0.29%)	1 (0) (0.11%)	1	0	0.00191555	0.00106642	1	0.97	0.485913	1.92626	0.97 (0.49-1.93)	20 (0) (1.95%)	19 (0) (2.01%)	0	0	0.0135542	0.00961473	5.57414e-05	.		.
TAS1R1	TAS1R1	Yes	-	.	.	10	7	0	0	17	13	1	2	1027	943	0.632965	1.31	0.449602	4.08682	1.31 (0.45-4.09)	10 (0) (0.97%)	7 (0) (0.74%)	0	0	0.00365551	0.00236069	0.226072	1.2	0.767023	2.8954	1.2 (0.77-2.9)	17 (6) (1.66%)	13 (2) (1.38%)	6	2	0.0126545	0.00742051	5.58036e-05	.		.
BPIFB3	BPIFB3	Yes	-	.	.	10	7	6	1	6	9	1	0	1027	943	0.632965	1.31	0.449602	4.08682	1.31 (0.45-4.09)	10 (0) (0.97%)	7 (0) (0.74%)	0	0	0.003976	0.00226773	0.43921	0.61	0.177968	1.92741	0.61 (0.18-1.93)	6 (0) (0.58%)	9 (0) (0.95%)	0	0	0.00671859	0.00511931	5.58659e-05	.		.
DCLRE1A	DCLRE1A	-	Yes	.	Yes	40	35	0	0	61	48	6	3	4807	4782	0.643243	1.14	0.703459	1.84886	1.14 (0.7-1.85)	40 (1) (0.83%)	35 (0) (0.73%)	1	0	0.00355139	0.00490802	0.247751	1.27	0.852248	1.89473	1.27 (0.85-1.89)	61 (1) (1.27%)	48 (0) (1%)	1	0	0.0125957	0.00697277	5.59284e-05	0.000735294		.
FANCF	FANCF	-	Yes	.	Yes	8	10	0	0	44	41	4	7	4807	4782	0.646456	0.8	0.272592	2.24084	0.8 (0.27-2.24)	8 (0) (0.17%)	10 (0) (0.21%)	0	0	0.000316732	0.000406153	0.827716	1.07	0.68064	1.67972	1.07 (0.68-1.68)	44 (0) (0.92%)	41 (0) (0.86%)	0	0	0.00533972	0.00421384	5.5991e-05	0.000746269		Homologous Recombination Repair
GEN1	GEN1	-	Yes	.	Yes	11	8	0	0	50	56	5	6	4807	4782	0.647296	1.37	0.500939	3.92332	1.37 (0.5-3.92)	11 (0) (0.23%)	8 (0) (0.17%)	0	0	0.000745345	0.000643141	0.559036	0.89	0.592115	1.32568	0.89 (0.59-1.33)	50 (0) (1.04%)	56 (0) (1.17%)	0	0	0.008046	0.00547516	5.61167e-05	0.000769231		.
DNAH7	DNAH7	Yes	-	.	.	43	37	1	1	108	113	12	5	1990	1902	0.652951	1.11	0.697045	1.78548	1.11 (0.7-1.79)	43 (0) (2.16%)	37 (0) (1.95%)	0	0	0.0114584	0.0113169	0.489523	0.91	0.685667	1.20333	0.91 (0.69-1.2)	108 (3) (5.43%)	113 (1) (5.94%)	3	1	0.0553591	0.0336534	5.61798e-05	.		.
MAMDC4	MAMDC4	-	-	.	.	12	9	1	0	96	77	9	8	1990	1902	0.664484	1.28	0.492143	3.43721	1.28 (0.49-3.44)	12 (0) (0.6%)	9 (0) (0.47%)	0	0	0.00578022	0.00339491	0.24437	1.2	0.874356	1.65488	1.2 (0.87-1.65)	96 (5) (4.82%)	77 (1) (4.05%)	5	1	0.0250078	0.0156115	5.63063e-05	.		.
SYT15	SYT15	-	-	.	.	12	9	1	0	33	38	3	3	1990	1902	0.664484	1.28	0.492143	3.43721	1.28 (0.49-3.44)	12 (0) (0.6%)	9 (0) (0.47%)	0	0	0.000229101	0.000178693	0.47294	0.83	0.500477	1.3609	0.83 (0.5-1.36)	33 (1) (1.66%)	38 (0) (2%)	1	0	0.00192295	0.000876447	5.63698e-05	.		.
XIRP2	XIRP2	-	-	.	.	12	9	1	0	46	38	6	2	1027	943	0.668056	1.23	0.471961	3.31289	1.23 (0.47-3.31)	12 (0) (1.17%)	9 (0) (0.95%)	0	0	0.00768613	0.00610015	0.656269	1.12	0.703552	1.78148	1.12 (0.7-1.78)	46 (4) (4.48%)	38 (0) (4.03%)	4	0	0.043561	0.0266945	5.64334e-05	.		.
SAMD9	SAMD9	Yes	-	.	.	2	3	0	0	11	17	0	4	1027	943	0.675003	0.61	0.0509883	5.35055	0.61 (0.05-5.35)	2 (0) (0.19%)	3 (0) (0.32%)	0	0	0.00497592	0.00174378	0.186327	0.59	0.248367	1.34312	0.59 (0.25-1.34)	11 (0) (1.07%)	17 (1) (1.8%)	0	1	0.0138059	0.0106912	5.64972e-05	.		.
ZNF763	ZNF763	-	-	.	.	2	3	0	0	1	4	0	0	1027	943	0.675003	0.61	0.0509883	5.35055	0.61 (0.05-5.35)	2 (0) (0.19%)	3 (0) (0.32%)	0	0	0.00381247	0.00243717	0.199996	0.23	0.00464639	2.31896	0.23 (0-2.32)	1 (0) (0.1%)	4 (0) (0.42%)	0	0	0.00713673	0.00313108	5.65611e-05	.		.
TSPAN32	TSPAN32	Yes	-	.	.	2	3	1	0	17	11	1	2	1027	943	0.675003	0.61	0.0509883	5.35055	0.61 (0.05-5.35)	2 (0) (0.19%)	3 (0) (0.32%)	0	0	0.00118678	0.00129819	0.447064	1.43	0.626229	3.38684	1.43 (0.63-3.39)	17 (0) (1.66%)	11 (0) (1.17%)	0	0	0.00538902	0.00528611	5.66251e-05	.		.
ALOX15B	ALOX15B	Yes	-	.	.	2	3	0	0	19	13	1	2	1027	943	0.675003	0.61	0.0509883	5.35055	0.61 (0.05-5.35)	2 (0) (0.19%)	3 (0) (0.32%)	0	0	0.00195659	0.00149784	0.477188	1.35	0.627656	2.98816	1.35 (0.63-2.99)	19 (0) (1.85%)	13 (0) (1.38%)	0	0	0.00818414	0.00517898	5.66893e-05	.		.
GEMIN4	GEMIN4	-	-	.	.	2	3	1	1	22	17	4	5	1027	943	0.675003	0.61	0.0509883	5.35055	0.61 (0.05-5.35)	2 (0) (0.19%)	3 (0) (0.32%)	0	0	0.000769901	0.000680782	0.629955	1.19	0.600303	2.40773	1.19 (0.6-2.41)	22 (0) (2.14%)	17 (1) (1.8%)	0	1	0.0184401	0.0120328	5.67537e-05	.		.
ASPN	ASPN	Yes	-	.	.	2	3	0	0	8	10	2	1	1027	943	0.675003	0.61	0.0509883	5.35055	0.61 (0.05-5.35)	2 (0) (0.19%)	3 (0) (0.32%)	0	0	0.00102927	0.00127091	0.637141	0.73	0.250104	2.07148	0.73 (0.25-2.07)	8 (1) (0.78%)	10 (0) (1.06%)	1	0	0.00302067	0.00292308	5.68182e-05	.		.
ZNF546	ZNF546	-	-	.	.	2	3	1	0	17	14	0	2	1027	943	0.675003	0.61	0.0509883	5.35055	0.61 (0.05-5.35)	2 (0) (0.19%)	3 (0) (0.32%)	0	0	0.00232173	0.0024119	0.856884	1.12	0.514887	2.46213	1.12 (0.51-2.46)	17 (0) (1.66%)	14 (0) (1.48%)	0	0	0.00935774	0.00610169	5.68828e-05	.		.
CAPN13	CAPN13	Yes	-	.	.	2	3	0	0	19	16	2	2	1027	943	0.675003	0.61	0.0509883	5.35055	0.61 (0.05-5.35)	2 (0) (0.19%)	3 (0) (0.32%)	0	0	0.00161136	0.000970196	0.865308	1.09	0.528398	2.28515	1.09 (0.53-2.29)	19 (1) (1.85%)	16 (0) (1.7%)	1	0	0.0131801	0.00854454	5.69476e-05	.		.
EEF2K	EEF2K	Yes	-	.	.	2	3	0	0	17	16	2	6	1027	943	0.675003	0.61	0.0509883	5.35055	0.61 (0.05-5.35)	2 (0) (0.19%)	3 (0) (0.32%)	0	0	0.00108443	0.00148943	1	0.98	0.460313	2.07573	0.98 (0.46-2.08)	17 (0) (1.66%)	16 (0) (1.7%)	0	0	0.0109859	0.00984209	5.70125e-05	.		.
MGAM	MGAM	Yes	-	.	.	13	10	0	2	77	68	2	8	1990	1902	0.678547	1.24	0.502564	3.17747	1.24 (0.5-3.18)	13 (0) (0.65%)	10 (0) (0.53%)	0	0	0.00300877	0.00211908	0.672316	1.09	0.768052	1.53717	1.09 (0.77-1.54)	77 (1) (3.87%)	68 (3) (3.58%)	1	3	0.0327964	0.0206291	5.70776e-05	.		.
CDH16	CDH16	-	-	.	.	2	3	1	0	39	45	2	4	1990	1902	0.68059	0.64	0.0531581	5.56623	0.64 (0.05-5.57)	2 (0) (0.1%)	3 (0) (0.16%)	0	0	0.000514235	0.000456922	0.440115	0.82	0.520546	1.30219	0.82 (0.52-1.3)	39 (1) (1.96%)	45 (0) (2.37%)	1	0	0.0120025	0.00849537	5.71429e-05	.		.
FAM3B	FAM3B	Yes	-	.	.	2	3	0	1	9	10	0	0	1990	1902	0.68059	0.64	0.0531581	5.56623	0.64 (0.05-5.57)	2 (0) (0.1%)	3 (0) (0.16%)	0	0	0.000689378	0.00037232	0.820215	0.86	0.308315	2.35962	0.86 (0.31-2.36)	9 (0) (0.45%)	10 (0) (0.53%)	0	0	0.0038307	0.00228469	5.72082e-05	.		.
PPM1D	PPM1D	Yes	-	.	.	2	3	0	0	25	22	3	1	2596	2568	0.685701	0.66	0.0550408	5.76015	0.66 (0.06-5.76)	2 (0) (0.08%)	3 (0) (0.12%)	0	0	0.000149098	0.000211699	0.769997	1.13	0.607193	2.09952	1.13 (0.61-2.1)	25 (1) (0.96%)	22 (0) (0.86%)	1	0	0.0063963	0.00475053	5.72738e-05	.		.
RINT1**	RINT1	-	-	.	Yes	2	3	0	1	82	56	5	7	4807	4782	0.686624	0.66	0.0553798	5.79124	0.66 (0.06-5.79)	2 (0) (0.04%)	3 (0) (0.06%)	0	0	0.000488154	0.000550018	0.0317797	1.46	1.02742	2.10078	1.46 (1.03-2.1)	82 (0) (1.71%)	56 (0) (1.17%)	0	0	0.0069683	0.00683714	5.73394e-05	0.000793651		.
NPC1	NPC1	Yes	-	.	.	4	2	0	0	60	74	3	8	3559	3527	0.687387	1.98	0.283983	21.9338	1.98 (0.28-21.93)	4 (0) (0.11%)	2 (0) (0.06%)	0	0	0.000346552	0.00035539	0.222213	0.8	0.557653	1.1442	0.8 (0.56-1.14)	60 (2) (1.69%)	74 (1) (2.1%)	2	1	0.0139441	0.00917245	5.74053e-05	.		.
XRCC2**	XRCC2	Yes	Yes	.	Yes	4	2	0	0	14	21	0	0	5770	5741	0.687424	1.99	0.285148	22.0126	1.99 (0.29-22.01)	4 (0) (0.07%)	2 (0) (0.03%)	0	0	0.000309337	0.000397725	0.241144	0.66	0.311259	1.36764	0.66 (0.31-1.37)	14 (0) (0.24%)	21 (0) (0.37%)	0	0	0.00278776	0.00182784	5.74713e-05	0.000806452		.
ZNF732	ZNF732	Yes	-	.	.	4	2	0	0	5	14	0	2	1027	943	0.688731	1.84	0.262889	20.3681	1.84 (0.26-20.37)	4 (0) (0.39%)	2 (0) (0.21%)	0	0	0.00216119	0.00125445	0.0352174	0.32	0.0912016	0.958997	0.32 (0.09-0.96)	5 (0) (0.49%)	14 (0) (1.48%)	0	0	0.00926811	0.00470419	5.75374e-05	.		.
ENDOV	ENDOV	-	Yes	.	.	4	2	2	1	12	4	0	2	1027	943	0.688731	1.84	0.262889	20.3681	1.84 (0.26-20.37)	4 (0) (0.39%)	2 (0) (0.21%)	0	0	0.00205825	0.000528307	0.0798697	2.78	0.837016	11.8458	2.78 (0.84-11.85)	12 (0) (1.17%)	4 (0) (0.42%)	0	0	0.00518137	0.0039623	5.76037e-05	.		.
C6orf70	C6orf70	Yes	-	.	.	4	2	0	0	15	7	1	1	1027	943	0.688731	1.84	0.262889	20.3681	1.84 (0.26-20.37)	4 (0) (0.39%)	2 (0) (0.21%)	0	0	#N/A	#N/A	0.139405	1.98	0.756408	5.77012	1.98 (0.76-5.77)	15 (0) (1.46%)	7 (0) (0.74%)	0	0	#N/A	#N/A	5.76701e-05	.		.
NCAPD3	NCAPD3	Yes	-	.	.	4	2	1	0	17	24	1	1	1027	943	0.688731	1.84	0.262889	20.3681	1.84 (0.26-20.37)	4 (0) (0.39%)	2 (0) (0.21%)	0	0	0.000480708	0.000558451	0.206112	0.64	0.322822	1.26024	0.64 (0.32-1.26)	17 (0) (1.66%)	24 (0) (2.55%)	0	0	0.0174434	0.0116006	5.77367e-05	.		.
ACOT12	ACOT12	Yes	-	.	.	4	2	0	0	8	13	1	0	1027	943	0.688731	1.84	0.262889	20.3681	1.84 (0.26-20.37)	4 (0) (0.39%)	2 (0) (0.21%)	0	0	0.000696862	0.000770064	0.27201	0.56	0.200893	1.46993	0.56 (0.2-1.47)	8 (0) (0.78%)	13 (0) (1.38%)	0	0	0.00609288	0.00440037	5.78035e-05	.		.
LRRC43	LRRC43	Yes	-	.	.	4	2	0	0	14	8	3	4	1027	943	0.688731	1.84	0.262889	20.3681	1.84 (0.26-20.37)	4 (0) (0.39%)	2 (0) (0.21%)	0	0	0.00075811	0.00103655	0.2933	1.62	0.628875	4.46472	1.62 (0.63-4.46)	14 (0) (1.36%)	8 (0) (0.85%)	0	0	0.0122499	0.0094649	5.78704e-05	.		.
IDUA	IDUA	-	-	.	.	4	2	0	0	16	9	1	2	1027	943	0.688731	1.84	0.262889	20.3681	1.84 (0.26-20.37)	4 (0) (0.39%)	2 (0) (0.21%)	0	0	0.00108474	0.00148976	0.313916	1.64	0.679384	4.23722	1.64 (0.68-4.24)	16 (1) (1.56%)	9 (0) (0.95%)	1	0	0.00881954	0.00534112	5.79374e-05	.		.
MX1	MX1	Yes	-	.	.	4	2	0	0	17	10	0	0	1027	943	0.688731	1.84	0.262889	20.3681	1.84 (0.26-20.37)	4 (0) (0.39%)	2 (0) (0.21%)	0	0	0.00244448	0.000668472	0.332592	1.57	0.674963	3.85752	1.57 (0.67-3.86)	17 (1) (1.66%)	10 (0) (1.06%)	1	0	0.00939037	0.00737858	5.80046e-05	.		.
ABCC9	ABCC9	-	-	.	.	4	2	0	0	11	11	1	1	1027	943	0.688731	1.84	0.262889	20.3681	1.84 (0.26-20.37)	4 (0) (0.39%)	2 (0) (0.21%)	0	0	0.00188949	0.000846296	1	0.92	0.358827	2.34544	0.92 (0.36-2.35)	11 (0) (1.07%)	11 (0) (1.17%)	0	0	0.00536288	0.0047985	5.8072e-05	.		.
CDKN2A	CDKN2A	-	-	.	.	4	2	0	0	3	3	1	1	1027	943	0.688731	1.84	0.262889	20.3681	1.84 (0.26-20.37)	4 (0) (0.39%)	2 (0) (0.21%)	0	0	4.12588e-05	4.32369e-05	1	0.92	0.122634	6.87128	0.92 (0.12-6.87)	3 (0) (0.29%)	3 (0) (0.32%)	0	0	0.00325944	0.000977154	5.81395e-05	.		.
SPZ1	SPZ1	Yes	-	.	.	12	14	0	0	12	9	2	1	1990	1902	0.695502	0.82	0.344754	1.91138	0.82 (0.34-1.91)	12 (0) (0.6%)	14 (0) (0.74%)	0	0	0.00615514	0.00311932	0.664484	1.28	0.492143	3.43721	1.28 (0.49-3.44)	12 (0) (0.6%)	9 (0) (0.47%)	0	0	0.00385072	0.00297482	5.82072e-05	.		.
C8orf44	C8orf44	Yes	-	.	.	15	12	0	0	6	3	0	0	1990	1902	0.702104	1.2	0.521155	2.80662	1.2 (0.52-2.81)	15 (0) (0.75%)	12 (0) (0.63%)	0	0	0.00624665	0.0086347	0.508314	1.91	0.40808	11.8446	1.91 (0.41-11.84)	6 (0) (0.3%)	3 (0) (0.16%)	0	0	0.00177411	0.00158303	5.82751e-05	.		.
POLQ	POLQ	-	Yes	.	.	15	12	1	0	73	62	7	10	1990	1902	0.702104	1.2	0.521155	2.80662	1.2 (0.52-2.81)	15 (0) (0.75%)	12 (0) (0.63%)	0	0	0.00332041	0.00272493	0.539801	1.13	0.789374	1.62209	1.13 (0.79-1.62)	73 (4) (3.67%)	62 (2) (3.26%)	4	2	0.0240255	0.018076	5.83431e-05	.		.
TCHH	TCHH	Yes	-	.	.	14	16	1	0	70	32	8	2	1990	1902	0.714961	0.84	0.376375	1.83193	0.84 (0.38-1.83)	14 (1) (0.7%)	16 (0) (0.84%)	1	0	0.00520153	0.00613351	0.00039418	2.13	1.37574	3.36195	2.13 (1.38-3.36)	70 (28) (3.52%)	32 (7) (1.68%)	28	7	0.028661	0.0171602	5.84112e-05	.		.
LOXHD1	LOXHD1	Yes	-	.	.	3	4	0	0	37	23	4	4	1027	943	0.71599	0.69	0.100529	4.07747	0.69 (0.1-4.08)	3 (0) (0.29%)	4 (0) (0.42%)	0	0	0.00150516	0.00204246	0.149439	1.49	0.857467	2.65643	1.49 (0.86-2.66)	37 (1) (3.6%)	23 (0) (2.44%)	1	0	0.0185956	0.0124295	5.84795e-05	.		.
HRG	HRG	-	-	.	.	3	4	0	2	16	12	3	2	1027	943	0.71599	0.69	0.100529	4.07747	0.69 (0.1-4.08)	3 (0) (0.29%)	4 (0) (0.42%)	0	0	0.00364569	0.000846726	0.704195	1.23	0.541698	2.85931	1.23 (0.54-2.86)	16 (0) (1.56%)	12 (0) (1.27%)	0	0	0.00969202	0.00548678	5.8548e-05	.		.
ZNF257	ZNF257	Yes	-	.	.	3	4	1	0	28	24	3	2	1990	1902	0.720584	0.72	0.104838	4.24105	0.72 (0.1-4.24)	3 (0) (0.15%)	4 (0) (0.21%)	0	0	0.00245974	0.000864407	0.780417	1.12	0.621614	2.02054	1.12 (0.62-2.02)	28 (0) (1.41%)	24 (0) (1.26%)	0	0	0.00935002	0.00462712	5.86166e-05	.		.
CEP164	CEP164	Yes	Yes	.	.	17	14	0	0	50	47	3	3	1990	1902	0.721178	1.16	0.537354	2.55404	1.16 (0.54-2.55)	17 (0) (0.85%)	14 (0) (0.74%)	0	0	0.00211658	0.00207304	1	1.02	0.665638	1.55678	1.02 (0.67-1.56)	50 (2) (2.51%)	47 (1) (2.47%)	2	1	0.0210316	0.0137413	5.86854e-05	.		.
ERCC1	ERCC1	-	Yes	.	Yes	3	4	0	0	31	16	6	1	4807	4782	0.725769	0.75	0.109234	4.41192	0.75 (0.11-4.41)	3 (0) (0.06%)	4 (0) (0.08%)	0	0	0.00273529	0.000160783	0.0395348	1.93	1.02405	3.79024	1.93 (1.02-3.79)	31 (0) (0.64%)	16 (0) (0.33%)	0	0	0.00313404	0.001794	5.87544e-05	0.000819672		.
OSBPL1A	OSBPL1A	-	-	.	Yes	3	4	0	0	82	59	9	11	4807	4782	0.725769	0.75	0.109234	4.41192	0.75 (0.11-4.41)	3 (0) (0.06%)	4 (0) (0.08%)	0	0	0.00275395	0.00371511	0.0617235	1.39	0.979518	1.98052	1.39 (0.98-1.98)	82 (2) (1.71%)	59 (1) (1.23%)	2	1	0.00743827	0.00458677	5.88235e-05	0.000833333		.
PLK4	PLK4	-	-	.	Yes	3	4	0	1	64	46	5	8	4807	4782	0.725769	0.75	0.109234	4.41192	0.75 (0.11-4.41)	3 (0) (0.06%)	4 (0) (0.08%)	0	0	0.000264607	0.000245455	0.102753	1.39	0.934181	2.08014	1.39 (0.93-2.08)	64 (2) (1.33%)	46 (1) (0.96%)	2	1	0.00794568	0.004579	5.88928e-05	0.000847458		.
STYK1	STYK1	Yes	-	.	Yes	3	4	0	0	38	26	1	3	4807	4782	0.725769	0.75	0.109234	4.41192	0.75 (0.11-4.41)	3 (0) (0.06%)	4 (0) (0.08%)	0	0	0.000558996	0.000490868	0.167312	1.46	0.860596	2.50424	1.46 (0.86-2.5)	38 (0) (0.79%)	26 (0) (0.54%)	0	0	0.00547444	0.00347839	5.89623e-05	0.000862069		.
SIGLEC5	SIGLEC5	-	-	.	.	5	3	0	0	9	2	0	0	1027	943	0.727999	1.53	0.29726	9.89884	1.53 (0.3-9.9)	5 (0) (0.49%)	3 (0) (0.32%)	0	0	0.00539755	0.00550213	0.0673298	4.16	0.857328	39.6625	4.16 (0.86-39.66)	9 (0) (0.88%)	2 (0) (0.21%)	0	0	0.00666493	0.00414776	5.90319e-05	.		.
JMJD4	JMJD4	Yes	-	.	.	5	3	0	0	16	9	2	3	1027	943	0.727999	1.53	0.29726	9.89884	1.53 (0.3-9.9)	5 (0) (0.49%)	3 (0) (0.32%)	0	0	0.000927976	0.00108315	0.313916	1.64	0.679384	4.23722	1.64 (0.68-4.24)	16 (0) (1.56%)	9 (0) (0.95%)	0	0	0.00797165	0.00560191	5.91017e-05	.		.
GIMAP7	GIMAP7	Yes	-	.	.	5	3	0	0	5	2	0	0	1027	943	0.727999	1.53	0.29726	9.89884	1.53 (0.3-9.9)	5 (0) (0.49%)	3 (0) (0.32%)	0	0	0.00105835	0.00121008	0.455279	2.3	0.375614	24.2173	2.3 (0.38-24.22)	5 (0) (0.49%)	2 (0) (0.21%)	0	0	0.00418868	0.00281788	5.91716e-05	.		.
WDR31	WDR31	Yes	-	.	.	5	3	0	0	6	5	0	0	1027	943	0.727999	1.53	0.29726	9.89884	1.53 (0.3-9.9)	5 (0) (0.49%)	3 (0) (0.32%)	0	0	0.000868256	0.00125239	1	1.1	0.279286	4.58223	1.1 (0.28-4.58)	6 (0) (0.58%)	5 (0) (0.53%)	0	0	0.00401336	0.0030802	5.92417e-05	.		.
TTC3	TTC3	Yes	-	.	.	4	5	1	0	16	27	0	5	1027	943	0.744718	0.73	0.145127	3.41965	0.73 (0.15-3.42)	4 (0) (0.39%)	5 (0) (0.53%)	0	0	0.00178135	0.00137086	0.0629086	0.54	0.268502	1.04101	0.54 (0.27-1.04)	16 (1) (1.56%)	27 (0) (2.86%)	1	0	0.018257	0.0129978	5.9312e-05	.		.
DUOX1	DUOX1	Yes	-	.	.	4	5	0	0	34	46	3	6	1027	943	0.744718	0.73	0.145127	3.41965	0.73 (0.15-3.42)	4 (0) (0.39%)	5 (0) (0.53%)	0	0	0.00270151	0.00292759	0.086702	0.67	0.411661	1.07401	0.67 (0.41-1.07)	34 (0) (3.31%)	46 (0) (4.88%)	0	0	0.0229983	0.0188009	5.93824e-05	.		.
G6PC2	G6PC2	Yes	-	.	.	4	5	0	0	12	8	2	1	1027	943	0.744718	0.73	0.145127	3.41965	0.73 (0.15-3.42)	4 (0) (0.39%)	5 (0) (0.53%)	0	0	0.00190043	0.00262307	0.50914	1.38	0.516674	3.91469	1.38 (0.52-3.91)	12 (0) (1.17%)	8 (0) (0.85%)	0	0	0.00491504	0.00446769	5.9453e-05	.		.
CCDC66	CCDC66	Yes	-	.	.	4	5	0	0	18	19	1	1	1027	943	0.744718	0.73	0.145127	3.41965	0.73 (0.15-3.42)	4 (0) (0.39%)	5 (0) (0.53%)	0	0	0.0143344	0.0156652	0.740712	0.87	0.426533	1.75842	0.87 (0.43-1.76)	18 (0) (1.75%)	19 (0) (2.01%)	0	0	0.0103576	0.00735443	5.95238e-05	.		.
ZAN	ZAN	Yes	-	.	.	4	5	0	0	70	67	5	7	1027	943	0.744718	0.73	0.145127	3.41965	0.73 (0.15-3.42)	4 (0) (0.39%)	5 (0) (0.53%)	0	0	0.00487424	0.00439903	0.85935	0.96	0.665413	1.37539	0.96 (0.67-1.38)	70 (3) (6.82%)	67 (4) (7.1%)	3	4	0.0410818	0.0272195	5.95948e-05	.		.
MAPK13	MAPK13	Yes	-	.	.	4	5	0	0	4	4	0	1	1027	943	0.744718	0.73	0.145127	3.41965	0.73 (0.15-3.42)	4 (0) (0.39%)	5 (0) (0.53%)	0	0	0.00127067	0.00127765	1	0.92	0.170491	4.94282	0.92 (0.17-4.94)	4 (0) (0.39%)	4 (0) (0.42%)	0	0	0.00316364	0.00206454	5.96659e-05	.		.
ERCC3	ERCC3	Yes	Yes	.	.	4	5	0	0	19	16	1	2	1990	1902	0.748587	0.76	0.151403	3.55635	0.76 (0.15-3.56)	4 (0) (0.2%)	5 (0) (0.26%)	0	0	0.00111418	0.00105764	0.737033	1.14	0.55164	2.3701	1.14 (0.55-2.37)	19 (0) (0.95%)	16 (0) (0.84%)	0	0	0.00727387	0.00745423	5.97372e-05	.		.
RASSF7	RASSF7	-	-	.	Yes	4	6	1	1	44	28	4	4	3780	3839	0.753819	0.68	0.140349	2.85645	0.68 (0.14-2.86)	4 (0) (0.11%)	6 (0) (0.16%)	0	0	0.000447634	0.000347263	0.0577448	1.6	0.973504	2.6798	1.6 (0.97-2.68)	44 (0) (1.16%)	28 (2) (0.73%)	0	2	0.00933317	0.00569173	5.98086e-05	0.000877193		.
NPHS1	NPHS1	-	-	.	.	6	4	0	0	58	45	5	3	1990	1902	0.75422	1.43	0.339657	6.92422	1.43 (0.34-6.92)	6 (0) (0.3%)	4 (0) (0.21%)	0	0	0.0019825	0.00121848	0.318138	1.24	0.820215	1.88152	1.24 (0.82-1.88)	58 (6) (2.91%)	45 (0) (2.37%)	6	0	0.0186549	0.0103655	5.98802e-05	.		.
CR2	CR2	Yes	-	.	.	6	4	1	0	49	41	3	1	1990	1902	0.75422	1.43	0.339657	6.92422	1.43 (0.34-6.92)	6 (0) (0.3%)	4 (0) (0.21%)	0	0	0.00138298	0.00234483	0.594012	1.15	0.737361	1.78861	1.15 (0.74-1.79)	49 (0) (2.46%)	41 (1) (2.16%)	0	1	0.0180272	0.0108777	5.9952e-05	.		.
PNKP	PNKP	-	Yes	.	Yes	22	19	2	0	71	72	8	8	5770	5741	0.754834	1.15	0.594621	2.25453	1.15 (0.59-2.25)	22 (0) (0.38%)	19 (0) (0.33%)	0	0	0.00144953	0.00201381	0.933072	0.98	0.695156	1.38386	0.98 (0.7-1.38)	71 (4) (1.23%)	72 (1) (1.25%)	4	1	0.00803392	0.00535605	6.0024e-05	0.000892857		.
GPR150	GPR150	Yes	-	.	.	6	4	0	0	4	8	1	0	1027	943	0.755523	1.38	0.325946	6.66661	1.38 (0.33-6.67)	6 (0) (0.58%)	4 (0) (0.42%)	0	0	0.00103089	0.00166531	0.249743	0.46	0.100402	1.71323	0.46 (0.1-1.71)	4 (0) (0.39%)	8 (0) (0.85%)	0	0	0.0051583	0.00239167	6.00962e-05	.		.
CUL9	CUL9	-	-	.	.	5	6	0	0	44	51	6	3	1027	943	0.766292	0.76	0.183845	3.01609	0.76 (0.18-3.02)	5 (0) (0.49%)	6 (0) (0.64%)	0	0	0.00301465	0.00419692	0.249042	0.78	0.505499	1.20859	0.78 (0.51-1.21)	44 (4) (4.28%)	51 (2) (5.41%)	4	2	0.0284995	0.0224061	6.01685e-05	.		.
SKIV2L	SKIV2L	-	-	.	.	5	6	0	0	14	9	0	0	1027	943	0.766292	0.76	0.183845	3.01609	0.76 (0.18-3.02)	5 (0) (0.49%)	6 (0) (0.64%)	0	0	0.00216879	0.00237773	0.529792	1.43	0.574966	3.77429	1.43 (0.57-3.77)	14 (1) (1.36%)	9 (0) (0.95%)	1	0	0.0126438	0.00990015	6.0241e-05	.		.
XRCC1	XRCC1	-	Yes	.	Yes	7	5	0	0	53	57	7	5	4807	4782	0.774282	1.39	0.380341	5.57064	1.39 (0.38-5.57)	7 (0) (0.15%)	5 (0) (0.1%)	0	0	0.000424825	0.00038923	0.702119	0.92	0.622161	1.37071	0.92 (0.62-1.37)	53 (0) (1.1%)	57 (2) (1.19%)	0	2	0.0100914	0.00738691	6.03136e-05	0.000909091		Base Excision Repair
EFCAB6	EFCAB6	Yes	-	.	.	7	5	2	1	53	45	3	5	1990	1902	0.774759	1.34	0.365163	5.36046	1.34 (0.37-5.36)	7 (0) (0.35%)	5 (0) (0.26%)	0	0	0.0026942	0.000964647	0.60919	1.13	0.740461	1.72826	1.13 (0.74-1.73)	53 (2) (2.66%)	45 (1) (2.37%)	2	1	0.0202717	0.013395	6.03865e-05	.		.
LPA	LPA	Yes	-	.	.	7	5	0	1	39	19	1	4	1027	943	0.776194	1.29	0.350333	5.16199	1.29 (0.35-5.16)	7 (0) (0.68%)	5 (0) (0.53%)	0	0	0.00863116	0.00520445	0.0227929	1.92	1.07355	3.54306	1.92 (1.07-3.54)	39 (4) (3.8%)	19 (1) (2.01%)	4	1	0.0269519	0.0183806	6.04595e-05	.		.
TLR10	TLR10	-	-	.	.	7	5	0	0	10	5	0	1	1027	943	0.776194	1.29	0.350333	5.16199	1.29 (0.35-5.16)	7 (0) (0.68%)	5 (0) (0.53%)	0	0	0.00460625	0.00278804	0.306575	1.84	0.571788	6.90189	1.84 (0.57-6.9)	10 (0) (0.97%)	5 (0) (0.53%)	0	0	0.00927963	0.00525406	6.05327e-05	.		.
APIP	APIP	Yes	-	.	.	7	5	1	0	6	3	2	1	1027	943	0.776194	1.29	0.350333	5.16199	1.29 (0.35-5.16)	7 (0) (0.68%)	5 (0) (0.53%)	0	0	0.00292544	0.00284365	0.510398	1.84	0.391813	11.4077	1.84 (0.39-11.41)	6 (0) (0.58%)	3 (0) (0.32%)	0	0	0.00284718	0.00137951	6.06061e-05	.		.
CHD1L	CHD1L	-	Yes	.	.	6	7	0	0	37	30	5	2	1990	1902	0.786104	0.82	0.226865	2.85086	0.82 (0.23-2.85)	6 (0) (0.3%)	7 (0) (0.37%)	0	0	0.00314236	0.00270009	0.538863	1.18	0.707375	1.99012	1.18 (0.71-1.99)	37 (2) (1.86%)	30 (1) (1.58%)	2	1	0.0114735	0.00767707	6.06796e-05	.		.
LTV1	LTV1	Yes	-	.	.	6	7	0	0	15	16	1	1	1990	1902	0.786104	0.82	0.226865	2.85086	0.82 (0.23-2.85)	6 (0) (0.3%)	7 (0) (0.37%)	0	0	0.000849706	0.00125252	0.857412	0.9	0.41102	1.93962	0.9 (0.41-1.94)	15 (0) (0.75%)	16 (0) (0.84%)	0	0	0.00491935	0.00281816	6.07533e-05	.		.
PMS2	PMS2	-	Yes	Lynch syndrome gene	Yes	6	7	1	0	92	79	13	7	4807	4782	0.789858	0.85	0.236508	2.96494	0.85 (0.24-2.96)	6 (0) (0.12%)	7 (0) (0.15%)	0	0	0.000760201	0.000482315	0.354788	1.16	0.848128	1.59397	1.16 (0.85-1.59)	92 (1) (1.91%)	79 (2) (1.65%)	1	2	0.0132886	0.00929937	6.08273e-05	0.000925926		Mismatch Repair
FANCI	FANCI	-	Yes	.	Yes	8	6	0	0	135	103	12	19	4807	4782	0.790384	1.33	0.403395	4.64402	1.33 (0.4-4.64)	8 (0) (0.17%)	6 (0) (0.13%)	0	0	0.00105081	0.000685384	0.041821	1.31	1.00478	1.71886	1.31 (1-1.72)	135 (6) (2.81%)	103 (4) (2.15%)	6	4	0.0142381	0.00977306	6.09013e-05	0.000943396		Homologous Recombination Repair
ATP13A5	ATP13A5	Yes	-	.	.	8	6	1	0	36	25	1	6	1990	1902	0.790902	1.28	0.387249	4.46855	1.28 (0.39-4.47)	8 (1) (0.4%)	6 (0) (0.32%)	1	0	0.00829576	0.00680433	0.245724	1.38	0.804132	2.41386	1.38 (0.8-2.41)	36 (2) (1.81%)	25 (0) (1.31%)	2	0	0.0153691	0.0100118	6.09756e-05	.		.
EYS	EYS	Yes	-	.	.	8	6	0	0	46	39	4	8	1027	943	0.792456	1.23	0.371457	4.30345	1.23 (0.37-4.3)	8 (0) (0.78%)	6 (0) (0.64%)	0	0	0.00364634	0.0022442	0.740045	1.09	0.686768	1.72752	1.09 (0.69-1.73)	46 (3) (4.48%)	39 (2) (4.14%)	3	2	0.0332645	0.0157856	6.10501e-05	.		.
OBSL1	OBSL1	-	-	.	.	8	6	2	0	39	35	1	6	1027	943	0.792456	1.23	0.371457	4.30345	1.23 (0.37-4.3)	8 (0) (0.78%)	6 (0) (0.64%)	0	0	0.00582585	0.00448404	1	1.02	0.625995	1.68086	1.02 (0.63-1.68)	39 (2) (3.8%)	35 (1) (3.71%)	2	1	0.0296616	0.0187189	6.11247e-05	.		.
SPTBN5	SPTBN5	Yes	-	.	.	33	29	1	0	208	162	16	16	1990	1902	0.798397	1.09	0.638333	1.86734	1.09 (0.64-1.87)	33 (1) (1.66%)	29 (0) (1.52%)	1	0	0.00965258	0.0063904	0.0430383	1.25	1.00491	1.56591	1.25 (1-1.57)	208 (20) (10.45%)	162 (11) (8.52%)	20	11	0.0630948	0.0434735	6.11995e-05	.		.
C5orf42	C5orf42	Yes	-	.	.	8	9	0	0	92	71	9	6	1990	1902	0.810706	0.85	0.284388	2.48491	0.85 (0.28-2.48)	8 (0) (0.4%)	9 (0) (0.47%)	0	0	0.00181488	0.00223415	0.174106	1.25	0.900765	1.74052	1.25 (0.9-1.74)	92 (0) (4.62%)	71 (1) (3.73%)	0	1	0.0271076	0.0182032	6.12745e-05	.		.
AIM1	AIM1	Yes	-	.	.	8	9	2	0	51	44	5	1	1990	1902	0.810706	0.85	0.284388	2.48491	0.85 (0.28-2.48)	8 (0) (0.4%)	9 (0) (0.47%)	0	0	0.00220993	0.00159953	0.677963	1.11	0.723489	1.71095	1.11 (0.72-1.71)	51 (2) (2.56%)	44 (2) (2.31%)	2	2	0.0247341	0.0118907	6.13497e-05	.		.
PASK	PASK	Yes	-	.	.	10	8	0	0	38	34	1	5	1027	943	0.816728	1.15	0.406397	3.36575	1.15 (0.41-3.37)	10 (0) (0.97%)	8 (0) (0.85%)	0	0	0.00391263	0.0048906	1	1.03	0.623623	1.69807	1.03 (0.62-1.7)	38 (2) (3.7%)	34 (1) (3.61%)	2	1	0.022697	0.0201124	6.14251e-05	.		.
LIG4	LIG4	-	Yes	.	Yes	9	10	1	1	78	71	10	6	5770	5741	0.82323	0.9	0.321643	2.45375	0.9 (0.32-2.45)	9 (0) (0.16%)	10 (0) (0.17%)	0	0	0.000696908	0.000820921	0.621089	1.09	0.781467	1.53463	1.09 (0.78-1.53)	78 (5) (1.35%)	71 (2) (1.24%)	5	2	0.00938404	0.0059411	6.15006e-05	0.000961538		Homologous Recombination Repair
FAN1	FAN1	-	Yes	.	Yes	11	9	0	0	91	67	10	11	4807	4782	0.823631	1.22	0.45776	3.32416	1.22 (0.46-3.32)	11 (0) (0.23%)	9 (0) (0.19%)	0	0	0.00487058	0.00156546	0.0648467	1.36	0.976907	1.89553	1.36 (0.98-1.9)	91 (3) (1.89%)	67 (1) (1.4%)	3	1	0.0132217	0.00642262	6.15764e-05	0.000980392		Homologous Recombination Repair
KIF27	KIF27	Yes	-	.	Yes	11	9	2	0	107	92	9	12	4807	4782	0.823631	1.22	0.45776	3.32416	1.22 (0.46-3.32)	11 (0) (0.23%)	9 (0) (0.19%)	0	0	0.00143842	0.00105776	0.316246	1.16	0.867342	1.5554	1.16 (0.87-1.56)	107 (4) (2.23%)	92 (9) (1.92%)	4	9	0.0148537	0.0102391	6.16523e-05	0.001		.
FANCC	FANCC	Yes	Yes	.	Yes	11	9	1	0	51	51	2	7	5770	5741	0.823661	1.22	0.457889	3.32398	1.22 (0.46-3.32)	11 (0) (0.19%)	9 (0) (0.16%)	0	0	0.000581304	0.000786922	1	0.99	0.660246	1.49927	0.99 (0.66-1.5)	51 (1) (0.88%)	51 (2) (0.89%)	1	2	0.0070539	0.00542384	6.17284e-05	0.00102041		Homologous Recombination Repair
PARP3	PARP3	-	Yes	.	Yes	11	12	0	0	47	37	5	2	4807	4782	0.838225	0.91	0.364127	2.25946	0.91 (0.36-2.26)	11 (0) (0.23%)	12 (0) (0.25%)	0	0	0.00200778	0.00105338	0.324141	1.27	0.803931	2.00766	1.27 (0.8-2.01)	47 (0) (0.98%)	37 (0) (0.77%)	0	0	0.0112511	0.00553875	6.18047e-05	0.00104167		.
THNSL1	THNSL1	Yes	-	.	.	13	11	1	1	27	23	3	3	2596	2568	0.838501	1.17	0.482611	2.88971	1.17 (0.48-2.89)	13 (0) (0.5%)	11 (0) (0.43%)	0	0	0.00190817	0.00189586	0.670527	1.16	0.640145	2.12936	1.16 (0.64-2.13)	27 (0) (1.04%)	23 (0) (0.9%)	0	0	0.00693202	0.00468888	6.18812e-05	.		.
ALKBH1	ALKBH1	-	Yes	.	Yes	14	12	3	1	29	26	3	2	4807	4782	0.844822	1.16	0.497879	2.75105	1.16 (0.5-2.75)	14 (0) (0.29%)	12 (0) (0.25%)	0	0	0.000514242	0.000490793	0.787145	1.11	0.630115	1.96561	1.11 (0.63-1.97)	29 (1) (0.6%)	26 (0) (0.54%)	1	0	0.00493747	0.003224	6.19579e-05	0.00106383		Base Excision Repair
ULK4	ULK4	-	-	.	.	15	12	0	0	16	23	1	6	1027	943	0.846772	1.15	0.499553	2.70561	1.15 (0.5-2.71)	15 (0) (1.46%)	12 (0) (1.27%)	0	0	0.00444776	0.00543774	0.195282	0.63	0.310556	1.26066	0.63 (0.31-1.26)	16 (0) (1.56%)	23 (0) (2.44%)	0	0	0.0150436	0.010748	6.20347e-05	.		.
RECQL4	RECQL4	-	-	.	Yes	16	17	0	2	256	218	33	37	4807	4782	0.863598	0.94	0.442004	1.97294	0.94 (0.44-1.97)	16 (0) (0.33%)	17 (0) (0.36%)	0	0	0.00190115	0.00185554	0.089812	1.18	0.974446	1.42414	1.18 (0.97-1.42)	256 (14) (5.33%)	218 (7) (4.56%)	14	7	0.0330523	0.02299	6.21118e-05	0.00108696		.
DUSP27	DUSP27	Yes	-	Candidate Gene_MS	Yes	17	18	0	0	149	105	15	10	4807	4782	0.867374	0.94	0.454268	1.93418	0.94 (0.45-1.93)	17 (0) (0.35%)	18 (0) (0.38%)	0	0	0.00141233	0.00160774	0.00618764	1.42	1.09863	1.85327	1.42 (1.1-1.85)	149 (5) (3.1%)	105 (2) (2.2%)	5	2	0.0194746	0.0103403	6.21891e-05	0.00111111		.
PARP4	PARP4	Yes	Yes	.	Yes	18	19	0	1	126	123	15	19	5770	5741	0.870902	0.94	0.465925	1.89915	0.94 (0.47-1.9)	18 (0) (0.31%)	19 (0) (0.33%)	0	0	0.00185951	0.00140471	0.898154	1.02	0.78672	1.3219	1.02 (0.79-1.32)	126 (3) (2.18%)	123 (1) (2.14%)	3	1	0.0221576	0.0125916	6.22665e-05	0.00113636		Base Excision Repair
TMEM8B	TMEM8B	Yes	-	.	.	0	0	0	0	4	16	0	2	1027	943	1	0.92	0	Inf	0.92 (0-Inf)	0 (0) (0%)	0 (0) (0%)	0	0	0.000145338	0.000186166	0.00550884	0.23	0.0549781	0.706111	0.23 (0.05-0.71)	4 (0) (0.39%)	16 (0) (1.7%)	0	0	0.00516509	0.00351177	6.2422e-05	.		.
PAX5	PAX5	-	-	.	.	0	0	0	0	1	9	0	1	1027	943	1	0.92	0	Inf	0.92 (0-Inf)	0 (0) (0%)	0 (0) (0%)	0	0	4.09925e-05	1.69262e-05	0.00884138	0.1	0.00231002	0.732957	0.1 (0-0.73)	1 (0) (0.1%)	9 (0) (0.95%)	0	0	0.00275022	0.00260664	6.25e-05	.		.
KLHDC1	KLHDC1	-	-	.	.	2	2	0	0	2	11	0	0	1027	943	1	0.92	0.066445	12.6854	0.92 (0.07-12.69)	2 (0) (0.19%)	2 (0) (0.21%)	0	0	0.00044352	0.000634765	0.00994942	0.17	0.0177925	0.760991	0.17 (0.02-0.76)	2 (0) (0.19%)	11 (1) (1.17%)	0	1	0.00312328	0.00369856	6.25782e-05	.		.
AHNAK2*	AHNAK2	-	-	.	Yes	20	19	2	0	1128	869	122	89	5770	5741	1	1.05	0.530058	2.07684	1.05 (0.53-2.08)	20 (1) (0.35%)	19 (0) (0.33%)	1	0	0.00372557	0.00370975	4.54024e-10	1.36	1.2348	1.50328	1.36 (1.23-1.5)	1128 (296) (19.55%)	869 (192) (15.14%)	296	192	0.184908	0.0930587	6.26566e-05	0.00119048		.
FLNA	FLNA	-	-	.	.	0	0	0	0	76	48	7	4	1990	1902	1	0.96	0	Inf	0.96 (0-Inf)	0 (0) (0%)	0 (0) (0%)	0	0	3.11268e-05	3.57262e-05	0.0224626	1.53	1.04817	2.26249	1.53 (1.05-2.26)	76 (2) (3.82%)	48 (3) (2.52%)	2	3	0.0225099	0.0153265	6.27353e-05	.		.
CCDC157	CCDC157	Yes	-	.	.	0	0	0	0	31	14	4	4	1027	943	1	0.92	0	Inf	0.92 (0-Inf)	0 (0) (0%)	0 (0) (0%)	0	0	0.000521691	0.000499238	0.0238031	2.07	1.05849	4.2282	2.07 (1.06-4.23)	31 (0) (3.02%)	14 (0) (1.48%)	0	0	0.014667	0.0100186	6.28141e-05	.		.
UVSSA	UVSSA	-	Yes	.	.	0	0	0	0	16	30	1	4	1027	943	1	0.92	0	Inf	0.92 (0-Inf)	0 (0) (0%)	0 (0) (0%)	0	0	0.000540351	0.000304651	0.0240715	0.48	0.243591	0.919395	0.48 (0.24-0.92)	16 (0) (1.56%)	30 (1) (3.18%)	0	1	0.0250611	0.0155711	6.28931e-05	.		.
IFITM1	IFITM1	Yes	-	.	.	0	0	0	0	0	5	0	1	1027	943	1	0.92	0	Inf	0.92 (0-Inf)	0 (0) (0%)	0 (0) (0%)	0	0	1.50151e-05	2.54937e-05	0.0249931	0	0	0.999878	0 (0-1)	0 (0) (0%)	5 (0) (0.53%)	0	0	0.00181683	0.00166559	6.29723e-05	.		.
TRMT2B	TRMT2B	Yes	-	.	.	1	0	1	0	0	5	0	0	1027	943	1	2.76	0.0235434	Inf	2.76 (0.02-Inf)	1 (0) (0.1%)	0 (0) (0%)	0	0	0.00048381	0.000261267	0.0249931	0	0	0.999878	0 (0-1)	0 (0) (0%)	5 (0) (0.53%)	0	0	0.00351535	0.00180512	6.30517e-05	.		.
TSHB	TSHB	Yes	-	.	.	1	0	0	0	0	5	0	0	1027	943	1	2.76	0.0235434	Inf	2.76 (0.02-Inf)	1 (0) (0.1%)	0 (0) (0%)	0	0	0.000193888	0.000398089	0.0249931	0	0	0.999878	0 (0-1)	0 (0) (0%)	5 (0) (0.53%)	0	0	0.00059285	0.000499729	6.31313e-05	.		.
VCAM1	VCAM1	Yes	-	.	.	1	0	0	0	25	11	1	1	1990	1902	1	2.87	0.0245068	Inf	2.87 (0.02-Inf)	1 (0) (0.05%)	0 (0) (0%)	0	0	9.32265e-05	5.92738e-05	0.0295343	2.19	1.03442	4.9384	2.19 (1.03-4.94)	25 (0) (1.26%)	11 (0) (0.58%)	0	0	0.00570173	0.00364957	6.32111e-05	.		.
C19orf40	C19orf40	-	Yes	.	.	1	1	0	0	6	0	0	0	1027	943	1	0.92	0.0116925	72.1079	0.92 (0.01-72.11)	1 (0) (0.1%)	1 (0) (0.11%)	0	0	0.000298134	0.000380814	0.0318639	#DIV/0!	1.08386	Inf	#DIV/0!	6 (0) (0.58%)	0 (0) (0%)	0	0	0.00211675	0.00220872	6.32911e-05	.		.
NSMCE2	NSMCE2	-	Yes	.	.	1	1	0	0	6	0	0	0	1027	943	1	0.92	0.0116925	72.1079	0.92 (0.01-72.11)	1 (0) (0.1%)	1 (0) (0.11%)	0	0	0.00031305	0.000507769	0.0318639	#DIV/0!	1.08386	Inf	#DIV/0!	6 (0) (0.58%)	0 (0) (0%)	0	0	0.00168451	0.00146407	6.33714e-05	.		.
MSH5-SAPCD1	MSH5-SAPCD1	-	Yes	.	.	10	10	0	0	64	38	8	7	1027	943	1	0.92	0.34101	2.4683	0.92 (0.34-2.47)	10 (0) (0.97%)	10 (0) (1.06%)	0	0	0.000808621	0.00111692	0.0322139	1.58	1.0315	2.45635	1.58 (1.03-2.46)	64 (1) (6.23%)	38 (0) (4.03%)	1	0	0.00560445	0.00451845	6.34518e-05	.		.
RASA3	RASA3	-	-	.	.	0	0	0	0	9	19	1	0	1027	943	1	0.92	0	Inf	0.92 (0-Inf)	0 (0) (0%)	0 (0) (0%)	0	0	0.000208669	0.000203083	0.0365913	0.43	0.170478	1.00362	0.43 (0.17-1)	9 (0) (0.88%)	19 (0) (2.01%)	0	0	0.00663268	0.00567788	6.35324e-05	.		.
AQP2	AQP2	-	-	.	.	0	0	0	0	12	3	1	0	1027	943	1	0.92	0	Inf	0.92 (0-Inf)	0 (0) (0%)	0 (0) (0%)	0	0	0.000160237	0.000110005	0.0369002	3.7	0.994921	20.5057	3.7 (0.99-20.51)	12 (2) (1.17%)	3 (0) (0.32%)	2	0	0.00241101	0.00181932	6.36132e-05	.		.
ZNF283	ZNF283	-	-	.	.	0	0	0	0	17	6	1	2	1027	943	1	0.92	0	Inf	0.92 (0-Inf)	0 (0) (0%)	0 (0) (0%)	0	0	0.000437239	0.000390294	0.0373631	2.63	0.983179	8.17385	2.63 (0.98-8.17)	17 (0) (1.66%)	6 (0) (0.64%)	0	0	0.00835987	0.00752588	6.36943e-05	.		.
SELENBP1	SELENBP1	Yes	-	.	.	1	1	0	0	10	2	1	0	1027	943	1	0.92	0.0116925	72.1079	0.92 (0.01-72.11)	1 (0) (0.1%)	1 (0) (0.11%)	0	0	0.000447194	0.00016078	0.0400507	4.63	0.98157	43.4917	4.63 (0.98-43.49)	10 (0) (0.97%)	2 (0) (0.21%)	0	0	0.00570917	0.00349485	6.37755e-05	.		.
C3orf20	C3orf20	Yes	-	.	.	4	4	0	0	28	13	3	1	1027	943	1	0.92	0.170491	4.94282	0.92 (0.17-4.94)	4 (0) (0.39%)	4 (0) (0.42%)	0	0	0.00143095	0.00119308	0.0400923	2.01	0.997568	4.24202	2.01 (1-4.24)	28 (0) (2.73%)	13 (0) (1.38%)	0	0	0.0134039	0.00780999	6.3857e-05	.		.
HIP1R	HIP1R	Yes	-	.	.	1	0	0	0	29	14	1	0	1027	943	1	2.76	0.0235434	Inf	2.76 (0.02-Inf)	1 (0) (0.1%)	0 (0) (0%)	0	0	0.000529266	0.000575491	0.0453388	1.93	0.979231	3.97334	1.93 (0.98-3.97)	29 (0) (2.82%)	14 (1) (1.48%)	0	1	0.0152816	0.01239	6.39386e-05	.		.
SMG1	SMG1	-	Yes	.	.	0	0	0	0	43	24	2	2	1027	943	1	0.92	0	Inf	0.92 (0-Inf)	0 (0) (0%)	0 (0) (0%)	0	0	4.50745e-05	6.80851e-05	0.0469774	1.67	0.983682	2.90667	1.67 (0.98-2.91)	43 (1) (4.19%)	24 (0) (2.55%)	1	0	0.0230406	0.0178979	6.40205e-05	.		.
REV3L	REV3L	-	Yes	.	.	0	0	0	0	61	37	6	6	1027	943	1	0.92	0	Inf	0.92 (0-Inf)	0 (0) (0%)	0 (0) (0%)	0	0	9.68949e-05	0.000118477	0.0482903	1.55	1.00006	2.41792	1.55 (1-2.42)	61 (1) (5.94%)	37 (4) (3.92%)	1	4	0.0304697	0.0224599	6.41026e-05	.		.
FBXO4	FBXO4	Yes	-	.	.	0	0	0	0	3	10	1	1	1027	943	1	0.92	0	Inf	0.92 (0-Inf)	0 (0) (0%)	0 (0) (0%)	0	0	0.000171437	0.000152341	0.048867	0.27	0.0482262	1.06647	0.27 (0.05-1.07)	3 (0) (0.29%)	10 (0) (1.06%)	0	0	0.00333557	0.00246285	6.41849e-05	.		.
ANKRD17	ANKRD17	-	-	.	.	0	0	0	0	20	33	0	1	1990	1902	1	0.96	0	Inf	0.96 (0-Inf)	0 (0) (0%)	0 (0) (0%)	0	0	4.47197e-05	5.07752e-05	0.0532583	0.57	0.311506	1.03653	0.57 (0.31-1.04)	20 (0) (1.01%)	33 (0) (1.74%)	0	0	0.00920481	0.00829328	6.42674e-05	.		.
NAGPA	NAGPA	Yes	-	.	.	0	0	0	0	5	13	0	1	1027	943	1	0.92	0	Inf	0.92 (0-Inf)	0 (0) (0%)	0 (0) (0%)	0	0	0.000305569	0.000262316	0.0553232	0.35	0.0973698	1.05165	0.35 (0.1-1.05)	5 (0) (0.49%)	13 (0) (1.38%)	0	0	0.0103819	0.00698946	6.43501e-05	.		.
CCDC12	CCDC12	Yes	-	.	.	0	0	0	0	2	8	0	1	1027	943	1	0.92	0	Inf	0.92 (0-Inf)	0 (0) (0%)	0 (0) (0%)	0	0	0.00139366	5.07692e-05	0.0557371	0.23	0.0235802	1.14748	0.23 (0.02-1.15)	2 (0) (0.19%)	8 (0) (0.85%)	0	0	0.00191908	0.00174307	6.4433e-05	.		.
CASP8	CASP8	-	-	.	.	1	0	0	0	11	3	1	0	1027	943	1	2.76	0.0235434	Inf	2.76 (0.02-Inf)	1 (0) (0.1%)	0 (0) (0%)	0	0	0.000286949	0.000143856	0.0596136	3.39	0.891971	18.9835	3.39 (0.89-18.98)	11 (0) (1.07%)	3 (0) (0.32%)	0	0	0.00526943	0.00391795	6.45161e-05	.		.
RPF2	RPF2	Yes	-	.	.	1	0	0	0	1	6	0	0	1027	943	1	2.76	0.0235434	Inf	2.76 (0.02-Inf)	1 (0) (0.1%)	0 (0) (0%)	0	0	0.000275792	0.00018622	0.0597249	0.15	0.00331056	1.2591	0.15 (0-1.26)	1 (0) (0.1%)	6 (0) (0.64%)	0	0	0.00306726	0.00165905	6.45995e-05	.		.
NIN	NIN	Yes	-	.	.	1	0	0	0	42	24	3	3	1027	943	1	2.76	0.0235434	Inf	2.76 (0.02-Inf)	1 (0) (0.1%)	0 (0) (0%)	0	0	0.000406171	0.000507683	0.0606821	1.63	0.957275	2.84212	1.63 (0.96-2.84)	42 (2) (4.09%)	24 (2) (2.55%)	2	2	0.0219593	0.0142913	6.46831e-05	.		.
UGGT1	UGGT1	Yes	-	.	.	0	0	0	0	28	14	3	0	1027	943	1	0.92	0	Inf	0.92 (0-Inf)	0 (0) (0%)	0 (0) (0%)	0	0	0.000294407	0.000414657	0.0617244	1.86	0.939746	3.84659	1.86 (0.94-3.85)	28 (5) (2.73%)	14 (1) (1.48%)	5	1	0.0123427	0.0083693	6.47668e-05	.		.
LCMT2	LCMT2	Yes	-	.	.	3	2	0	0	10	19	1	5	1027	943	1	1.38	0.157517	16.5275	1.38 (0.16-16.53)	3 (0) (0.29%)	2 (0) (0.21%)	0	0	0.000920405	0.00109154	0.0620381	0.48	0.197598	1.08781	0.48 (0.2-1.09)	10 (0) (0.97%)	19 (0) (2.01%)	0	0	0.00963258	0.00637999	6.48508e-05	.		.
CENPM	CENPM	-	-	.	.	0	0	0	0	5	0	1	0	1027	943	1	0.92	0	Inf	0.92 (0-Inf)	0 (0) (0%)	0 (0) (0%)	0	0	0.000108106	6.77174e-05	0.063319	#DIV/0!	0.84289	Inf	#DIV/0!	5 (0) (0.49%)	0 (0) (0%)	0	0	0.00161787	0.00165908	6.49351e-05	.		.
SFRP2	SFRP2	Yes	-	.	.	0	0	0	0	5	0	0	0	1027	943	1	0.92	0	Inf	0.92 (0-Inf)	0 (0) (0%)	0 (0) (0%)	0	0	0.000111789	6.76888e-05	0.063319	#DIV/0!	0.84289	Inf	#DIV/0!	5 (0) (0.49%)	0 (0) (0%)	0	0	0.00190787	0.00124378	6.50195e-05	.		.
TYMS	TYMS	-	Yes	.	.	0	0	0	0	5	0	0	0	1027	943	1	0.92	0	Inf	0.92 (0-Inf)	0 (0) (0%)	0 (0) (0%)	0	0	1.86352e-05	1.69291e-05	0.063319	#DIV/0!	0.84289	Inf	#DIV/0!	5 (0) (0.49%)	0 (0) (0%)	0	0	0.00132682	0.00184527	6.51042e-05	.		.
AIM1L	AIM1L	Yes	-	.	.	4	3	0	0	21	9	2	0	1027	943	1	1.23	0.20666	8.38253	1.23 (0.21-8.38)	4 (0) (0.39%)	3 (0) (0.32%)	0	0	0.00130063	0.000896998	0.0641304	2.17	0.945006	5.39903	2.17 (0.95-5.4)	21 (0) (2.04%)	9 (1) (0.95%)	0	1	0.0123019	0.00874996	6.5189e-05	.		.
PDK4	PDK4	-	-	.	.	2	1	1	0	14	5	3	0	1990	1902	1	1.91	0.0994637	112.817	1.91 (0.1-112.82)	2 (0) (0.1%)	1 (0) (0.05%)	0	0	0.000439878	0.000406449	0.0641991	2.69	0.912459	9.55523	2.69 (0.91-9.56)	14 (0) (0.7%)	5 (0) (0.26%)	0	0	0.00320962	0.00181209	6.52742e-05	.		.
WNK1	WNK1	Yes	-	Candidate Gene_MS	Yes	2	2	0	0	217	150	14	20	5770	5741	1	0.99	0.0721197	13.7268	0.99 (0.07-13.73)	2 (0) (0.03%)	2 (0) (0.03%)	0	0	0.000219857	5.07709e-05	0.000455321	1.46	1.17331	1.81187	1.46 (1.17-1.81)	217 (8) (3.76%)	150 (6) (2.61%)	8	6	0.0204393	0.0133612	6.53595e-05	0.00121951		.
CUL4A	CUL4A	-	Yes	.	.	0	0	0	0	9	2	0	0	1027	943	1	0.92	0	Inf	0.92 (0-Inf)	0 (0) (0%)	0 (0) (0%)	0	0	5.58955e-05	0	0.0673298	4.16	0.857328	39.6625	4.16 (0.86-39.66)	9 (0) (0.88%)	2 (0) (0.21%)	0	0	0.00393132	0.00276706	6.5445e-05	.		.
POLA1	POLA1	-	Yes	.	.	0	0	0	0	6	14	1	1	1027	943	1	0.92	0	Inf	0.92 (0-Inf)	0 (0) (0%)	0 (0) (0%)	0	0	5.14888e-06	0	0.0694221	0.39	0.122358	1.08615	0.39 (0.12-1.09)	6 (0) (0.58%)	14 (0) (1.48%)	0	0	0.00822791	0.00519456	6.55308e-05	.		.
C11orf96	C11orf96	Yes	-	.	.	1	0	0	0	7	1	0	0	1027	943	1	2.76	0.0235434	Inf	2.76 (0.02-Inf)	1 (0) (0.1%)	0 (0) (0%)	0	0	0.000194078	0.000158629	0.0717458	6.46	0.827443	291.281	6.46 (0.83-291.28)	7 (1) (0.68%)	1 (0) (0.11%)	1	0	0.00202842	0.00158629	6.56168e-05	.		.
MCRS1	MCRS1	-	Yes	.	.	0	0	0	0	7	1	0	0	1027	943	1	0.92	0	Inf	0.92 (0-Inf)	0 (0) (0%)	0 (0) (0%)	0	0	6.33595e-05	8.46439e-05	0.0717458	6.46	0.827443	291.281	6.46 (0.83-291.28)	7 (0) (0.68%)	1 (0) (0.11%)	0	0	0.00294063	0.00255625	6.5703e-05	.		.
NUDT7	NUDT7	-	-	.	.	1	1	0	0	7	1	2	0	1027	943	1	0.92	0.0116925	72.1079	0.92 (0.01-72.11)	1 (0) (0.1%)	1 (0) (0.11%)	0	0	0.0021993	0.0021239	0.0717458	6.46	0.827443	291.281	6.46 (0.83-291.28)	7 (0) (0.68%)	1 (0) (0.11%)	0	0	0.00486774	0.0030924	6.57895e-05	.		.
XPA	XPA	-	Yes	.	.	1	0	0	0	7	1	1	0	1027	943	1	2.76	0.0235434	Inf	2.76 (0.02-Inf)	1 (0) (0.1%)	0 (0) (0%)	0	0	0.000663857	0.000491251	0.0717458	6.46	0.827443	291.281	6.46 (0.83-291.28)	7 (0) (0.68%)	1 (0) (0.11%)	0	0	0.00506471	0.00185489	6.58762e-05	.		.
YY1	YY1	-	Yes	.	.	0	0	0	0	7	1	0	1	1027	943	1	0.92	0	Inf	0.92 (0-Inf)	0 (0) (0%)	0 (0) (0%)	0	0	0	0	0.0717458	6.46	0.827443	291.281	6.46 (0.83-291.28)	7 (0) (0.68%)	1 (0) (0.11%)	0	0	0.00254553	0.00141351	6.59631e-05	.		.
LAMC1	LAMC1	-	-	.	.	0	0	0	0	49	66	5	6	1990	1902	1	0.96	0	Inf	0.96 (0-Inf)	0 (0) (0%)	0 (0) (0%)	0	0	7.08041e-05	6.76968e-05	0.0717905	0.7	0.472414	1.0381	0.7 (0.47-1.04)	49 (6) (2.46%)	66 (8) (3.47%)	6	8	0.0203953	0.0171188	6.60502e-05	.		.
PLB1	PLB1	-	-	.	.	11	10	0	0	85	60	6	5	1990	1902	1	1.05	0.4044	2.76921	1.05 (0.4-2.77)	11 (0) (0.55%)	10 (0) (0.53%)	0	0	0.0033426	0.0035539	0.0751748	1.37	0.966271	1.95173	1.37 (0.97-1.95)	85 (1) (4.27%)	60 (0) (3.15%)	1	0	0.0254552	0.0187934	6.61376e-05	.		.
DST	DST	Yes	-	.	.	4	4	0	0	67	44	6	3	1027	943	1	0.92	0.170491	4.94282	0.92 (0.17-4.94)	4 (0) (0.39%)	4 (0) (0.42%)	0	0	0.000544135	0.000727777	0.0786936	1.43	0.949117	2.15985	1.43 (0.95-2.16)	67 (3) (6.52%)	44 (3) (4.67%)	3	3	0.0416673	0.0335539	6.62252e-05	.		.
SMC2	SMC2	-	Yes	.	.	1	1	0	0	15	6	2	0	1027	943	1	0.92	0.0116925	72.1079	0.92 (0.01-72.11)	1 (0) (0.1%)	1 (0) (0.11%)	0	0	0.000111817	0.000110028	0.0824229	2.31	0.84401	7.3092	2.31 (0.84-7.31)	15 (0) (1.46%)	6 (0) (0.64%)	0	0	0.00865089	0.00716873	6.6313e-05	.		.
GPATCH1	GPATCH1	-	-	.	.	1	1	0	0	23	11	1	1	1027	943	1	0.92	0.0116925	72.1079	0.92 (0.01-72.11)	1 (0) (0.1%)	1 (0) (0.11%)	0	0	0.000450894	0.000355372	0.0828251	1.94	0.902737	4.43442	1.94 (0.9-4.43)	23 (0) (2.24%)	11 (1) (1.17%)	0	1	0.0118872	0.00870661	6.64011e-05	.		.
UGT1A3	UGT1A3	Yes	-	.	.	2	1	0	0	27	14	2	3	1027	943	1	1.84	0.0955088	108.487	1.84 (0.1-108.49)	2 (0) (0.19%)	1 (0) (0.11%)	0	0	0.0021726	0.000981587	0.0832185	1.79	0.900417	3.71965	1.79 (0.9-3.72)	27 (1) (2.63%)	14 (0) (1.48%)	1	0	0.0113624	0.00830118	6.64894e-05	.		.
TSR1	TSR1	-	-	.	.	0	0	0	0	10	18	3	1	1027	943	1	0.92	0	Inf	0.92 (0-Inf)	0 (0) (0%)	0 (0) (0%)	0	0	0.000685677	0.0004654	0.0883846	0.51	0.207332	1.16188	0.51 (0.21-1.16)	10 (0) (0.97%)	18 (0) (1.91%)	0	0	0.00872747	0.00844489	6.65779e-05	.		.
AP5Z1	AP5Z1	-	Yes	.	.	2	2	0	0	28	15	1	3	1027	943	1	0.92	0.066445	12.6854	0.92 (0.07-12.69)	2 (0) (0.19%)	2 (0) (0.21%)	0	0	0.00091648	0.00106381	0.0911394	1.73	0.888372	3.51553	1.73 (0.89-3.52)	28 (0) (2.73%)	15 (1) (1.59%)	0	1	0.0190733	0.0147657	6.66667e-05	.		.
ENTPD4	ENTPD4	Yes	-	.	.	0	0	0	0	24	12	4	1	1027	943	1	0.92	0	Inf	0.92 (0-Inf)	0 (0) (0%)	0 (0) (0%)	0	0	0.000782525	0.000981537	0.0922561	1.86	0.886631	4.09737	1.86 (0.89-4.1)	24 (1) (2.34%)	12 (0) (1.27%)	1	0	0.0128148	0.00816537	6.67557e-05	.		.
TACC3	TACC3	-	-	.	.	0	0	0	0	24	12	2	1	1027	943	1	0.92	0	Inf	0.92 (0-Inf)	0 (0) (0%)	0 (0) (0%)	0	0	0.000249674	0.000338467	0.0922561	1.86	0.886631	4.09737	1.86 (0.89-4.1)	24 (0) (2.34%)	12 (1) (1.27%)	0	1	0.0145072	0.00862244	6.68449e-05	.		.
ANKRD34B	ANKRD34B	Yes	-	.	.	0	0	0	0	10	3	2	1	1027	943	1	0.92	0	Inf	0.92 (0-Inf)	0 (0) (0%)	0 (0) (0%)	0	0	0.000409958	0.000287726	0.0950312	3.08	0.789727	17.4639	3.08 (0.79-17.46)	10 (0) (0.97%)	3 (0) (0.32%)	0	0	0.00446109	0.00303805	6.69344e-05	.		.
HIST1H4B	HIST1H4B	Yes	-	.	.	2	1	0	0	2	7	0	3	1027	943	1	1.84	0.0955088	108.487	1.84 (0.1-108.49)	2 (0) (0.19%)	1 (0) (0.11%)	0	0	0.00234012	0.00217458	0.0962283	0.26	0.0263863	1.37568	0.26 (0.03-1.38)	2 (0) (0.19%)	7 (0) (0.74%)	0	0	0.0020532	0.00173458	6.70241e-05	.		.
RAD51AP1	RAD51AP1	-	Yes	.	.	0	0	0	0	2	7	0	0	1027	943	1	0.92	0	Inf	0.92 (0-Inf)	0 (0) (0%)	0 (0) (0%)	0	0	0.000219879	0.000110033	0.0962283	0.26	0.0263863	1.37568	0.26 (0.03-1.38)	2 (0) (0.19%)	7 (0) (0.74%)	0	0	0.00357396	0.00250537	6.71141e-05	.		.
PCDHGC3	PCDHGC3	Yes	-	.	.	0	0	0	0	17	7	1	3	1027	943	1	0.92	0	Inf	0.92 (0-Inf)	0 (0) (0%)	0 (0) (0%)	0	0	0.000119252	0.000110005	0.098093	2.25	0.881831	6.44715	2.25 (0.88-6.45)	17 (0) (1.66%)	7 (0) (0.74%)	0	0	0.00844078	0.00737882	6.72043e-05	.		.
KATNAL2	KATNAL2	-	Yes	.	.	4	3	0	0	4	10	0	1	1027	943	1	1.23	0.20666	8.38253	1.23 (0.21-8.38)	4 (0) (0.39%)	3 (0) (0.32%)	0	0	0.00040261	0.000177794	0.105967	0.36	0.0832485	1.27079	0.36 (0.08-1.27)	4 (0) (0.39%)	10 (0) (1.06%)	0	0	0.00724324	0.00474965	6.72948e-05	.		.
UBQLN1	UBQLN1	-	Yes	.	.	0	0	0	0	4	10	0	2	1027	943	1	0.92	0	Inf	0.92 (0-Inf)	0 (0) (0%)	0 (0) (0%)	0	0	2.23629e-05	1.69285e-05	0.105967	0.36	0.0832485	1.27079	0.36 (0.08-1.27)	4 (0) (0.39%)	10 (0) (1.06%)	0	0	0.00307862	0.00256467	6.73854e-05	.		.
RFC3	RFC3	-	Yes	.	.	2	1	0	0	0	3	0	1	1027	943	1	1.84	0.0955088	108.487	1.84 (0.1-108.49)	2 (0) (0.19%)	1 (0) (0.11%)	0	0	0.000208762	0.000287848	0.1095	0	0	2.22051	0 (0-2.22)	0 (0) (0%)	3 (0) (0.32%)	0	0	0.00312025	0.00177788	6.74764e-05	.		.
RUVBL1	RUVBL1	-	Yes	.	.	0	0	0	0	1	5	0	0	1027	943	1	0.92	0	Inf	0.92 (0-Inf)	0 (0) (0%)	0 (0) (0%)	0	0	7.45306e-06	1.69253e-05	0.110239	0.18	0.00386691	1.63946	0.18 (0-1.64)	1 (0) (0.1%)	5 (0) (0.53%)	0	0	0.000961445	0.000736252	6.75676e-05	.		.
TREX2	TREX2	-	Yes	.	.	0	0	0	0	9	16	0	3	1027	943	1	0.92	0	Inf	0.92 (0-Inf)	0 (0) (0%)	0 (0) (0%)	0	0	0.00158652	0.000101163	0.111407	0.51	0.198567	1.23837	0.51 (0.2-1.24)	9 (0) (0.88%)	16 (0) (1.7%)	0	0	0.00522365	0.0033131	6.7659e-05	.		.
UNC13A	UNC13A	Yes	-	.	.	0	0	0	0	18	8	1	0	1027	943	1	0.92	0	Inf	0.92 (0-Inf)	0 (0) (0%)	0 (0) (0%)	0	0	0.000175989	9.33532e-05	0.112316	2.08	0.857421	5.56669	2.08 (0.86-5.57)	18 (0) (1.75%)	8 (0) (0.85%)	0	0	0.00854109	0.00788411	6.77507e-05	.		.
CLSPN	CLSPN	-	Yes	.	.	0	0	0	0	22	11	2	0	1027	943	1	0.92	0	Inf	0.92 (0-Inf)	0 (0) (0%)	0 (0) (0%)	0	0	0.000816074	0.000287692	0.113419	1.85	0.856196	4.25915	1.85 (0.86-4.26)	22 (2) (2.14%)	11 (0) (1.17%)	2	0	0.0146111	0.00813999	6.78426e-05	.		.
SLC25A2	SLC25A2	-	-	.	.	1	1	0	0	11	4	3	0	1990	1902	1	0.96	0.0121771	75.0217	0.96 (0.01-75.02)	1 (0) (0.05%)	1 (0) (0.05%)	0	0	0.00095395	0.000659999	0.119169	2.64	0.779635	11.3767	2.64 (0.78-11.38)	11 (0) (0.55%)	4 (0) (0.21%)	0	0	0.00427041	0.00143	6.79348e-05	.		.
CTSB	CTSB	Yes	-	.	.	1	0	0	0	14	6	2	1	1027	943	1	2.76	0.0235434	Inf	2.76 (0.02-Inf)	1 (0) (0.1%)	0 (0) (0%)	0	0	0.000368965	0.000355438	0.120071	2.16	0.774951	6.87991	2.16 (0.77-6.88)	14 (2) (1.36%)	6 (1) (0.64%)	2	1	0.00778181	0.00464609	6.80272e-05	.		.
CYP2C8	CYP2C8	-	-	.	.	3	3	0	2	14	6	1	2	1027	943	1	0.92	0.122634	6.87128	0.92 (0.12-6.87)	3 (0) (0.29%)	3 (0) (0.32%)	0	0	0.00175522	0.000795451	0.120071	2.16	0.774951	6.87991	2.16 (0.77-6.88)	14 (0) (1.36%)	6 (0) (0.64%)	0	0	0.00845563	0.0050435	6.81199e-05	.		.
ZRANB3	ZRANB3	-	Yes	.	.	1	1	0	0	10	17	0	2	1027	943	1	0.92	0.0116925	72.1079	0.92 (0.01-72.11)	1 (0) (0.1%)	1 (0) (0.11%)	0	0	0.00322731	0.00186462	0.124152	0.54	0.218059	1.24626	0.54 (0.22-1.25)	10 (0) (0.97%)	17 (0) (1.8%)	0	0	0.0108316	0.00509153	6.82128e-05	.		.
CPLX3	CPLX3	-	-	.	.	0	0	0	0	4	0	0	0	1027	943	1	0.92	0	Inf	0.92 (0-Inf)	0 (0) (0%)	0 (0) (0%)	0	0	5.96565e-05	8.47099e-06	0.125983	#DIV/0!	0.606792	Inf	#DIV/0!	4 (0) (0.39%)	0 (0) (0%)	0	0	0.00212154	0.00155866	6.8306e-05	.		.
DPH5	DPH5	Yes	-	.	.	0	0	0	0	4	0	0	0	1027	943	1	0.92	0	Inf	0.92 (0-Inf)	0 (0) (0%)	0 (0) (0%)	0	0	0.000191416	0.000237905	0.125983	#DIV/0!	0.606792	Inf	#DIV/0!	4 (0) (0.39%)	0 (0) (0%)	0	0	0.00191791	0.00110456	6.83995e-05	.		.
RBM14-RBM4	RBM14-RBM4	-	Yes	.	.	0	0	0	0	4	0	1	0	1027	943	1	0.92	0	Inf	0.92 (0-Inf)	0 (0) (0%)	0 (0) (0%)	0	0	4.5014e-05	4.24845e-05	0.125983	#DIV/0!	0.606792	Inf	#DIV/0!	4 (0) (0.39%)	0 (0) (0%)	0	0	0.00163551	0.00141898	6.84932e-05	.		.
GTF2H1	GTF2H1	-	Yes	.	.	0	0	0	0	6	1	1	0	1027	943	1	0.92	0	Inf	0.92 (0-Inf)	0 (0) (0%)	0 (0) (0%)	0	0	2.98156e-05	5.07838e-05	0.126721	5.54	0.669301	254.603	5.54 (0.67-254.6)	6 (0) (0.58%)	1 (0) (0.11%)	0	0	0.0039133	0.00243762	6.85871e-05	.		.
TP53BP1	TP53BP1	-	Yes	.	.	0	0	0	0	45	30	4	2	1990	1902	1	0.96	0	Inf	0.96 (0-Inf)	0 (0) (0%)	0 (0) (0%)	0	0	0.000346562	0.000448476	0.13023	1.44	0.885388	2.38419	1.44 (0.89-2.38)	45 (0) (2.26%)	30 (1) (1.58%)	0	1	0.0164002	0.0116265	6.86813e-05	.		.
CSGALNACT2	CSGALNACT2	Yes	-	.	.	1	1	0	0	3	8	0	2	1027	943	1	0.92	0.0116925	72.1079	0.92 (0.01-72.11)	1 (0) (0.1%)	1 (0) (0.11%)	0	0	6.70756e-05	8.46253e-05	0.131467	0.34	0.0583697	1.43267	0.34 (0.06-1.43)	3 (0) (0.29%)	8 (0) (0.85%)	0	0	0.00416987	0.00322422	6.87758e-05	.		.
INO80	INO80	-	Yes	.	.	0	0	0	0	24	13	0	3	1027	943	1	0.92	0	Inf	0.92 (0-Inf)	0 (0) (0%)	0 (0) (0%)	0	0	0.000104339	8.46153e-05	0.135739	1.71	0.831666	3.68253	1.71 (0.83-3.68)	24 (1) (2.34%)	13 (1) (1.38%)	1	1	0.0107097	0.0091046	6.88705e-05	.		.
CHTF18	CHTF18	-	Yes	.	.	2	2	0	0	41	26	4	2	1027	943	1	0.92	0.066445	12.6854	0.92 (0.07-12.69)	2 (0) (0.19%)	2 (0) (0.21%)	0	0	0.000718683	0.000631604	0.137169	1.47	0.867749	2.51827	1.47 (0.87-2.52)	41 (1) (3.99%)	26 (0) (2.76%)	1	0	0.0284388	0.0188884	6.89655e-05	.		.
BTBD18	BTBD18	Yes	-	.	.	0	0	0	0	15	7	1	2	1027	943	1	0.92	0	Inf	0.92 (0-Inf)	0 (0) (0%)	0 (0) (0%)	0	0	0.000458721	1.39136e-05	0.139405	1.98	0.756408	5.77012	1.98 (0.76-5.77)	15 (0) (1.46%)	7 (0) (0.74%)	0	0	0.00678133	0.00658114	6.90608e-05	.		.
RECK	RECK	Yes	-	.	.	1	0	0	0	15	7	1	4	1027	943	1	2.76	0.0235434	Inf	2.76 (0.02-Inf)	1 (0) (0.1%)	0 (0) (0%)	0	0	0.0003652	0.00035542	0.139405	1.98	0.756408	5.77012	1.98 (0.76-5.77)	15 (0) (1.46%)	7 (0) (0.74%)	0	0	0.00895113	0.00565287	6.91563e-05	.		.
TM9SF1	TM9SF1	Yes	-	.	.	0	0	0	0	15	7	0	1	1027	943	1	0.92	0	Inf	0.92 (0-Inf)	0 (0) (0%)	0 (0) (0%)	0	0	8.19782e-05	0.000118463	0.139405	1.98	0.756408	5.77012	1.98 (0.76-5.77)	15 (0) (1.46%)	7 (0) (0.74%)	0	0	0.00441937	0.00410391	6.92521e-05	.		.
NF2	NF2	-	-	.	.	0	0	0	0	12	5	1	1	1027	943	1	0.92	0	Inf	0.92 (0-Inf)	0 (0) (0%)	0 (0) (0%)	0	0	1.49052e-05	8.46167e-06	0.147924	2.22	0.723695	8.06417	2.22 (0.72-8.06)	12 (0) (1.17%)	5 (0) (0.53%)	0	0	0.00270903	0.00190388	6.93481e-05	.		.
SOX4	SOX4	Yes	-	.	.	0	0	0	0	9	3	1	0	1027	943	1	0.92	0	Inf	0.92 (0-Inf)	0 (0) (0%)	0 (0) (0%)	0	0	0.000536638	0	0.149167	2.77	0.688322	15.9482	2.77 (0.69-15.95)	9 (0) (0.88%)	3 (2) (0.32%)	0	2	0.00278451	0.00168702	6.94444e-05	.		.
PDE11A	PDE11A	Yes	-	.	.	2	2	0	0	20	11	1	1	1990	1902	1	0.96	0.0692336	13.1937	0.96 (0.07-13.19)	2 (0) (0.1%)	2 (0) (0.11%)	0	0	0.00680052	0.0073191	0.151222	1.75	0.794559	4.0436	1.75 (0.79-4.04)	20 (0) (1.01%)	11 (0) (0.58%)	0	0	0.0124198	0.00853753	6.9541e-05	.		.
PROM1	PROM1	Yes	-	.	.	4	3	0	0	21	11	3	1	1027	943	1	1.23	0.20666	8.38253	1.23 (0.21-8.38)	4 (0) (0.39%)	3 (0) (0.32%)	0	0	0.000916659	0.00120037	0.153418	1.77	0.809819	4.08414	1.77 (0.81-4.08)	21 (0) (2.04%)	11 (0) (1.17%)	0	0	0.0112178	0.00757679	6.96379e-05	.		.
NGLY1	NGLY1	-	Yes	.	.	1	1	0	0	9	15	1	3	1027	943	1	0.92	0.0116925	72.1079	0.92 (0.01-72.11)	1 (0) (0.1%)	1 (0) (0.11%)	0	0	0.000451031	0.000592658	0.156744	0.55	0.210069	1.34192	0.55 (0.21-1.34)	9 (0) (0.88%)	15 (0) (1.59%)	0	0	0.00817448	0.00329348	6.9735e-05	.		.
KNG1	KNG1	-	-	.	.	0	0	0	0	17	8	1	1	1027	943	1	0.92	0	Inf	0.92 (0-Inf)	0 (0) (0%)	0 (0) (0%)	0	0	0.000603721	0.000236947	0.157206	1.97	0.799839	5.29068	1.97 (0.8-5.29)	17 (1) (1.66%)	8 (0) (0.85%)	1	0	0.00842228	0.00440044	6.98324e-05	.		.
NAGK	NAGK	Yes	-	.	.	0	0	0	0	17	8	0	2	1027	943	1	0.92	0	Inf	0.92 (0-Inf)	0 (0) (0%)	0 (0) (0%)	0	0	0.000242219	0.000262307	0.157206	1.97	0.799839	5.29068	1.97 (0.8-5.29)	17 (0) (1.66%)	8 (0) (0.85%)	0	0	0.00679332	0.00537307	6.99301e-05	.		.
NLRP11	NLRP11	Yes	-	.	.	1	1	0	0	17	8	2	2	1027	943	1	0.92	0.0116925	72.1079	0.92 (0.01-72.11)	1 (0) (0.1%)	1 (0) (0.11%)	0	0	0.000286958	0.000253867	0.157206	1.97	0.799839	5.29068	1.97 (0.8-5.29)	17 (2) (1.66%)	8 (0) (0.85%)	2	0	0.0118063	0.00839454	7.0028e-05	.		.
RFWD3	RFWD3	-	Yes	.	.	2	1	0	0	17	8	2	0	1027	943	1	1.84	0.0955088	108.487	1.84 (0.1-108.49)	2 (0) (0.19%)	1 (0) (0.11%)	0	0	0.0002124	0.000236915	0.157206	1.97	0.799839	5.29068	1.97 (0.8-5.29)	17 (0) (1.66%)	8 (0) (0.85%)	0	0	0.00870466	0.00511905	7.01262e-05	.		.
NBEAL2	NBEAL2	Yes	-	.	.	2	1	0	0	53	36	2	1	1027	943	1	1.84	0.0955088	108.487	1.84 (0.1-108.49)	2 (0) (0.19%)	1 (0) (0.11%)	0	0	0.00220483	0.000510551	0.159347	1.37	0.871743	2.17692	1.37 (0.87-2.18)	53 (1) (5.16%)	36 (1) (3.82%)	1	1	0.0320132	0.022192	7.02247e-05	.		.
HECW1	HECW1	-	-	.	.	0	0	0	0	17	25	2	6	1027	943	1	0.92	0	Inf	0.92 (0-Inf)	0 (0) (0%)	0 (0) (0%)	0	0	9.74878e-05	0.000110424	0.159431	0.62	0.311134	1.20009	0.62 (0.31-1.2)	17 (1) (1.66%)	25 (1) (2.65%)	1	1	0.0133783	0.00834126	7.03235e-05	.		.
CD1B	CD1B	Yes	-	.	.	5	4	0	0	2	6	0	2	1027	943	1	1.15	0.246377	5.80458	1.15 (0.25-5.8)	5 (0) (0.49%)	4 (0) (0.42%)	0	0	0.00144225	0.00196344	0.163047	0.3	0.0300256	1.71045	0.3 (0.03-1.71)	2 (1) (0.19%)	6 (0) (0.64%)	1	0	0.00572802	0.00524712	7.04225e-05	.		.
FUCA1	FUCA1	Yes	-	.	.	0	0	0	0	2	6	0	1	1027	943	1	0.92	0	Inf	0.92 (0-Inf)	0 (0) (0%)	0 (0) (0%)	0	0	0.000234756	0.000296143	0.163047	0.3	0.0300256	1.71045	0.3 (0.03-1.71)	2 (0) (0.19%)	6 (0) (0.64%)	0	0	0.00458333	0.00249607	7.05219e-05	.		.
LMAN1L	LMAN1L	Yes	-	.	.	1	0	1	0	2	6	0	1	1027	943	1	2.76	0.0235434	Inf	2.76 (0.02-Inf)	1 (0) (0.1%)	0 (0) (0%)	0	0	0.00258256	0.00357125	0.163047	0.3	0.0300256	1.71045	0.3 (0.03-1.71)	2 (0) (0.19%)	6 (0) (0.64%)	0	0	0.00542972	0.00249649	7.06215e-05	.		.
ZNF491	ZNF491	Yes	-	.	.	3	2	1	0	4	9	0	1	1027	943	1	1.38	0.157517	16.5275	1.38 (0.16-16.53)	3 (0) (0.29%)	2 (0) (0.21%)	0	0	0.00348211	0.00216732	0.164405	0.41	0.0910316	1.46049	0.41 (0.09-1.46)	4 (0) (0.39%)	9 (0) (0.95%)	0	0	0.00927942	0.00401294	7.07214e-05	.		.
HUS1B	HUS1B	-	Yes	.	.	0	0	0	0	13	6	2	2	1027	943	1	0.92	0	Inf	0.92 (0-Inf)	0 (0) (0%)	0 (0) (0%)	0	0	0.000193771	0.00020307	0.172369	2	0.706267	6.4489	2 (0.71-6.45)	13 (0) (1.27%)	6 (0) (0.64%)	0	0	0.00471758	0.00449292	7.08215e-05	.		.
TIMELESS	TIMELESS	Yes	-	.	.	2	1	0	0	14	21	3	1	1027	943	1	1.84	0.0955088	108.487	1.84 (0.1-108.49)	2 (0) (0.19%)	1 (0) (0.11%)	0	0	0.00123343	0.000973108	0.17272	0.61	0.28367	1.25986	0.61 (0.28-1.26)	14 (0) (1.36%)	21 (0) (2.23%)	0	0	0.0174692	0.0153751	7.0922e-05	.		.
KARS	KARS	Yes	-	.	.	0	0	0	0	18	9	3	0	1027	943	1	0.92	0	Inf	0.92 (0-Inf)	0 (0) (0%)	0 (0) (0%)	0	0	0.000234759	0.000220003	0.173719	1.85	0.784941	4.70134	1.85 (0.78-4.7)	18 (0) (1.75%)	9 (0) (0.95%)	0	0	0.00722537	0.0076832	7.10227e-05	.		.
LGR6	LGR6	-	-	.	.	1	0	0	0	18	9	1	0	1027	943	1	2.76	0.0235434	Inf	2.76 (0.02-Inf)	1 (0) (0.1%)	0 (0) (0%)	0	0	0.000193784	0.000186163	0.173719	1.85	0.784941	4.70134	1.85 (0.78-4.7)	18 (0) (1.75%)	9 (0) (0.95%)	0	0	0.0105799	0.00670187	7.11238e-05	.		.
MCM10	MCM10	-	-	.	.	0	0	0	0	18	9	2	0	1027	943	1	0.92	0	Inf	0.92 (0-Inf)	0 (0) (0%)	0 (0) (0%)	0	0	0.00027577	0.000245405	0.173719	1.85	0.784941	4.70134	1.85 (0.78-4.7)	18 (0) (1.75%)	9 (0) (0.95%)	0	0	0.0109115	0.00509427	7.12251e-05	.		.
ZNF354A	ZNF354A	Yes	-	.	.	0	0	0	0	7	13	0	1	1027	943	1	0.92	0	Inf	0.92 (0-Inf)	0 (0) (0%)	0 (0) (0%)	0	0	0.000145329	0.000160772	0.175889	0.49	0.165166	1.33115	0.49 (0.17-1.33)	7 (0) (0.68%)	13 (0) (1.38%)	0	0	0.00628643	0.00550855	7.13267e-05	.		.
CLU	CLU	Yes	-	.	.	0	0	0	0	7	2	0	1	1027	943	1	0.92	0	Inf	0.92 (0-Inf)	0 (0) (0%)	0 (0) (0%)	0	0	8.5707e-05	9.30752e-05	0.18227	3.23	0.612437	31.9109	3.23 (0.61-31.91)	7 (0) (0.68%)	2 (0) (0.21%)	0	0	0.00582063	0.00444223	7.14286e-05	.		.
EDA2R	EDA2R	Yes	-	.	.	0	0	0	0	7	2	2	0	1027	943	1	0.92	0	Inf	0.92 (0-Inf)	0 (0) (0%)	0 (0) (0%)	0	0	0.000218286	0.000191564	0.18227	3.23	0.612437	31.9109	3.23 (0.61-31.91)	7 (0) (0.68%)	2 (0) (0.21%)	0	0	0.00311318	0.00196353	7.15308e-05	.		.
HARBI1	HARBI1	Yes	-	.	.	1	1	0	0	10	4	0	0	1027	943	1	0.92	0.0116925	72.1079	0.92 (0.01-72.11)	1 (0) (0.1%)	1 (0) (0.11%)	0	0	0.000234759	0.00033845	0.183575	2.31	0.662687	10.1143	2.31 (0.66-10.11)	10 (0) (0.97%)	4 (0) (0.42%)	0	0	0.0048815	0.00366372	7.16332e-05	.		.
POLI	POLI	-	Yes	.	.	0	0	0	0	10	4	1	0	1027	943	1	0.92	0	Inf	0.92 (0-Inf)	0 (0) (0%)	0 (0) (0%)	0	0	0.00055961	0.000508794	0.183575	2.31	0.662687	10.1143	2.31 (0.66-10.11)	10 (0) (0.97%)	4 (0) (0.42%)	0	0	0.00889779	0.00677544	7.1736e-05	.		.
ANK2	ANK2	-	-	.	.	0	0	0	0	39	48	1	7	1027	943	1	0.92	0	Inf	0.92 (0-Inf)	0 (0) (0%)	0 (0) (0%)	0	0	0.000126704	0.000126936	0.187715	0.74	0.464974	1.15917	0.74 (0.46-1.16)	39 (1) (3.8%)	48 (3) (5.09%)	1	3	0.0407577	0.0303123	7.18391e-05	.		.
C19orf57	C19orf57	Yes	-	.	.	0	0	0	0	24	14	3	0	1027	943	1	0.92	0	Inf	0.92 (0-Inf)	0 (0) (0%)	0 (0) (0%)	0	0	0.00327918	0.000583845	0.191405	1.59	0.783196	3.34064	1.59 (0.78-3.34)	24 (0) (2.34%)	14 (1) (1.48%)	0	1	0.00951707	0.00746307	7.19424e-05	.		.
THADA	THADA	Yes	-	.	.	1	0	0	0	37	24	1	5	1027	943	1	2.76	0.0235434	Inf	2.76 (0.02-Inf)	1 (0) (0.1%)	0 (0) (0%)	0	0	0.00118317	0.00108927	0.194021	1.43	0.826226	2.52115	1.43 (0.83-2.52)	37 (1) (3.6%)	24 (2) (2.55%)	1	2	0.0244935	0.0157093	7.20461e-05	.		.
GSG2	GSG2	-	-	.	.	3	2	0	0	14	7	1	0	1027	943	1	1.38	0.157517	16.5275	1.38 (0.16-16.53)	3 (0) (0.29%)	2 (0) (0.21%)	0	0	0.00104339	0.00101537	0.195366	1.85	0.694145	5.43313	1.85 (0.69-5.43)	14 (1) (1.36%)	7 (0) (0.74%)	1	0	0.01125	0.00758986	7.21501e-05	.		.
KALRN	KALRN	Yes	-	.	.	0	0	0	0	14	7	1	1	1027	943	1	0.92	0	Inf	0.92 (0-Inf)	0 (0) (0%)	0 (0) (0%)	0	0	4.845e-05	4.23134e-05	0.195366	1.85	0.694145	5.43313	1.85 (0.69-5.43)	14 (0) (1.36%)	7 (0) (0.74%)	0	0	0.00738676	0.0072779	7.22543e-05	.		.
KIF22	KIF22	-	Yes	.	.	1	1	0	0	14	7	0	1	1027	943	1	0.92	0.0116925	72.1079	0.92 (0.01-72.11)	1 (0) (0.1%)	1 (0) (0.11%)	0	0	0.000167729	0.00014389	0.195366	1.85	0.694145	5.43313	1.85 (0.69-5.43)	14 (0) (1.36%)	7 (0) (0.74%)	0	0	0.00893063	0.00505307	7.23589e-05	.		.
SLFN12L	SLFN12L	Yes	-	.	.	1	0	0	0	14	7	0	1	1027	943	1	2.76	0.0235434	Inf	2.76 (0.02-Inf)	1 (0) (0.1%)	0 (0) (0%)	0	0	0.00108117	0.000787295	0.195366	1.85	0.694145	5.43313	1.85 (0.69-5.43)	14 (0) (1.36%)	7 (0) (0.74%)	0	0	0.00680764	0.00492694	7.24638e-05	.		.
BMP3	BMP3	Yes	-	.	.	0	0	0	0	8	14	0	3	1027	943	1	0.92	0	Inf	0.92 (0-Inf)	0 (0) (0%)	0 (0) (0%)	0	0	5.22111e-05	7.62466e-05	0.196874	0.52	0.188501	1.33823	0.52 (0.19-1.34)	8 (0) (0.78%)	14 (0) (1.48%)	0	0	0.00698883	0.00473576	7.25689e-05	.		.
CDCA5	CDCA5	-	Yes	.	.	0	0	0	0	1	4	0	1	1027	943	1	0.92	0	Inf	0.92 (0-Inf)	0 (0) (0%)	0 (0) (0%)	0	0	0.000108065	0.000118503	0.199996	0.23	0.00464639	2.31896	0.23 (0-2.32)	1 (0) (0.1%)	4 (0) (0.42%)	0	0	0.00251902	0.0015744	7.26744e-05	.		.
DMC1	DMC1	-	Yes	.	.	0	0	0	0	1	4	0	0	1027	943	1	0.92	0	Inf	0.92 (0-Inf)	0 (0) (0%)	0 (0) (0%)	0	0	0.000186334	0.000177716	0.199996	0.23	0.00464639	2.31896	0.23 (0-2.32)	1 (0) (0.1%)	4 (0) (0.42%)	0	0	0.00243724	0.00174331	7.27802e-05	.		.
MNAT1	MNAT1	-	Yes	.	.	1	1	0	0	1	4	0	1	1027	943	1	0.92	0.0116925	72.1079	0.92 (0.01-72.11)	1 (0) (0.1%)	1 (0) (0.11%)	0	0	0.000167693	0.000144078	0.199996	0.23	0.00464639	2.31896	0.23 (0-2.32)	1 (0) (0.1%)	4 (0) (0.42%)	0	0	0.00177382	0.000796664	7.28863e-05	.		.
STEAP1	STEAP1	Yes	-	.	.	0	0	0	0	1	4	0	0	1027	943	1	0.92	0	Inf	0.92 (0-Inf)	0 (0) (0%)	0 (0) (0%)	0	0	0.00016416	0.000135665	0.199996	0.23	0.00464639	2.31896	0.23 (0-2.32)	1 (0) (0.1%)	4 (0) (0.42%)	0	0	0.00281683	0.00166189	7.29927e-05	.		.
POT1	POT1	-	-	.	.	1	1	0	0	19	11	1	0	1990	1902	1	0.96	0.0121771	75.0217	0.96 (0.01-75.02)	1 (0) (0.05%)	1 (0) (0.05%)	0	0	0.000171461	0.000203187	0.202216	1.66	0.747005	3.86503	1.66 (0.75-3.87)	19 (0) (0.95%)	11 (0) (0.58%)	0	0	0.0040778	0.00282768	7.30994e-05	.		.
DDB1	DDB1	-	Yes	.	.	0	0	0	0	3	7	0	0	1027	943	1	0.92	0	Inf	0.92 (0-Inf)	0 (0) (0%)	0 (0) (0%)	0	0	4.8442e-05	6.76911e-05	0.209355	0.39	0.0652078	1.72287	0.39 (0.07-1.72)	3 (0) (0.29%)	7 (0) (0.74%)	0	0	0.00400951	0.00368916	7.32064e-05	.		.
PAX9	PAX9	-	-	.	.	0	0	0	0	3	7	0	0	1027	943	1	0.92	0	Inf	0.92 (0-Inf)	0 (0) (0%)	0 (0) (0%)	0	0	1.11801e-05	8.46281e-06	0.209355	0.39	0.0652078	1.72287	0.39 (0.07-1.72)	3 (0) (0.29%)	7 (0) (0.74%)	0	0	0.00213913	0.00245422	7.33138e-05	.		.
RNF40	RNF40	-	-	.	.	1	0	0	0	13	19	1	1	1027	943	1	2.76	0.0235434	Inf	2.76 (0.02-Inf)	1 (0) (0.1%)	0 (0) (0%)	0	0	0.000372631	0.000744602	0.213891	0.62	0.281413	1.33959	0.62 (0.28-1.34)	13 (0) (1.27%)	19 (0) (2.01%)	0	0	0.00585776	0.00534759	7.34214e-05	.		.
ALKBH4	ALKBH4	-	Yes	.	.	0	0	0	0	11	5	0	2	1027	943	1	0.92	0	Inf	0.92 (0-Inf)	0 (0) (0%)	0 (0) (0%)	0	0	4.47304e-05	4.2327e-05	0.214928	2.03	0.647443	7.48271	2.03 (0.65-7.48)	11 (1) (1.07%)	5 (0) (0.53%)	1	0	0.00487188	0.00404646	7.35294e-05	.		.
CCNH	CCNH	-	Yes	.	.	0	0	0	0	5	1	0	0	1027	943	1	0.92	0	Inf	0.92 (0-Inf)	0 (0) (0%)	0 (0) (0%)	0	0	0.000301937	0.000279401	0.220595	4.61	0.514033	217.984	4.61 (0.51-217.98)	5 (0) (0.49%)	1 (0) (0.11%)	0	0	0.00259069	0.00156634	7.36377e-05	.		.
CINP	CINP	-	Yes	.	.	0	0	0	0	5	1	0	0	1027	943	1	0.92	0	Inf	0.92 (0-Inf)	0 (0) (0%)	0 (0) (0%)	0	0	5.59046e-05	9.31036e-05	0.220595	4.61	0.514033	217.984	4.61 (0.51-217.98)	5 (0) (0.49%)	1 (0) (0.11%)	0	0	0.00212065	0.00122727	7.37463e-05	.		.
GTF2H4	GTF2H4	-	Yes	.	.	0	0	0	0	5	1	1	0	1027	943	1	0.92	0	Inf	0.92 (0-Inf)	0 (0) (0%)	0 (0) (0%)	0	0	0.000301845	0.000245413	0.220595	4.61	0.514033	217.984	4.61 (0.51-217.98)	5 (0) (0.49%)	1 (0) (0.11%)	0	0	0.00386436	0.00339347	7.38552e-05	.		.
INO80E	INO80E	-	Yes	.	.	3	2	0	0	5	1	0	0	1027	943	1	1.38	0.157517	16.5275	1.38 (0.16-16.53)	3 (0) (0.29%)	2 (0) (0.21%)	0	0	0.000204962	0.000338472	0.220595	4.61	0.514033	217.984	4.61 (0.51-217.98)	5 (0) (0.49%)	1 (0) (0.11%)	0	0	0.00341355	0.00356242	7.39645e-05	.		.
PSMC5	PSMC5	-	Yes	.	.	0	0	0	0	5	1	0	1	1027	943	1	0.92	0	Inf	0.92 (0-Inf)	0 (0) (0%)	0 (0) (0%)	0	0	3.35433e-05	4.23141e-05	0.220595	4.61	0.514033	217.984	4.61 (0.51-217.98)	5 (1) (0.49%)	1 (0) (0.11%)	1	0	0.00085349	0.00136251	7.40741e-05	.		.
ZNF318	ZNF318	-	-	.	.	0	0	0	0	34	22	1	2	1027	943	1	0.92	0	Inf	0.92 (0-Inf)	0 (0) (0%)	0 (0) (0%)	0	0	0.000167694	0.000177701	0.222388	1.43	0.807446	2.59268	1.43 (0.81-2.59)	34 (2) (3.31%)	22 (0) (2.33%)	2	0	0.0214536	0.0165854	7.4184e-05	.		.
BOC	BOC	Yes	-	.	.	0	0	0	0	42	28	4	4	1027	943	1	0.92	0	Inf	0.92 (0-Inf)	0 (0) (0%)	0 (0) (0%)	0	0	0.000290648	0.000279226	0.222921	1.39	0.8356	2.35485	1.39 (0.84-2.35)	42 (2) (4.09%)	28 (2) (2.97%)	2	2	0.0179009	0.0141982	7.42942e-05	.		.
CDK1	CDK1	-	Yes	.	.	0	0	0	0	0	2	0	0	1027	943	1	0.92	0	Inf	0.92 (0-Inf)	0 (0) (0%)	0 (0) (0%)	0	0	2.60993e-05	1.6938e-05	0.229008	0	0	4.88806	0 (0-4.89)	0 (0) (0%)	2 (0) (0.21%)	0	0	0.000715868	0.00104168	7.44048e-05	.		.
TNP1	TNP1	-	Yes	.	.	0	0	0	0	0	2	0	0	1027	943	1	0.92	0	Inf	0.92 (0-Inf)	0 (0) (0%)	0 (0) (0%)	0	0	3.35593e-05	4.23664e-05	0.229008	0	0	4.88806	0 (0-4.89)	0 (0) (0%)	2 (0) (0.21%)	0	0	0.000857627	0.000550763	7.45156e-05	.		.
UBE2T	UBE2T	-	Yes	.	.	0	0	0	0	0	2	0	1	1027	943	1	0.92	0	Inf	0.92 (0-Inf)	0 (0) (0%)	0 (0) (0%)	0	0	0.000137923	6.77231e-05	0.229008	0	0	4.88806	0 (0-4.89)	0 (0) (0%)	2 (0) (0.21%)	0	0	0.00124503	0.00143065	7.46269e-05	.		.
ZSWIM7	ZSWIM7	-	Yes	.	.	1	1	0	0	0	2	0	0	1027	943	1	0.92	0.0116925	72.1079	0.92 (0.01-72.11)	1 (0) (0.1%)	1 (0) (0.11%)	0	0	0.000442976	0.000492963	0.229008	0	0	4.88806	0 (0-4.89)	0 (0) (0%)	2 (0) (0.21%)	0	0	0.000949771	0.00066295	7.47384e-05	.		.
PAPD7	PAPD7	-	Yes	.	.	0	0	0	0	8	3	1	0	1027	943	1	0.92	0	Inf	0.92 (0-Inf)	0 (0) (0%)	0 (0) (0%)	0	0	4.84431e-05	8.46138e-05	0.229947	2.46	0.587975	14.4328	2.46 (0.59-14.43)	8 (0) (0.78%)	3 (0) (0.32%)	0	0	0.0036146	0.00247072	7.48503e-05	.		.
TAOK1	TAOK1	-	Yes	.	.	0	0	0	0	8	3	0	0	1027	943	1	0.92	0	Inf	0.92 (0-Inf)	0 (0) (0%)	0 (0) (0%)	0	0	4.47221e-05	3.38541e-05	0.229947	2.46	0.587975	14.4328	2.46 (0.59-14.43)	8 (1) (0.78%)	3 (0) (0.32%)	1	0	0.00294047	0.00267448	7.49625e-05	.		.
TDG	TDG	-	Yes	.	.	0	0	0	0	8	3	2	0	1027	943	1	0.92	0	Inf	0.92 (0-Inf)	0 (0) (0%)	0 (0) (0%)	0	0	0.000190049	0.00016078	0.229947	2.46	0.587975	14.4328	2.46 (0.59-14.43)	8 (0) (0.78%)	3 (0) (0.32%)	0	0	0.00229549	0.00206475	7.50751e-05	.		.
MAP3K1	MAP3K1	-	-	.	.	0	0	0	0	22	13	2	0	1027	943	1	0.92	0	Inf	0.92 (0-Inf)	0 (0) (0%)	0 (0) (0%)	0	0	9.01084e-05	0.000110533	0.233471	1.57	0.749588	3.40412	1.57 (0.75-3.4)	22 (0) (2.14%)	13 (0) (1.38%)	0	0	0.0102949	0.00711662	7.5188e-05	.		.
DPY19L3	DPY19L3	Yes	-	.	.	1	0	0	0	12	6	0	2	1027	943	1	2.76	0.0235434	Inf	2.76 (0.02-Inf)	1 (0) (0.1%)	0 (0) (0%)	0	0	0.000342884	0.000397799	0.243468	1.85	0.638045	6.01911	1.85 (0.64-6.02)	12 (0) (1.17%)	6 (0) (0.64%)	0	0	0.00648499	0.00438426	7.53012e-05	.		.
RAB11FIP5	RAB11FIP5	Yes	-	.	.	0	0	0	0	12	6	3	2	1027	943	1	0.92	0	Inf	0.92 (0-Inf)	0 (0) (0%)	0 (0) (0%)	0	0	7.4534e-05	7.61615e-05	0.243468	1.85	0.638045	6.01911	1.85 (0.64-6.02)	12 (0) (1.17%)	6 (0) (0.64%)	0	0	0.0092683	0.00561056	7.54148e-05	.		.
RAD54B	RAD54B	-	Yes	Candidate Gene_MS	Yes	3	3	0	0	98	61	13	9	4807	4782	1	0.99	0.13316	7.43179	0.99 (0.13-7.43)	3 (0) (0.06%)	3 (0) (0.06%)	0	0	0.00115937	0.000550167	0.00387439	1.61	1.15496	2.26112	1.61 (1.15-2.26)	98 (3) (2.04%)	61 (1) (1.28%)	3	1	0.0106469	0.00631422	7.55287e-05	0.00125		.
REV1	REV1	-	Yes	.	.	1	0	0	0	7	12	0	1	1027	943	1	2.76	0.0235434	Inf	2.76 (0.02-Inf)	1 (0) (0.1%)	0 (0) (0%)	0	0	0.000111821	0.000110028	0.248401	0.53	0.176876	1.47456	0.53 (0.18-1.47)	7 (1) (0.68%)	12 (2) (1.27%)	1	2	0.012606	0.00652549	7.5643e-05	.		.
CAPN7	CAPN7	Yes	-	.	.	1	1	0	0	4	8	0	1	1027	943	1	0.92	0.0116925	72.1079	0.92 (0.01-72.11)	1 (0) (0.1%)	1 (0) (0.11%)	0	0	0.000402579	0.000482585	0.249743	0.46	0.100402	1.71323	0.46 (0.1-1.71)	4 (0) (0.39%)	8 (0) (0.85%)	0	0	0.00495396	0.00368288	7.57576e-05	.		.
SERPINE3	SERPINE3	Yes	-	.	.	1	1	0	0	4	8	1	0	1027	943	1	0.92	0.0116925	72.1079	0.92 (0.01-72.11)	1 (0) (0.1%)	1 (0) (0.11%)	0	0	0.00032679	0.000374462	0.249743	0.46	0.100402	1.71323	0.46 (0.1-1.71)	4 (0) (0.39%)	8 (0) (0.85%)	0	0	0.00530376	0.00327654	7.58725e-05	.		.
PRUNE2	PRUNE2	Yes	-	.	.	4	4	0	0	54	40	5	1	1990	1902	1	0.96	0.177717	5.13863	0.96 (0.18-5.14)	4 (0) (0.2%)	4 (0) (0.21%)	0	0	0.00347085	0.00358244	0.250559	1.3	0.842169	2.01619	1.3 (0.84-2.02)	54 (2) (2.71%)	40 (1) (2.1%)	2	1	0.0360059	0.0255767	7.59878e-05	.		.
CDK7	CDK7	-	Yes	.	.	0	0	0	0	3	0	0	0	1027	943	1	0.92	0	Inf	0.92 (0-Inf)	0 (0) (0%)	0 (0) (0%)	0	0	0.000130433	0.000126936	0.250983	#DIV/0!	0.37962	Inf	#DIV/0!	3 (0) (0.29%)	0 (0) (0%)	0	0	0.00107328	0.00100702	7.61035e-05	.		.
OXT	OXT	Yes	-	.	.	0	0	0	0	3	0	0	0	1027	943	1	0.92	0	Inf	0.92 (0-Inf)	0 (0) (0%)	0 (0) (0%)	0	0	7.50745e-06	0	0.250983	#DIV/0!	0.37962	Inf	#DIV/0!	3 (0) (0.29%)	0 (0) (0%)	0	0	0.000660656	0.000476815	7.62195e-05	.		.
RPA2	RPA2	-	Yes	.	.	0	0	0	0	3	0	1	0	1027	943	1	0.92	0	Inf	0.92 (0-Inf)	0 (0) (0%)	0 (0) (0%)	0	0	4.09961e-05	5.07734e-05	0.250983	#DIV/0!	0.37962	Inf	#DIV/0!	3 (0) (0.29%)	0 (0) (0%)	0	0	0.00341759	0.00146397	7.63359e-05	.		.
CHD7	CHD7	-	-	.	.	0	0	0	0	48	34	5	5	1027	943	1	0.92	0	Inf	0.92 (0-Inf)	0 (0) (0%)	0 (0) (0%)	0	0	6.38478e-05	3.40344e-05	0.259567	1.31	0.818906	2.11801	1.31 (0.82-2.12)	48 (3) (4.67%)	34 (2) (3.61%)	3	2	0.0236988	0.0150262	7.64526e-05	.		.
KIAA1755	KIAA1755	Yes	-	.	.	3	2	0	0	36	45	1	5	1990	1902	1	1.43	0.1641	17.1821	1.43 (0.16-17.18)	3 (0) (0.15%)	2 (0) (0.11%)	0	0	0.00227678	0.000685384	0.261332	0.76	0.474214	1.21138	0.76 (0.47-1.21)	36 (2) (1.81%)	45 (0) (2.37%)	2	0	0.017536	0.0111692	7.65697e-05	.		.
CAPN5	CAPN5	Yes	-	.	.	0	0	0	0	32	21	3	2	1027	943	1	0.92	0	Inf	0.92 (0-Inf)	0 (0) (0%)	0 (0) (0%)	0	0	0.000525445	0.000583914	0.265068	1.41	0.782901	2.59609	1.41 (0.78-2.6)	32 (0) (3.12%)	21 (1) (2.23%)	0	1	0.0123573	0.00952034	7.66871e-05	.		.
PCDHB10	PCDHB10	Yes	-	.	.	0	0	0	0	12	17	0	2	1027	943	1	0.92	0	Inf	0.92 (0-Inf)	0 (0) (0%)	0 (0) (0%)	0	0	0.000700551	0.00054151	0.265466	0.64	0.279081	1.43987	0.64 (0.28-1.44)	12 (0) (1.17%)	17 (0) (1.8%)	0	0	0.0163698	0.00841033	7.68049e-05	.		.
TSPAN11	TSPAN11	-	-	.	.	1	1	0	0	18	11	2	0	1990	1902	1	0.96	0.0121771	75.0217	0.96 (0.01-75.02)	1 (0) (0.05%)	1 (0) (0.05%)	0	0	0.000476975	0.000372332	0.26671	1.57	0.699605	3.68639	1.57 (0.7-3.69)	18 (0) (0.9%)	11 (0) (0.58%)	0	0	0.00345434	0.00225938	7.69231e-05	.		.
GRM4	GRM4	Yes	-	.	.	0	0	0	0	13	7	1	3	1027	943	1	0.92	0	Inf	0.92 (0-Inf)	0 (0) (0%)	0 (0) (0%)	0	0	0.000130433	4.23076e-05	0.269494	1.71	0.632283	5.09594	1.71 (0.63-5.1)	13 (0) (1.27%)	7 (0) (0.74%)	0	0	0.0085788	0.00695537	7.70416e-05	.		.
MATN4	MATN4	Yes	-	.	.	4	4	0	0	13	7	0	0	1027	943	1	0.92	0.170491	4.94282	0.92 (0.17-4.94)	4 (0) (0.39%)	4 (0) (0.42%)	0	0	0.0015355	0.00230177	0.269494	1.71	0.632283	5.09594	1.71 (0.63-5.1)	13 (1) (1.27%)	7 (0) (0.74%)	1	0	0.00911239	0.00730304	7.71605e-05	.		.
BFAR	BFAR	Yes	-	.	.	0	0	0	0	2	5	1	2	1027	943	1	0.92	0	Inf	0.92 (0-Inf)	0 (0) (0%)	0 (0) (0%)	0	0	0.000335395	0.000118469	0.270023	0.37	0.0347907	2.24333	0.37 (0.03-2.24)	2 (0) (0.19%)	5 (0) (0.53%)	0	0	0.00383841	0.00250478	7.72798e-05	.		.
MBD4	MBD4	-	Yes	.	.	0	0	0	0	2	5	0	0	1027	943	1	0.92	0	Inf	0.92 (0-Inf)	0 (0) (0%)	0 (0) (0%)	0	0	0.000424806	0.000456891	0.270023	0.37	0.0347907	2.24333	0.37 (0.03-2.24)	2 (0) (0.19%)	5 (0) (0.53%)	0	0	0.00393877	0.00278365	7.73994e-05	.		.
SMAP1	SMAP1	Yes	-	.	.	0	0	0	0	2	5	0	1	1027	943	1	0.92	0	Inf	0.92 (0-Inf)	0 (0) (0%)	0 (0) (0%)	0	0	2.9832e-05	2.54095e-05	0.270023	0.37	0.0347907	2.24333	0.37 (0.03-2.24)	2 (0) (0.19%)	5 (0) (0.53%)	0	0	0.00319203	0.00203276	7.75194e-05	.		.
INO80D	INO80D	-	Yes	.	.	0	0	0	0	9	4	0	2	1027	943	1	0.92	0	Inf	0.92 (0-Inf)	0 (0) (0%)	0 (0) (0%)	0	0	4.13167e-05	4.25503e-05	0.270972	2.08	0.576651	9.25093	2.08 (0.58-9.25)	9 (0) (0.88%)	4 (0) (0.42%)	0	0	0.00726048	0.00483371	7.76398e-05	.		.
PIK3R3	PIK3R3	-	-	.	.	1	1	0	0	9	4	0	0	1027	943	1	0.92	0.0116925	72.1079	0.92 (0.01-72.11)	1 (0) (0.1%)	1 (0) (0.11%)	0	0	0.000305573	0.000355408	0.270972	2.08	0.576651	9.25093	2.08 (0.58-9.25)	9 (0) (0.88%)	4 (0) (0.42%)	0	0	0.00636487	0.00525496	7.77605e-05	.		.
RAD21L1	RAD21L1	-	Yes	.	.	1	0	0	0	9	4	1	0	1027	943	1	2.76	0.0235434	Inf	2.76 (0.02-Inf)	1 (0) (0.1%)	0 (0) (0%)	0	0	0.000312979	0.000257236	0.270972	2.08	0.576651	9.25093	2.08 (0.58-9.25)	9 (0) (0.88%)	4 (0) (0.42%)	0	0	0.00671286	0.00343885	7.78816e-05	.		.
ZNF334	ZNF334	Yes	-	.	.	3	3	0	0	9	4	0	3	1027	943	1	0.92	0.122634	6.87128	0.92 (0.12-6.87)	3 (0) (0.29%)	3 (0) (0.32%)	0	0	0.00179266	0.00141346	0.270972	2.08	0.576651	9.25093	2.08 (0.58-9.25)	9 (0) (0.88%)	4 (1) (0.42%)	0	1	0.00917947	0.0061532	7.80031e-05	.		.
JMY	JMY	-	Yes	.	.	0	0	0	0	13	18	2	2	1027	943	1	0.92	0	Inf	0.92 (0-Inf)	0 (0) (0%)	0 (0) (0%)	0	0	0.000172686	0.000136013	0.280099	0.66	0.29508	1.43156	0.66 (0.3-1.43)	13 (0) (1.27%)	18 (0) (1.91%)	0	0	0.0067873	0.00583155	7.8125e-05	.		.
LIG1	LIG1	-	Yes	.	.	3	2	0	0	20	12	1	1	1027	943	1	1.38	0.157517	16.5275	1.38 (0.16-16.53)	3 (0) (0.29%)	2 (0) (0.21%)	0	0	0.000253393	0.000304625	0.285487	1.54	0.712639	3.47678	1.54 (0.71-3.48)	20 (0) (1.95%)	12 (0) (1.27%)	0	0	0.00998293	0.00740409	7.82473e-05	.		.
TET2	TET2	-	-	.	.	14	13	0	0	61	49	11	5	2596	2568	1	1.07	0.463563	2.46754	1.07 (0.46-2.47)	14 (3) (0.54%)	13 (1) (0.51%)	3	1	0.00082771	0.000931493	0.289829	1.24	0.831783	1.84792	1.24 (0.83-1.85)	61 (3) (2.35%)	49 (2) (1.91%)	3	2	0.0135193	0.00824795	7.83699e-05	.		.
SHISA2	SHISA2	Yes	-	.	.	1	0	0	0	6	2	2	0	1027	943	1	2.76	0.0235434	Inf	2.76 (0.02-Inf)	1 (0) (0.1%)	0 (0) (0%)	0	0	2.60849e-05	3.38461e-05	0.291646	2.76	0.49262	28.0701	2.76 (0.49-28.07)	6 (0) (0.58%)	2 (0) (0.21%)	0	0	0.00511265	0.00254692	7.84929e-05	.		.
TATDN3	TATDN3	-	-	.	.	0	0	0	0	6	2	0	0	1027	943	1	0.92	0	Inf	0.92 (0-Inf)	0 (0) (0%)	0 (0) (0%)	0	0	0.00041371	0.000338547	0.291646	2.76	0.49262	28.0701	2.76 (0.49-28.07)	6 (0) (0.58%)	2 (0) (0.21%)	0	0	0.00372339	0.0032162	7.86164e-05	.		.
DDX60	DDX60	Yes	-	.	.	3	3	1	0	14	8	0	1	1027	943	1	0.92	0.122634	6.87128	0.92 (0.12-6.87)	3 (0) (0.29%)	3 (0) (0.32%)	0	0	0.000663605	0.000694386	0.2933	1.62	0.628875	4.46472	1.62 (0.63-4.46)	14 (0) (1.36%)	8 (0) (0.85%)	0	0	0.012094	0.00665594	7.87402e-05	.		.
EMID1	EMID1	-	-	.	.	0	0	0	0	14	8	2	1	1027	943	1	0.92	0	Inf	0.92 (0-Inf)	0 (0) (0%)	0 (0) (0%)	0	0	0.000175161	0.000177719	0.2933	1.62	0.628875	4.46472	1.62 (0.63-4.46)	14 (0) (1.36%)	8 (0) (0.85%)	0	0	0.00674185	0.00275888	7.88644e-05	.		.
POLR2A	POLR2A	-	Yes	.	.	0	0	0	0	14	8	1	0	1027	943	1	0.92	0	Inf	0.92 (0-Inf)	0 (0) (0%)	0 (0) (0%)	0	0	9.68956e-05	0.00012694	0.2933	1.62	0.628875	4.46472	1.62 (0.63-4.46)	14 (0) (1.36%)	8 (1) (0.85%)	0	1	0.0047218	0.00419748	7.89889e-05	.		.
STXBP2	STXBP2	-	-	.	.	0	0	0	0	9	14	2	2	1990	1902	1	0.96	0	Inf	0.96 (0-Inf)	0 (0) (0%)	0 (0) (0%)	0	0	0.000350315	0.000473878	0.297792	0.61	0.233365	1.52408	0.61 (0.23-1.52)	9 (2) (0.45%)	14 (0) (0.74%)	2	0	0.00933179	0.00530574	7.91139e-05	.		.
UIMC1	UIMC1	-	Yes	.	.	1	0	0	0	21	13	2	1	1027	943	1	2.76	0.0235434	Inf	2.76 (0.02-Inf)	1 (0) (0.1%)	0 (0) (0%)	0	0	0.000283231	0.000253893	0.300419	1.49	0.708789	3.26533	1.49 (0.71-3.27)	21 (0) (2.04%)	13 (0) (1.38%)	0	0	0.0075578	0.00702437	7.92393e-05	.		.
PRR12	PRR12	Yes	-	.	.	1	0	0	0	46	33	6	4	1027	943	1	2.76	0.0235434	Inf	2.76 (0.02-Inf)	1 (0) (0.1%)	0 (0) (0%)	0	0	3.75621e-06	8.51049e-06	0.30139	1.29	0.800957	2.10729	1.29 (0.8-2.11)	46 (2) (4.48%)	33 (1) (3.5%)	2	1	0.0191304	0.0152848	7.93651e-05	.		.
SLC5A4	SLC5A4	-	-	.	.	5	5	2	0	28	19	1	3	1990	1902	1	0.96	0.219567	4.15965	0.96 (0.22-4.16)	5 (0) (0.25%)	5 (0) (0.26%)	0	0	0.00431173	0.000566951	0.304172	1.41	0.759261	2.68947	1.41 (0.76-2.69)	28 (0) (1.41%)	19 (0) (1%)	0	0	0.00932779	0.00567797	7.94913e-05	.		.
USP1	USP1	-	Yes	.	.	0	0	0	0	10	5	0	0	1027	943	1	0.92	0	Inf	0.92 (0-Inf)	0 (0) (0%)	0 (0) (0%)	0	0	8.20039e-05	0.000101585	0.306575	1.84	0.571788	6.90189	1.84 (0.57-6.9)	10 (0) (0.97%)	5 (0) (0.53%)	0	0	0.00723125	0.00605276	7.96178e-05	.		.
PRKDC	PRKDC	-	Yes	.	.	1	0	0	0	59	65	5	10	1027	943	1	2.76	0.0235434	Inf	2.76 (0.02-Inf)	1 (0) (0.1%)	0 (0) (0%)	0	0	4.88248e-05	2.55271e-05	0.308041	0.82	0.56179	1.20479	0.82 (0.56-1.2)	59 (2) (5.74%)	65 (1) (6.89%)	2	1	0.0365435	0.0292966	7.97448e-05	.		.
ITPR2	ITPR2	-	-	.	.	0	0	0	0	30	20	4	2	1027	943	1	0.92	0	Inf	0.92 (0-Inf)	0 (0) (0%)	0 (0) (0%)	0	0	0.000585458	0.000611683	0.315673	1.39	0.756795	2.59902	1.39 (0.76-2.6)	30 (0) (2.92%)	20 (0) (2.12%)	0	0	0.0187572	0.0122422	7.98722e-05	.		.
APBB1	APBB1	-	Yes	.	.	0	0	0	0	6	10	2	1	1027	943	1	0.92	0	Inf	0.92 (0-Inf)	0 (0) (0%)	0 (0) (0%)	0	0	4.09919e-05	1.69242e-05	0.316314	0.55	0.163158	1.67314	0.55 (0.16-1.67)	6 (0) (0.58%)	10 (0) (1.06%)	0	0	0.00710277	0.00607579	8e-05	.		.
SMC5	SMC5	-	Yes	.	.	0	0	0	0	6	10	1	0	1027	943	1	0.92	0	Inf	0.92 (0-Inf)	0 (0) (0%)	0 (0) (0%)	0	0	0.000205022	0.0001948	0.316314	0.55	0.163158	1.67314	0.55 (0.16-1.67)	6 (1) (0.58%)	10 (0) (1.06%)	1	0	0.00999761	0.0075379	8.01282e-05	.		.
CABIN1	CABIN1	Yes	-	.	.	2	1	0	0	39	28	5	2	1027	943	1	1.84	0.0955088	108.487	1.84 (0.1-108.49)	2 (0) (0.19%)	1 (0) (0.11%)	0	0	0.000514219	0.000617691	0.322507	1.29	0.766541	2.19561	1.29 (0.77-2.2)	39 (0) (3.8%)	28 (0) (2.97%)	0	0	0.0239559	0.0173292	8.02568e-05	.		.
APITD1	APITD1	-	Yes	.	.	1	0	0	0	3	6	0	0	1027	943	1	2.76	0.0235434	Inf	2.76 (0.02-Inf)	1 (0) (0.1%)	0 (0) (0%)	0	0	0.000260838	0.000262294	0.325364	0.46	0.0738576	2.15027	0.46 (0.07-2.15)	3 (0) (0.29%)	6 (0) (0.64%)	0	0	0.00232518	0.00142146	8.03859e-05	.		.
AS3MT	AS3MT	Yes	-	.	.	1	0	0	0	3	6	0	0	1027	943	1	2.76	0.0235434	Inf	2.76 (0.02-Inf)	1 (0) (0.1%)	0 (0) (0%)	0	0	0.000424114	0.000492787	0.325364	0.46	0.0738576	2.15027	0.46 (0.07-2.15)	3 (0) (0.29%)	6 (0) (0.64%)	0	0	0.00480787	0.00217506	8.05153e-05	.		.
ESR1	ESR1	-	-	.	.	0	0	0	0	3	6	0	1	1027	943	1	0.92	0	Inf	0.92 (0-Inf)	0 (0) (0%)	0 (0) (0%)	0	0	2.60921e-05	3.38639e-05	0.325364	0.46	0.0738576	2.15027	0.46 (0.07-2.15)	3 (0) (0.29%)	6 (0) (0.64%)	0	0	0.00616893	0.00574839	8.06452e-05	.		.
RALY	RALY	-	-	.	.	0	0	0	0	3	6	0	0	1027	943	1	0.92	0	Inf	0.92 (0-Inf)	0 (0) (0%)	0 (0) (0%)	0	0	4.09894e-05	5.92297e-05	0.325364	0.46	0.0738576	2.15027	0.46 (0.07-2.15)	3 (0) (0.29%)	6 (0) (0.64%)	0	0	0.00339467	0.00268226	8.07754e-05	.		.
CCDC63	CCDC63	Yes	-	.	.	6	6	0	1	22	15	1	1	1990	1902	1	0.96	0.254999	3.58157	0.96 (0.25-3.58)	6 (0) (0.3%)	6 (0) (0.32%)	0	0	0.00249689	0.00357989	0.326314	1.41	0.694722	2.92385	1.41 (0.69-2.92)	22 (0) (1.11%)	15 (0) (0.79%)	0	0	0.0109155	0.00424848	8.09061e-05	.		.
CCT6B	CCT6B	Yes	-	.	.	1	0	0	0	11	15	1	1	1027	943	1	2.76	0.0235434	Inf	2.76 (0.02-Inf)	1 (0) (0.1%)	0 (0) (0%)	0	0	0.00614366	0.0101262	0.330189	0.67	0.27682	1.57007	0.67 (0.28-1.57)	11 (0) (1.07%)	15 (0) (1.59%)	0	0	0.00509611	0.00286174	8.10373e-05	.		.
TDRD9	TDRD9	-	-	.	.	2	1	0	0	17	22	0	3	1027	943	1	1.84	0.0955088	108.487	1.84 (0.1-108.49)	2 (0) (0.19%)	1 (0) (0.11%)	0	0	0.000690036	0.00068658	0.332078	0.7	0.348986	1.39971	0.7 (0.35-1.4)	17 (0) (1.66%)	22 (0) (2.33%)	0	0	0.010358	0.00817115	8.11688e-05	.		.
ATP1A2	ATP1A2	Yes	-	.	.	0	0	0	0	11	6	1	0	1027	943	1	0.92	0	Inf	0.92 (0-Inf)	0 (0) (0%)	0 (0) (0%)	0	0	0.000100613	0.00010154	0.337768	1.69	0.570345	5.58923	1.69 (0.57-5.59)	11 (0) (1.07%)	6 (0) (0.64%)	0	0	0.00527285	0.0052547	8.13008e-05	.		.
LECT1	LECT1	Yes	-	.	.	3	2	0	0	11	6	0	1	1027	943	1	1.38	0.157517	16.5275	1.38 (0.16-16.53)	3 (0) (0.29%)	2 (0) (0.21%)	0	0	0.000950358	0.00132882	0.337768	1.69	0.570345	5.58923	1.69 (0.57-5.59)	11 (0) (1.07%)	6 (0) (0.64%)	0	0	0.00296661	0.00289463	8.14332e-05	.		.
PEX14	PEX14	-	-	.	.	0	0	0	0	11	6	0	0	1027	943	1	0.92	0	Inf	0.92 (0-Inf)	0 (0) (0%)	0 (0) (0%)	0	0	3.7267e-05	3.38513e-05	0.337768	1.69	0.570345	5.58923	1.69 (0.57-5.59)	11 (1) (1.07%)	6 (0) (0.64%)	1	0	0.00567204	0.00401984	8.15661e-05	.		.
TAOK3	TAOK3	-	Yes	.	.	0	0	0	0	11	6	0	1	1027	943	1	0.92	0	Inf	0.92 (0-Inf)	0 (0) (0%)	0 (0) (0%)	0	0	6.33501e-05	0.000101545	0.337768	1.69	0.570345	5.58923	1.69 (0.57-5.59)	11 (1) (1.07%)	6 (0) (0.64%)	1	0	0.0061077	0.00396026	8.16993e-05	.		.
RET	RET	-	-	.	.	1	0	0	0	24	16	2	4	1027	943	1	2.76	0.0235434	Inf	2.76 (0.02-Inf)	1 (0) (0.1%)	0 (0) (0%)	0	0	2.98107e-05	4.23069e-05	0.340799	1.39	0.701434	2.81122	1.39 (0.7-2.81)	24 (0) (2.34%)	16 (0) (1.7%)	0	0	0.0130161	0.00874907	8.18331e-05	.		.
CCDC108	CCDC108	Yes	-	.	.	2	1	0	0	54	40	3	6	1027	943	1	1.84	0.0955088	108.487	1.84 (0.1-108.49)	2 (0) (0.19%)	1 (0) (0.11%)	0	0	0.0012111	0.00145551	0.34108	1.25	0.808156	1.95588	1.25 (0.81-1.96)	54 (1) (5.26%)	40 (0) (4.24%)	1	0	0.0302963	0.0226788	8.19672e-05	.		.
FGFR2	FGFR2	-	-	.	.	0	0	0	0	17	11	1	1	2596	2568	1	0.99	0	Inf	0.99 (0-Inf)	0 (0) (0%)	0 (0) (0%)	0	0	6.33477e-05	5.92347e-05	0.343809	1.53	0.67543	3.62641	1.53 (0.68-3.63)	17 (1) (0.65%)	11 (0) (0.43%)	1	0	0.00398718	0.00247093	8.21018e-05	.		.
OPRK1	OPRK1	Yes	-	.	.	3	3	0	0	17	11	0	3	2596	2568	1	0.99	0.132353	7.39317	0.99 (0.13-7.39)	3 (0) (0.12%)	3 (0) (0.12%)	0	0	0.000436011	0.000736215	0.343809	1.53	0.67543	3.62641	1.53 (0.68-3.63)	17 (0) (0.65%)	11 (0) (0.43%)	0	0	0.00347691	0.00283485	8.22368e-05	.		.
ZNF880	ZNF880	Yes	-	.	.	1	1	0	0	7	3	1	0	1990	1902	1	0.96	0.0121771	75.0217	0.96 (0.01-75.02)	1 (1) (0.05%)	1 (0) (0.05%)	1	0	0.00482346	0.00352095	0.344377	2.23	0.509108	13.4083	2.23 (0.51-13.41)	7 (0) (0.35%)	3 (0) (0.16%)	0	0	0.0037462	0.00249683	8.23723e-05	.		.
FAM175B	FAM175B	-	-	.	.	1	0	0	0	7	3	0	1	1027	943	1	2.76	0.0235434	Inf	2.76 (0.02-Inf)	1 (0) (0.1%)	0 (0) (0%)	0	0	8.57499e-05	0.000118584	0.346982	2.15	0.488996	12.9193	2.15 (0.49-12.92)	7 (0) (0.68%)	3 (0) (0.32%)	0	0	0.00444408	0.00386244	8.25083e-05	.		.
METTL2B	METTL2B	Yes	-	.	.	0	0	0	0	7	3	0	1	1027	943	1	0.92	0	Inf	0.92 (0-Inf)	0 (0) (0%)	0 (0) (0%)	0	0	0.000752737	0.000499272	0.346982	2.15	0.488996	12.9193	2.15 (0.49-12.92)	7 (0) (0.68%)	3 (0) (0.32%)	0	0	0.00405807	0.00250482	8.26446e-05	.		.
MORF4L1	MORF4L1	-	Yes	.	.	0	0	0	0	7	3	0	0	1027	943	1	0.92	0	Inf	0.92 (0-Inf)	0 (0) (0%)	0 (0) (0%)	0	0	1.86345e-05	3.38547e-05	0.346982	2.15	0.488996	12.9193	2.15 (0.49-12.92)	7 (0) (0.68%)	3 (0) (0.32%)	0	0	0.00242621	0.00222595	8.27815e-05	.		.
C5AR1	C5AR1	Yes	-	.	.	1	1	0	0	18	11	2	1	1027	943	1	0.92	0.0116925	72.1079	0.92 (0.01-72.11)	1 (0) (0.1%)	1 (0) (0.11%)	0	0	0.000137873	0.000126923	0.349967	1.51	0.671812	3.56059	1.51 (0.67-3.56)	18 (0) (1.75%)	11 (0) (1.17%)	0	0	0.00570498	0.00603307	8.29187e-05	.		.
CETN2	CETN2	-	Yes	.	.	0	0	0	0	1	3	0	1	1027	943	1	0.92	0	Inf	0.92 (0-Inf)	0 (0) (0%)	0 (0) (0%)	0	0	6.22436e-05	9.56114e-05	0.35467	0.31	0.00581691	3.81258	0.31 (0.01-3.81)	1 (0) (0.1%)	3 (0) (0.32%)	0	0	0.000534257	0.000896357	8.30565e-05	.		.
CSNK1D	CSNK1D	-	Yes	.	.	0	0	0	0	1	3	0	1	1027	943	1	0.92	0	Inf	0.92 (0-Inf)	0 (0) (0%)	0 (0) (0%)	0	0	3.72725e-05	1.69233e-05	0.35467	0.31	0.00581691	3.81258	0.31 (0.01-3.81)	1 (0) (0.1%)	3 (0) (0.32%)	0	0	0.00158408	0.00224234	8.31947e-05	.		.
GTF2H5	GTF2H5	-	Yes	.	.	0	0	0	0	1	3	0	0	1027	943	1	0.92	0	Inf	0.92 (0-Inf)	0 (0) (0%)	0 (0) (0%)	0	0	7.45362e-05	9.30988e-05	0.35467	0.31	0.00581691	3.81258	0.31 (0.01-3.81)	1 (0) (0.1%)	3 (0) (0.32%)	0	0	0.000741635	0.000888671	8.33333e-05	.		.
SULT1E1	SULT1E1	-	-	.	.	0	0	0	0	1	3	0	0	1027	943	1	0.92	0	Inf	0.92 (0-Inf)	0 (0) (0%)	0 (0) (0%)	0	0	0.000193884	0.000118584	0.35467	0.31	0.00581691	3.81258	0.31 (0.01-3.81)	1 (0) (0.1%)	3 (0) (0.32%)	0	0	0.00331467	0.00334576	8.34725e-05	.		.
TCEA1	TCEA1	-	Yes	.	.	0	0	0	0	1	3	0	0	1027	943	1	0.92	0	Inf	0.92 (0-Inf)	0 (0) (0%)	0 (0) (0%)	0	0	6.39064e-05	5.11361e-05	0.35467	0.31	0.00581691	3.81258	0.31 (0.01-3.81)	1 (0) (0.1%)	3 (0) (0.32%)	0	0	0.00209763	0.000928972	8.3612e-05	.		.
UCHL5	UCHL5	-	Yes	.	.	0	0	0	0	1	3	1	0	1027	943	1	0.92	0	Inf	0.92 (0-Inf)	0 (0) (0%)	0 (0) (0%)	0	0	0.000130571	0.000135605	0.35467	0.31	0.00581691	3.81258	0.31 (0.01-3.81)	1 (0) (0.1%)	3 (0) (0.32%)	0	0	0.00186157	0.00164421	8.37521e-05	.		.
BAIAP3	BAIAP3	Yes	-	.	.	1	0	0	0	35	25	4	1	1027	943	1	2.76	0.0235434	Inf	2.76 (0.02-Inf)	1 (0) (0.1%)	0 (0) (0%)	0	0	0.000965503	0.000973537	0.359826	1.3	0.746968	2.27692	1.3 (0.75-2.28)	35 (0) (3.41%)	25 (0) (2.65%)	0	0	0.0195896	0.014984	8.38926e-05	.		.
TAF1C	TAF1C	Yes	-	.	.	3	2	0	0	35	25	0	4	1027	943	1	1.38	0.157517	16.5275	1.38 (0.16-16.53)	3 (0) (0.29%)	2 (0) (0.21%)	0	0	0.000380126	0.000313124	0.359826	1.3	0.746968	2.27692	1.3 (0.75-2.28)	35 (1) (3.41%)	25 (0) (2.65%)	1	0	0.0174448	0.0131258	8.40336e-05	.		.
UBR2	UBR2	Yes	-	.	.	0	0	0	0	12	7	0	0	1990	1902	1	0.96	0	Inf	0.96 (0-Inf)	0 (0) (0%)	0 (0) (0%)	0	0	0.000137911	0.000220041	0.360461	1.64	0.594586	4.93439	1.64 (0.59-4.93)	12 (1) (0.6%)	7 (0) (0.37%)	1	0	0.0117672	0.00898781	8.41751e-05	.		.
ARID1A	ARID1A	-	-	.	.	0	0	0	0	26	18	2	1	1027	943	1	0.92	0	Inf	0.92 (0-Inf)	0 (0) (0%)	0 (0) (0%)	0	0	2.23587e-05	2.5385e-05	0.364568	1.33	0.698896	2.60251	1.33 (0.7-2.6)	26 (0) (2.53%)	18 (1) (1.91%)	0	1	0.0125395	0.0103994	8.4317e-05	.		.
ERCC6L2	ERCC6L2	-	Yes	.	.	0	0	0	0	12	7	1	2	1027	943	1	0.92	0	Inf	0.92 (0-Inf)	0 (0) (0%)	0 (0) (0%)	0	0	0.000861606	0.000576056	0.365352	1.58	0.570895	4.75916	1.58 (0.57-4.76)	12 (1) (1.17%)	7 (0) (0.74%)	1	0	0.00832886	0.00333774	8.44595e-05	.		.
GPR149	GPR149	Yes	-	.	.	1	0	0	0	12	7	0	1	1027	943	1	2.76	0.0235434	Inf	2.76 (0.02-Inf)	1 (0) (0.1%)	0 (0) (0%)	0	0	0.000469124	0.000356833	0.365352	1.58	0.570895	4.75916	1.58 (0.57-4.76)	12 (0) (1.17%)	7 (0) (0.74%)	0	0	0.0109475	0.00537799	8.46024e-05	.		.
ALMS1	ALMS1	-	-	.	.	10	9	2	1	201	181	18	24	2596	2568	1	1.1	0.40077	3.06354	1.1 (0.4-3.06)	10 (0) (0.39%)	9 (0) (0.35%)	0	0	0.00174794	0.00177728	0.366078	1.11	0.893497	1.37172	1.11 (0.89-1.37)	201 (12) (7.74%)	181 (6) (7.05%)	12	6	0.0512083	0.0352325	8.47458e-05	.		.
CDH26	CDH26	Yes	-	.	.	5	4	2	0	19	12	3	2	1027	943	1	1.15	0.246377	5.80458	1.15 (0.25-5.8)	5 (0) (0.49%)	4 (0) (0.42%)	0	0	0.00231036	0.00176006	0.366177	1.46	0.66961	3.32198	1.46 (0.67-3.32)	19 (1) (1.85%)	12 (0) (1.27%)	1	0	0.0132697	0.00807257	8.48896e-05	.		.
KDM5B	KDM5B	-	-	.	.	0	0	0	0	19	12	1	0	1027	943	1	0.92	0	Inf	0.92 (0-Inf)	0 (0) (0%)	0 (0) (0%)	0	0	0.000547808	0.000439999	0.366177	1.46	0.66961	3.32198	1.46 (0.67-3.32)	19 (0) (1.85%)	12 (0) (1.27%)	0	0	0.0104792	0.00791999	8.5034e-05	.		.
PPP1R15B	PPP1R15B	Yes	-	.	.	0	0	0	0	8	12	0	2	1027	943	1	0.92	0	Inf	0.92 (0-Inf)	0 (0) (0%)	0 (0) (0%)	0	0	6.70736e-05	5.92297e-05	0.36887	0.61	0.214998	1.62912	0.61 (0.21-1.63)	8 (0) (0.78%)	12 (0) (1.27%)	0	0	0.00870093	0.0068368	8.51789e-05	.		.
TBC1D22A	TBC1D22A	-	-	.	.	0	0	0	0	8	12	0	0	1027	943	1	0.92	0	Inf	0.92 (0-Inf)	0 (0) (0%)	0 (0) (0%)	0	0	7.45268e-05	6.76922e-05	0.36887	0.61	0.214998	1.62912	0.61 (0.21-1.63)	8 (0) (0.78%)	12 (0) (1.27%)	0	0	0.00726636	0.00500922	8.53242e-05	.		.
RAD23A	RAD23A	-	Yes	.	.	0	0	0	0	4	7	0	0	1027	943	1	0.92	0	Inf	0.92 (0-Inf)	0 (0) (0%)	0 (0) (0%)	0	0	2.9826e-05	4.23076e-05	0.37028	0.52	0.111904	2.06495	0.52 (0.11-2.06)	4 (0) (0.39%)	7 (1) (0.74%)	0	1	0.00435087	0.00275846	8.54701e-05	.		.
TPH1	TPH1	Yes	-	.	.	0	0	0	0	4	7	0	1	1027	943	1	0.92	0	Inf	0.92 (0-Inf)	0 (0) (0%)	0 (0) (0%)	0	0	0.000667104	0.000787055	0.37028	0.52	0.111904	2.06495	0.52 (0.11-2.06)	4 (0) (0.39%)	7 (0) (0.74%)	0	0	0.00692446	0.00562787	8.56164e-05	.		.
VPS13B	VPS13B	Yes	-	.	.	6	6	0	0	104	87	10	6	1990	1902	1	0.96	0.254999	3.58157	0.96 (0.25-3.58)	6 (0) (0.3%)	6 (0) (0.32%)	0	0	0.00175134	0.00167527	0.373308	1.15	0.85037	1.55922	1.15 (0.85-1.56)	104 (4) (5.23%)	87 (3) (4.57%)	4	3	0.043545	0.0340046	8.57633e-05	.		.
ADPRH	ADPRH	-	-	.	.	4	4	0	0	4	1	0	0	1027	943	1	0.92	0.170491	4.94282	0.92 (0.17-4.94)	4 (0) (0.39%)	4 (0) (0.42%)	0	0	0.00338732	0.00514469	0.37664	3.68	0.363447	181.425	3.68 (0.36-181.43)	4 (0) (0.39%)	1 (0) (0.11%)	0	0	0.00473628	0.00226773	8.59107e-05	.		.
POLR2D	POLR2D	-	Yes	.	.	0	0	0	0	4	1	1	0	1027	943	1	0.92	0	Inf	0.92 (0-Inf)	0 (0) (0%)	0 (0) (0%)	0	0	2.98138e-05	5.92397e-05	0.37664	3.68	0.363447	181.425	3.68 (0.36-181.43)	4 (0) (0.39%)	1 (0) (0.11%)	0	0	0.000689444	0.000363901	8.60585e-05	.		.
RAD21	RAD21	-	Yes	.	.	0	0	0	0	4	1	0	0	1027	943	1	0.92	0	Inf	0.92 (0-Inf)	0 (0) (0%)	0 (0) (0%)	0	0	0.000989035	0.00191665	0.37664	3.68	0.363447	181.425	3.68 (0.36-181.43)	4 (0) (0.39%)	1 (0) (0.11%)	0	0	0.00317238	0.00261207	8.62069e-05	.		.
RFC5	RFC5	-	Yes	.	.	0	0	0	0	4	1	0	0	1027	943	1	0.92	0	Inf	0.92 (0-Inf)	0 (0) (0%)	0 (0) (0%)	0	0	0.0001118	4.23105e-05	0.37664	3.68	0.363447	181.425	3.68 (0.36-181.43)	4 (0) (0.39%)	1 (0) (0.11%)	0	0	0.00169564	0.00126085	8.63558e-05	.		.
ZFYVE26	ZFYVE26	-	Yes	.	.	3	3	0	0	31	36	2	2	1027	943	1	0.92	0.122634	6.87128	0.92 (0.12-6.87)	3 (0) (0.29%)	3 (0) (0.32%)	0	0	0.000570134	0.000634604	0.383995	0.78	0.46491	1.31615	0.78 (0.46-1.32)	31 (1) (3.02%)	36 (0) (3.82%)	1	0	0.0250337	0.0161359	8.65052e-05	.		.
CCDC144A	CCDC144A	Yes	-	.	.	3	3	0	0	8	4	1	0	1990	1902	1	0.96	0.127832	7.145	0.96 (0.13-7.15)	3 (0) (0.15%)	3 (0) (0.16%)	0	0	0.00121305	0.0010526	0.388435	1.92	0.512007	8.70462	1.92 (0.51-8.7)	8 (0) (0.4%)	4 (0) (0.21%)	0	0	0.00832711	0.00491494	8.66551e-05	.		.
ASB15	ASB15	Yes	-	.	.	3	2	0	0	13	8	1	1	1027	943	1	1.38	0.157517	16.5275	1.38 (0.16-16.53)	3 (0) (0.29%)	2 (0) (0.21%)	0	0	0.00249674	0.00390929	0.389952	1.5	0.572566	4.18949	1.5 (0.57-4.19)	13 (0) (1.27%)	8 (0) (0.85%)	0	0	0.00694243	0.00544931	8.68056e-05	.		.
TTC17	TTC17	Yes	-	.	.	0	0	0	0	13	8	2	0	1027	943	1	0.92	0	Inf	0.92 (0-Inf)	0 (0) (0%)	0 (0) (0%)	0	0	9.69317e-05	0.000135497	0.389952	1.5	0.572566	4.18949	1.5 (0.57-4.19)	13 (0) (1.27%)	8 (0) (0.85%)	0	0	0.0107781	0.0070543	8.69565e-05	.		.
POLG2	POLG2	-	Yes	.	.	1	1	0	0	8	4	1	1	1027	943	1	0.92	0.0116925	72.1079	0.92 (0.01-72.11)	1 (0) (0.1%)	1 (0) (0.11%)	0	0	0.000339117	0.000414636	0.391506	1.84	0.491691	8.38879	1.84 (0.49-8.39)	8 (0) (0.78%)	4 (0) (0.42%)	0	0	0.00632397	0.00416328	8.7108e-05	.		.
PSD4	PSD4	Yes	-	.	.	1	0	0	0	23	27	1	4	1027	943	1	2.76	0.0235434	Inf	2.76 (0.02-Inf)	1 (0) (0.1%)	0 (0) (0%)	0	0	0.000167695	0.000194615	0.393227	0.78	0.422438	1.41913	0.78 (0.42-1.42)	23 (0) (2.24%)	27 (0) (2.86%)	0	0	0.0136578	0.00934152	8.726e-05	.		.
CCDC88C	CCDC88C	-	-	.	.	0	0	0	0	46	50	4	8	1027	943	1	0.92	0	Inf	0.92 (0-Inf)	0 (0) (0%)	0 (0) (0%)	0	0	0.000322995	0.00025528	0.40417	0.84	0.542811	1.28982	0.84 (0.54-1.29)	46 (0) (4.48%)	50 (2) (5.3%)	0	2	0.032953	0.0260301	8.74126e-05	.		.
EPC2	EPC2	-	Yes	.	.	0	0	0	0	5	8	0	0	1027	943	1	0.92	0	Inf	0.92 (0-Inf)	0 (0) (0%)	0 (0) (0%)	0	0	9.39256e-05	6.81095e-05	0.407598	0.57	0.146683	1.99093	0.57 (0.15-1.99)	5 (0) (0.49%)	8 (0) (0.85%)	0	0	0.00403129	0.00368642	8.75657e-05	.		.
SFPQ	SFPQ	-	Yes	.	.	0	0	0	0	5	8	0	2	1027	943	1	0.92	0	Inf	0.92 (0-Inf)	0 (0) (0%)	0 (0) (0%)	0	0	1.11797e-05	8.4621e-06	0.407598	0.57	0.146683	1.99093	0.57 (0.15-1.99)	5 (0) (0.49%)	8 (0) (0.85%)	0	0	0.0019788	0.00198013	8.77193e-05	.		.
PITPNM2	PITPNM2	Yes	-	.	.	0	0	0	0	22	15	2	0	1027	943	1	0.92	0	Inf	0.92 (0-Inf)	0 (0) (0%)	0 (0) (0%)	0	0	0.000279494	0.000330005	0.408942	1.35	0.666697	2.82477	1.35 (0.67-2.82)	22 (0) (2.14%)	15 (0) (1.59%)	0	0	0.0102667	0.00804705	8.78735e-05	.		.
KIAA2022	KIAA2022	-	Yes	.	.	0	0	0	0	31	23	3	3	1990	1902	1	0.96	0	Inf	0.96 (0-Inf)	0 (0) (0%)	0 (0) (0%)	0	0	4.12129e-05	3.55982e-05	0.411324	1.29	0.726719	2.33072	1.29 (0.73-2.33)	31 (0) (1.56%)	23 (0) (1.21%)	0	0	0.00817561	0.00687045	8.80282e-05	.		.
PSMB11	PSMB11	-	-	.	.	1	0	0	0	10	13	1	1	1027	943	1	2.76	0.0235434	Inf	2.76 (0.02-Inf)	1 (0) (0.1%)	0 (0) (0%)	0	0	0.000127668	0.000118969	0.411515	0.7	0.274738	1.74632	0.7 (0.27-1.75)	10 (0) (0.97%)	13 (0) (1.38%)	0	0	0.00693162	0.00560003	8.81834e-05	.		.
ARSD	ARSD	Yes	-	.	.	0	0	0	0	15	9	1	0	1027	943	1	0.92	0	Inf	0.92 (0-Inf)	0 (0) (0%)	0 (0) (0%)	0	0	0.000349812	7.1171e-05	0.411556	1.54	0.627023	4.0058	1.54 (0.63-4.01)	15 (1) (1.46%)	9 (0) (0.95%)	1	0	0.00462472	0.00358227	8.83392e-05	.		.
KCNA10	KCNA10	Yes	-	.	.	0	0	0	0	15	9	2	0	1027	943	1	0.92	0	Inf	0.92 (0-Inf)	0 (0) (0%)	0 (0) (0%)	0	0	0.000518003	0.000126942	0.411556	1.54	0.627023	4.0058	1.54 (0.63-4.01)	15 (0) (1.46%)	9 (0) (0.95%)	0	0	0.00960356	0.00852205	8.84956e-05	.		.
POLH	POLH	-	Yes	.	.	0	0	0	0	15	9	0	0	1027	943	1	0.92	0	Inf	0.92 (0-Inf)	0 (0) (0%)	0 (0) (0%)	0	0	0.000301833	0.000219992	0.411556	1.54	0.627023	4.0058	1.54 (0.63-4.01)	15 (1) (1.46%)	9 (0) (0.95%)	1	0	0.00901028	0.00445907	8.86525e-05	.		.
POLL	POLL	-	Yes	.	.	1	0	0	0	15	9	1	1	1027	943	1	2.76	0.0235434	Inf	2.76 (0.02-Inf)	1 (0) (0.1%)	0 (0) (0%)	0	0	0.000570164	0.000346952	0.411556	1.54	0.627023	4.0058	1.54 (0.63-4.01)	15 (0) (1.46%)	9 (0) (0.95%)	0	0	0.00880213	0.00653285	8.88099e-05	.		.
RAD9A	RAD9A	-	Yes	.	.	1	0	0	0	15	5	2	3	1027	943	1	2.76	0.0235434	Inf	2.76 (0.02-Inf)	1 (0) (0.1%)	0 (0) (0%)	0	0	0.000111803	0.000135391	0.411556	2.78	0.627023	4.0058	2.78 (0.63-4.01)	15 (0) (1.46%)	5 (2) (0.53%)	0	2	0.00572434	0.00375711	8.8968e-05	.		.
UNC93A	UNC93A	-	-	.	.	0	0	0	0	15	9	1	0	1027	943	1	0.92	0	Inf	0.92 (0-Inf)	0 (0) (0%)	0 (0) (0%)	0	0	0.00276122	0.00384134	0.411556	1.54	0.627023	4.0058	1.54 (0.63-4.01)	15 (0) (1.46%)	9 (0) (0.95%)	0	0	0.0078812	0.00494974	8.91266e-05	.		.
ARFGAP3	ARFGAP3	Yes	-	.	.	0	0	0	0	9	5	1	1	1027	943	1	0.92	0	Inf	0.92 (0-Inf)	0 (0) (0%)	0 (0) (0%)	0	0	0.000249668	0.000321538	0.428287	1.66	0.496947	6.3217	1.66 (0.5-6.32)	9 (0) (0.88%)	5 (0) (0.53%)	0	0	0.00641312	0.00420538	8.92857e-05	.		.
HPSE	HPSE	Yes	-	.	.	5	5	0	1	9	5	2	0	1027	943	1	0.92	0.210523	4.0017	0.92 (0.21-4)	5 (0) (0.49%)	5 (0) (0.53%)	0	0	0.00258631	0.00334276	0.428287	1.66	0.496947	6.3217	1.66 (0.5-6.32)	9 (0) (0.88%)	5 (0) (0.53%)	0	0	0.0052397	0.00603388	8.94454e-05	.		.
TGFBR2	TGFBR2	-	-	.	.	0	0	0	0	9	5	0	0	1027	943	1	0.92	0	Inf	0.92 (0-Inf)	0 (0) (0%)	0 (0) (0%)	0	0	5.96294e-05	5.08759e-05	0.428287	1.66	0.496947	6.3217	1.66 (0.5-6.32)	9 (0) (0.88%)	5 (0) (0.53%)	0	0	0.00356658	0.00187393	8.96057e-05	.		.
ZNF879	ZNF879	Yes	-	.	.	0	0	0	0	9	5	1	0	1027	943	1	0.92	0	Inf	0.92 (0-Inf)	0 (0) (0%)	0 (0) (0%)	0	0	0.000227383	0.000313204	0.428287	1.66	0.496947	6.3217	1.66 (0.5-6.32)	9 (0) (0.88%)	5 (0) (0.53%)	0	0	0.00321318	0.00188769	8.97666e-05	.		.
WDR96	WDR96	Yes	-	.	.	1	1	0	1	34	25	4	1	1027	943	1	0.92	0.0116925	72.1079	0.92 (0.01-72.11)	1 (0) (0.1%)	1 (0) (0.11%)	0	0	0.00128948	0.00087164	0.428743	1.26	0.72201	2.21619	1.26 (0.72-2.22)	34 (1) (3.31%)	25 (0) (2.65%)	1	0	0.0202403	0.0149956	8.99281e-05	.		.
TDP1	TDP1	-	Yes	.	.	2	1	0	0	18	23	1	2	1990	1902	1	1.91	0.0994637	112.817	1.91 (0.1-112.82)	2 (0) (0.1%)	1 (0) (0.05%)	0	0	0.000443454	0.000499247	0.432726	0.75	0.377914	1.44959	0.75 (0.38-1.45)	18 (0) (0.9%)	23 (0) (1.21%)	0	0	0.00678969	0.0045863	9.00901e-05	.		.
GNRH2	GNRH2	Yes	-	.	.	2	2	0	0	2	4	0	0	1027	943	1	0.92	0.066445	12.6854	0.92 (0.07-12.69)	2 (0) (0.19%)	2 (0) (0.21%)	0	0	0.000734242	0.00049956	0.434687	0.46	0.0413612	3.20539	0.46 (0.04-3.21)	2 (0) (0.19%)	4 (0) (0.42%)	0	0	0.00199773	0.00178656	9.02527e-05	.		.
KCNMB3	KCNMB3	Yes	-	.	.	1	1	0	0	2	4	0	1	1027	943	1	0.92	0.0116925	72.1079	0.92 (0.01-72.11)	1 (0) (0.1%)	1 (0) (0.11%)	0	0	0.00113666	0.000338513	0.434687	0.46	0.0413612	3.20539	0.46 (0.04-3.21)	2 (0) (0.19%)	4 (0) (0.42%)	0	0	0.00363731	0.0013879	9.04159e-05	.		.
MAP6D1	MAP6D1	Yes	-	.	.	1	1	0	0	2	4	1	0	1027	943	1	0.92	0.0116925	72.1079	0.92 (0.01-72.11)	1 (0) (0.1%)	1 (0) (0.11%)	0	0	5.59059e-05	7.63203e-05	0.434687	0.46	0.0413612	3.20539	0.46 (0.04-3.21)	2 (0) (0.19%)	4 (0) (0.42%)	0	0	0.00142374	0.000483362	9.05797e-05	.		.
PSMC4	PSMC4	-	Yes	.	.	0	0	0	0	2	4	0	1	1027	943	1	0.92	0	Inf	0.92 (0-Inf)	0 (0) (0%)	0 (0) (0%)	0	0	5.2189e-05	8.46468e-05	0.434687	0.46	0.0413612	3.20539	0.46 (0.04-3.21)	2 (0) (0.19%)	4 (0) (0.42%)	0	0	0.000767923	0.000634851	9.07441e-05	.		.
PTGER4	PTGER4	Yes	-	.	.	0	0	0	0	2	4	1	1	1027	943	1	0.92	0	Inf	0.92 (0-Inf)	0 (0) (0%)	0 (0) (0%)	0	0	2.23654e-05	2.53988e-05	0.434687	0.46	0.0413612	3.20539	0.46 (0.04-3.21)	2 (1) (0.19%)	4 (1) (0.42%)	1	1	0.00272485	0.00178638	9.09091e-05	.		.
RYR2	RYR2	Yes	-	.	.	0	0	0	0	40	44	4	4	1027	943	1	0.92	0	Inf	0.92 (0-Inf)	0 (0) (0%)	0 (0) (0%)	0	0	0.00034554	0.00033187	0.435222	0.83	0.520561	1.31395	0.83 (0.52-1.31)	40 (1) (3.89%)	44 (0) (4.67%)	1	0	0.0279099	0.022899	9.10747e-05	.		.
ROBO4	ROBO4	-	-	.	.	1	0	0	0	19	23	1	3	1027	943	1	2.76	0.0235434	Inf	2.76 (0.02-Inf)	1 (0) (0.1%)	0 (0) (0%)	0	0	0.00139014	0.000947915	0.435584	0.75	0.385598	1.45813	0.75 (0.39-1.46)	19 (0) (1.85%)	23 (0) (2.44%)	0	0	0.0177103	0.0106894	9.12409e-05	.		.
ARMC9	ARMC9	Yes	-	.	.	1	0	0	0	6	9	0	2	1027	943	1	2.76	0.0235434	Inf	2.76 (0.02-Inf)	1 (0) (0.1%)	0 (0) (0%)	0	0	0.00045835	0.000617723	0.43921	0.61	0.177968	1.92741	0.61 (0.18-1.93)	6 (0) (0.58%)	9 (0) (0.95%)	0	0	0.00811242	0.00557643	9.14077e-05	.		.
TCTN2	TCTN2	Yes	-	.	.	2	1	0	0	6	9	0	2	1027	943	1	1.84	0.0955088	108.487	1.84 (0.1-108.49)	2 (0) (0.19%)	1 (0) (0.11%)	0	0	0.000365176	0.000380749	0.43921	0.61	0.177968	1.92741	0.61 (0.18-1.93)	6 (0) (0.58%)	9 (0) (0.95%)	0	0	0.00819037	0.00653197	9.15751e-05	.		.
WT1	WT1	-	-	.	.	0	0	0	0	6	9	0	1	1027	943	1	0.92	0	Inf	0.92 (0-Inf)	0 (0) (0%)	0 (0) (0%)	0	0	4.09922e-05	3.3849e-05	0.43921	0.61	0.177968	1.92741	0.61 (0.18-1.93)	6 (0) (0.58%)	9 (0) (0.95%)	0	0	0.00342471	0.00330027	9.17431e-05	.		.
LSP1	LSP1	-	-	.	.	0	0	0	0	12	15	1	1	1027	943	1	0.92	0	Inf	0.92 (0-Inf)	0 (0) (0%)	0 (0) (0%)	0	0	0.000216205	0.0001439	0.444069	0.73	0.3109	1.68394	0.73 (0.31-1.68)	12 (0) (1.17%)	15 (0) (1.59%)	0	0	0.00951302	0.00490105	9.19118e-05	.		.
CCBE1	CCBE1	-	-	.	.	1	0	0	0	25	18	3	2	1027	943	1	2.76	0.0235434	Inf	2.76 (0.02-Inf)	1 (0) (0.1%)	0 (0) (0%)	0	0	0.000257121	0.000228477	0.444724	1.28	0.666952	2.51168	1.28 (0.67-2.51)	25 (0) (2.43%)	18 (0) (1.91%)	0	0	0.00794467	0.00840286	9.2081e-05	.		.
KIAA1614	KIAA1614	-	-	.	.	3	2	0	0	25	18	2	0	1027	943	1	1.38	0.157517	16.5275	1.38 (0.16-16.53)	3 (0) (0.29%)	2 (0) (0.21%)	0	0	0.00108087	0.00130839	0.444724	1.28	0.666952	2.51168	1.28 (0.67-2.51)	25 (0) (2.43%)	18 (0) (1.91%)	0	0	0.0194857	0.012914	9.22509e-05	.		.
IGHMBP2	IGHMBP2	Yes	Yes	.	.	2	1	1	0	54	60	6	5	1990	1902	1	1.91	0.0994637	112.817	1.91 (0.1-112.82)	2 (0) (0.1%)	1 (0) (0.05%)	0	0	0.000700536	0.000989965	0.447317	0.86	0.578308	1.26543	0.86 (0.58-1.27)	54 (1) (2.71%)	60 (0) (3.15%)	1	0	0.0186574	0.013758	9.24214e-05	.		.
CYB561D2	CYB561D2	-	-	.	.	10	9	0	0	5	2	0	0	1027	943	1	1.02	0.370819	2.85174	1.02 (0.37-2.85)	10 (0) (0.97%)	9 (0) (0.95%)	0	0	0.00220245	0.00371492	0.455279	2.3	0.375614	24.2173	2.3 (0.38-24.22)	5 (0) (0.49%)	2 (0) (0.21%)	0	0	0.0041403	0.00170091	9.25926e-05	.		.
NACA2	NACA2	-	-	.	.	0	0	0	0	5	2	0	0	1027	943	1	0.92	0	Inf	0.92 (0-Inf)	0 (0) (0%)	0 (0) (0%)	0	0	0.00242955	0.00207304	0.455279	2.3	0.375614	24.2173	2.3 (0.38-24.22)	5 (0) (0.49%)	2 (0) (0.21%)	0	0	0.00335368	0.00119305	9.27644e-05	.		.
NRSN1	NRSN1	Yes	-	.	.	0	0	0	0	5	2	0	0	1027	943	1	0.92	0	Inf	0.92 (0-Inf)	0 (0) (0%)	0 (0) (0%)	0	0	0.000305667	0.000372484	0.455279	2.3	0.375614	24.2173	2.3 (0.38-24.22)	5 (0) (0.49%)	2 (0) (0.21%)	0	0	0.00169235	0.00111745	9.29368e-05	.		.
PGM2L1	PGM2L1	Yes	-	.	.	0	0	0	0	5	2	1	0	1027	943	1	0.92	0	Inf	0.92 (0-Inf)	0 (0) (0%)	0 (0) (0%)	0	0	0.00016771	0.000194668	0.455279	2.3	0.375614	24.2173	2.3 (0.38-24.22)	5 (0) (0.49%)	2 (0) (0.21%)	0	0	0.00370826	0.00292002	9.31099e-05	.		.
STX2	STX2	-	-	.	.	0	0	0	0	5	2	0	0	1027	943	1	0.92	0	Inf	0.92 (0-Inf)	0 (0) (0%)	0 (0) (0%)	0	0	0.000149054	0.000169231	0.455279	2.3	0.375614	24.2173	2.3 (0.38-24.22)	5 (0) (0.49%)	2 (0) (0.21%)	0	0	0.0044567	0.00222538	9.32836e-05	.		.
TAF7L	TAF7L	Yes	-	.	.	0	0	0	0	5	2	0	0	1027	943	1	0.92	0	Inf	0.92 (0-Inf)	0 (0) (0%)	0 (0) (0%)	0	0	6.18362e-05	9.49555e-05	0.455279	2.3	0.375614	24.2173	2.3 (0.38-24.22)	5 (1) (0.49%)	2 (0) (0.21%)	1	0	0.00257136	0.00175668	9.34579e-05	.		.
CLMN	CLMN	Yes	-	.	.	1	1	0	0	13	16	1	3	1027	943	1	0.92	0.0116925	72.1079	0.92 (0.01-72.11)	1 (0) (0.1%)	1 (0) (0.11%)	0	0	0.000428542	0.000439999	0.458602	0.74	0.326794	1.65732	0.74 (0.33-1.66)	13 (0) (1.27%)	16 (1) (1.7%)	0	1	0.0130761	0.0129207	9.3633e-05	.		.
AMBN	AMBN	Yes	-	.	.	1	0	0	0	10	6	0	2	1027	943	1	2.76	0.0235434	Inf	2.76 (0.02-Inf)	1 (0) (0.1%)	0 (0) (0%)	0	0	0.000410295	0.000432335	0.45932	1.54	0.50326	5.16056	1.54 (0.5-5.16)	10 (0) (0.97%)	6 (0) (0.64%)	0	0	0.00938083	0.00621376	9.38086e-05	.		.
MAPK7	MAPK7	Yes	-	.	.	0	0	0	0	10	6	2	2	1027	943	1	0.92	0	Inf	0.92 (0-Inf)	0 (0) (0%)	0 (0) (0%)	0	0	0.000100619	0.000126919	0.45932	1.54	0.50326	5.16056	1.54 (0.5-5.16)	10 (0) (0.97%)	6 (0) (0.64%)	0	0	0.00952896	0.00632901	9.3985e-05	.		.
BMP2K	BMP2K	-	-	.	.	5	5	0	0	18	12	0	0	1027	943	1	0.92	0.210523	4.0017	0.92 (0.21-4)	5 (0) (0.49%)	5 (0) (0.53%)	0	0	0.00304539	0.0025226	0.462712	1.38	0.626749	3.1679	1.38 (0.63-3.17)	18 (1) (1.75%)	12 (0) (1.27%)	1	0	0.0140416	0.0100396	9.4162e-05	.		.
FYCO1	FYCO1	Yes	-	.	.	2	2	0	0	39	30	4	2	1027	943	1	0.92	0.066445	12.6854	0.92 (0.07-12.69)	2 (0) (0.19%)	2 (0) (0.21%)	0	0	0.000816074	0.00098152	0.465158	1.2	0.72049	2.02047	1.2 (0.72-2.02)	39 (3) (3.8%)	30 (3) (3.18%)	3	3	0.0227867	0.0132928	9.43396e-05	.		.
CATSPER3	CATSPER3	Yes	-	.	.	0	0	0	0	7	10	1	3	1027	943	1	0.92	0	Inf	0.92 (0-Inf)	0 (0) (0%)	0 (0) (0%)	0	0	0.000268296	0.000126923	0.466425	0.64	0.206003	1.87261	0.64 (0.21-1.87)	7 (0) (0.68%)	10 (0) (1.06%)	0	0	0.00630869	0.00291923	9.4518e-05	.		.
ZBTB32	ZBTB32	-	Yes	.	.	0	0	0	0	7	10	1	3	1027	943	1	0.92	0	Inf	0.92 (0-Inf)	0 (0) (0%)	0 (0) (0%)	0	0	0.000201339	0.000101655	0.466425	0.64	0.206003	1.87261	0.64 (0.21-1.87)	7 (0) (0.68%)	10 (0) (1.06%)	0	0	0.00405289	0.00278705	9.4697e-05	.		.
ZCWPW1	ZCWPW1	-	-	.	.	1	1	0	0	7	10	0	1	1027	943	1	0.92	0.0116925	72.1079	0.92 (0.01-72.11)	1 (0) (0.1%)	1 (1) (0.11%)	0	1	0.000521686	0.000518276	0.466425	0.64	0.206003	1.87261	0.64 (0.21-1.87)	7 (0) (0.68%)	10 (0) (1.06%)	0	0	0.00910135	0.00625329	9.48767e-05	.		.
EXTL1	EXTL1	Yes	-	.	.	4	4	0	0	14	17	1	2	1027	943	1	0.92	0.170491	4.94282	0.92 (0.17-4.94)	4 (0) (0.39%)	4 (0) (0.42%)	0	0	0.00510215	0.00634679	0.472143	0.75	0.341503	1.63315	0.75 (0.34-1.63)	14 (0) (1.36%)	17 (1) (1.8%)	0	1	0.00951483	0.00937632	9.5057e-05	.		.
SLX4	SLX4	-	Yes	Candidate Gene_MS	Yes	9	9	3	0	252	191	24	15	4807	4782	1	0.99	0.349532	2.83124	0.99 (0.35-2.83)	9 (0) (0.19%)	9 (0) (0.19%)	0	0	0.000681905	0.000753025	0.00405604	1.33	1.09236	1.62074	1.33 (1.09-1.62)	252 (9) (5.24%)	191 (11) (3.99%)	9	11	0.034915	0.0253575	9.52381e-05	0.00128205		Homologous Recombination Repair
TOX3	TOX3	-	-	.	.	1	0	0	0	28	22	4	3	3559	3527	1	2.97	0.0254101	Inf	2.97 (0.03-Inf)	1 (0) (0.03%)	0 (0) (0%)	0	0	3.7557e-05	5.10586e-05	0.47855	1.26	0.695547	2.3221	1.26 (0.7-2.32)	28 (0) (0.79%)	22 (0) (0.62%)	0	0	0.00502513	0.00338689	9.54198e-05	.		.
ASF1A	ASF1A	-	Yes	.	.	0	0	0	0	0	1	0	0	1027	943	1	0.92	0	Inf	0.92 (0-Inf)	0 (0) (0%)	0 (0) (0%)	0	0	3.75753e-06	8.51542e-06	0.47868	0	0	35.8106	0 (0-35.81)	0 (0) (0%)	1 (0) (0.11%)	0	0	0.00025927	0.000272493	9.56023e-05	.		.
GTF2H2	GTF2H2	-	Yes	.	.	0	0	0	0	0	1	0	0	1027	943	1	0.92	0	Inf	0.92 (0-Inf)	0 (0) (0%)	0 (0) (0%)	0	0	3.4487e-05	0	0.47868	0	0	35.8106	0 (0-35.81)	0 (0) (0%)	1 (0) (0.11%)	0	0	0.00109975	0.000348426	9.57854e-05	.		.
HMGA1	HMGA1	-	Yes	.	.	0	0	0	0	0	1	0	0	1027	943	1	0.92	0	Inf	0.92 (0-Inf)	0 (0) (0%)	0 (0) (0%)	0	0	3.73636e-06	0	0.47868	0	0	35.8106	0 (0-35.81)	0 (0) (0%)	1 (0) (0.11%)	0	0	0.000224182	0.000110514	9.59693e-05	.		.
NABP1	NABP1	-	Yes	.	.	1	0	0	0	0	1	0	0	1027	943	1	2.76	0.0235434	Inf	2.76 (0.02-Inf)	1 (0) (0.1%)	0 (0) (0%)	0	0	0.00010434	0.000110002	0.47868	0	0	35.8106	0 (0-35.81)	0 (0) (0%)	1 (0) (0.11%)	0	0	0.00174397	0.00149772	9.61538e-05	.		.
NABP2	NABP2	-	Yes	.	.	0	0	0	0	0	1	0	0	1027	943	1	0.92	0	Inf	0.92 (0-Inf)	0 (0) (0%)	0 (0) (0%)	0	0	2.23575e-05	1.69228e-05	0.47868	0	0	35.8106	0 (0-35.81)	0 (0) (0%)	1 (0) (0.11%)	0	0	0.000521676	0.000541528	9.63391e-05	.		.
OTUB1	OTUB1	-	Yes	.	.	0	0	0	0	0	1	0	0	1027	943	1	0.92	0	Inf	0.92 (0-Inf)	0 (0) (0%)	0 (0) (0%)	0	0	3.72728e-06	0	0.47868	0	0	35.8106	0 (0-35.81)	0 (0) (0%)	1 (0) (0.11%)	0	0	0.00189346	0.000761795	9.65251e-05	.		.
RAD23B	RAD23B	-	Yes	.	.	0	0	0	0	0	1	0	1	1027	943	1	0.92	0	Inf	0.92 (0-Inf)	0 (0) (0%)	0 (0) (0%)	0	0	7.4529e-06	0	0.47868	0	0	35.8106	0 (0-35.81)	0 (0) (0%)	1 (0) (0.11%)	0	0	0.00305569	0.00154859	9.67118e-05	.		.
RPS27A	RPS27A	-	Yes	.	.	0	0	0	0	0	1	0	0	1027	943	1	0.92	0	Inf	0.92 (0-Inf)	0 (0) (0%)	0 (0) (0%)	0	0	1.11809e-05	8.47544e-06	0.47868	0	0	35.8106	0 (0-35.81)	0 (0) (0%)	1 (0) (0.11%)	0	0	0.00149079	0.00219514	9.68992e-05	.		.
SMC1A	SMC1A	-	Yes	.	.	0	0	0	0	0	1	0	0	1027	943	1	0.92	0	Inf	0.92 (0-Inf)	0 (0) (0%)	0 (0) (0%)	0	0	0	0	0.47868	0	0	35.8106	0 (0-35.81)	0 (0) (0%)	1 (0) (0.11%)	0	0	0.000908092	0.000998312	9.70874e-05	.		.
SSR2	SSR2	Yes	-	.	.	0	0	0	0	0	1	0	0	1027	943	1	0.92	0	Inf	0.92 (0-Inf)	0 (0) (0%)	0 (0) (0%)	0	0	0.000100616	6.76945e-05	0.47868	0	0	35.8106	0 (0-35.81)	0 (0) (0%)	1 (0) (0.11%)	0	0	0.00102479	0.000922337	9.72763e-05	.		.
NUDT6	NUDT6	Yes	-	.	.	7	6	0	0	11	7	1	1	1990	1902	1	1.12	0.320334	4.02539	1.12 (0.32-4.03)	7 (0) (0.35%)	6 (0) (0.32%)	0	0	0.000727607	0.00129738	0.481706	1.5	0.531344	4.58757	1.5 (0.53-4.59)	11 (0) (0.55%)	7 (0) (0.37%)	0	0	0.00361938	0.00241669	9.74659e-05	.		.
MKL1	MKL1	-	-	.	.	0	0	0	0	30	22	2	1	1027	943	1	0.92	0	Inf	0.92 (0-Inf)	0 (0) (0%)	0 (0) (0%)	0	0	4.09909e-05	6.77014e-05	0.48246	1.26	0.696963	2.30942	1.26 (0.7-2.31)	30 (1) (2.92%)	22 (0) (2.33%)	1	0	0.0169106	0.010646	9.76563e-05	.		.
PTH2R	PTH2R	-	-	.	.	0	0	0	0	15	18	4	3	1027	943	1	0.92	0	Inf	0.92 (0-Inf)	0 (0) (0%)	0 (0) (0%)	0	0	0.00116276	0.000947883	0.484798	0.76	0.355126	1.61109	0.76 (0.36-1.61)	15 (1) (1.46%)	18 (0) (1.91%)	1	0	0.0106176	0.00769309	9.78474e-05	.		.
ACVRL1	ACVRL1	-	-	.	.	0	0	0	0	11	7	1	1	1027	943	1	0.92	0	Inf	0.92 (0-Inf)	0 (0) (0%)	0 (0) (0%)	0	0	4.84474e-05	5.92417e-05	0.485955	1.45	0.509946	4.42296	1.45 (0.51-4.42)	11 (0) (1.07%)	7 (0) (0.74%)	0	0	0.00461369	0.00288592	9.80392e-05	.		.
APOA1	APOA1	Yes	-	.	.	0	0	0	0	11	7	0	1	1027	943	1	0.92	0	Inf	0.92 (0-Inf)	0 (0) (0%)	0 (0) (0%)	0	0	4.09934e-05	4.23162e-05	0.485955	1.45	0.509946	4.42296	1.45 (0.51-4.42)	11 (0) (1.07%)	7 (0) (0.74%)	0	0	0.002795	0.00347839	9.82318e-05	.		.
GPC4	GPC4	Yes	-	.	.	0	0	0	0	11	7	1	0	1027	943	1	0.92	0	Inf	0.92 (0-Inf)	0 (0) (0%)	0 (0) (0%)	0	0	3.08931e-05	4.75172e-05	0.485955	1.45	0.509946	4.42296	1.45 (0.51-4.42)	11 (0) (1.07%)	7 (0) (0.74%)	0	0	0.00355271	0.00305298	9.84252e-05	.		.
IDO2	IDO2	-	-	.	.	3	2	0	0	11	7	3	0	1027	943	1	1.38	0.157517	16.5275	1.38 (0.16-16.53)	3 (0) (0.29%)	2 (0) (0.21%)	0	0	0.00154566	0.000272861	0.485955	1.45	0.509946	4.42296	1.45 (0.51-4.42)	11 (0) (1.07%)	7 (0) (0.74%)	0	0	0.00706265	0.00349603	9.86193e-05	.		.
POLM	POLM	-	Yes	.	.	3	3	0	0	11	7	0	1	1027	943	1	0.92	0.122634	6.87128	0.92 (0.12-6.87)	3 (0) (0.29%)	3 (0) (0.32%)	0	0	0.000842341	0.000795653	0.485955	1.45	0.509946	4.42296	1.45 (0.51-4.42)	11 (0) (1.07%)	7 (0) (0.74%)	0	0	0.00629892	0.00316568	9.88142e-05	.		.
TLR3	TLR3	Yes	-	.	.	2	1	0	1	11	7	1	2	1027	943	1	1.84	0.0955088	108.487	1.84 (0.1-108.49)	2 (0) (0.19%)	1 (0) (0.11%)	0	0	0.000286945	0.000262352	0.485955	1.45	0.509946	4.42296	1.45 (0.51-4.42)	11 (0) (1.07%)	7 (0) (0.74%)	0	0	0.00709537	0.0052555	9.90099e-05	.		.
TRMT2A	TRMT2A	-	-	.	.	1	1	0	0	30	23	4	1	1990	1902	1	0.96	0.0121771	75.0217	0.96 (0.01-75.02)	1 (0) (0.05%)	1 (0) (0.05%)	0	0	0.000409974	0.000372351	0.489681	1.25	0.699394	2.26297	1.25 (0.7-2.26)	30 (0) (1.51%)	23 (0) (1.21%)	0	0	0.0102493	0.0062792	9.92063e-05	.		.
ALG2	ALG2	Yes	-	.	.	0	0	0	0	8	11	1	2	1027	943	1	0.92	0	Inf	0.92 (0-Inf)	0 (0) (0%)	0 (0) (0%)	0	0	0.000313003	0.00027075	0.49017	0.67	0.231234	1.82497	0.67 (0.23-1.82)	8 (0) (0.78%)	11 (0) (1.17%)	0	0	0.00513847	0.00307979	9.94036e-05	.		.
EPB41L5	EPB41L5	-	-	.	.	0	0	0	0	8	11	0	1	1027	943	1	0.92	0	Inf	0.92 (0-Inf)	0 (0) (0%)	0 (0) (0%)	0	0	0.00014906	0.000160793	0.49017	0.67	0.231234	1.82497	0.67 (0.23-1.82)	8 (3) (0.78%)	11 (1) (1.17%)	3	1	0.00852624	0.0066687	9.96016e-05	.		.
DRG2	DRG2	-	-	.	.	0	0	0	0	3	5	0	0	1027	943	1	0.92	0	Inf	0.92 (0-Inf)	0 (0) (0%)	0 (0) (0%)	0	0	0.000126711	0.000152323	0.491185	0.55	0.0851364	2.83451	0.55 (0.09-2.83)	3 (0) (0.29%)	5 (0) (0.53%)	0	0	0.00199383	0.00159093	9.98004e-05	.		.
EPDR1	EPDR1	-	-	.	.	1	0	0	0	3	5	0	0	1027	943	1	2.76	0.0235434	Inf	2.76 (0.02-Inf)	1 (0) (0.1%)	0 (0) (0%)	0	0	7.08273e-05	0.0001016	0.491185	0.55	0.0851364	2.83451	0.55 (0.09-2.83)	3 (0) (0.29%)	5 (1) (0.53%)	0	1	0.00442112	0.00273474	0.0001	.		.
EXOC1	EXOC1	Yes	-	.	.	1	1	0	0	3	5	0	0	1027	943	1	0.92	0.0116925	72.1079	0.92 (0.01-72.11)	1 (0) (0.1%)	1 (0) (0.11%)	0	0	0.00025715	0.00031314	0.491185	0.55	0.0851364	2.83451	0.55 (0.09-2.83)	3 (0) (0.29%)	5 (0) (0.53%)	0	0	0.00460634	0.00341069	0.0001002	.		.
PINX1	PINX1	-	-	.	.	2	2	0	1	3	5	0	0	1027	943	1	0.92	0.066445	12.6854	0.92 (0.07-12.69)	2 (0) (0.19%)	2 (0) (0.21%)	0	0	0.000740045	0.000519061	0.491185	0.55	0.0851364	2.83451	0.55 (0.09-2.83)	3 (0) (0.29%)	5 (0) (0.53%)	0	0	0.00556724	0.00539483	0.000100402	.		.
SMC6	SMC6	-	Yes	.	.	1	0	0	0	3	5	1	0	1027	943	1	2.76	0.0235434	Inf	2.76 (0.02-Inf)	1 (0) (0.1%)	0 (0) (0%)	0	0	0.000182788	0.000186472	0.491185	0.55	0.0851364	2.83451	0.55 (0.09-2.83)	3 (0) (0.29%)	5 (0) (0.53%)	0	0	0.00606931	0.00463638	0.000100604	.		.
TRPC7	TRPC7	Yes	-	.	.	1	0	0	0	3	5	0	1	1027	943	1	2.76	0.0235434	Inf	2.76 (0.02-Inf)	1 (0) (0.1%)	0 (0) (0%)	0	0	0.000142362	0.000144555	0.491185	0.55	0.0851364	2.83451	0.55 (0.09-2.83)	3 (0) (0.29%)	5 (0) (0.53%)	0	0	0.00702067	0.00475332	0.000100806	.		.
ITPR1	ITPR1	-	-	.	.	0	0	0	0	16	19	1	1	1027	943	1	0.92	0	Inf	0.92 (0-Inf)	0 (0) (0%)	0 (0) (0%)	0	0	0.000119913	0.000102121	0.496659	0.77	0.367824	1.59085	0.77 (0.37-1.59)	16 (0) (1.56%)	19 (2) (2.01%)	0	2	0.014472	0.0138884	0.00010101	.		.
PCBD1	PCBD1	-	-	.	.	2	1	0	0	2	0	0	0	1027	943	1	1.84	0.0955088	108.487	1.84 (0.1-108.49)	2 (0) (0.19%)	1 (0) (0.11%)	0	0	0.000238491	0.00027923	0.500656	#DIV/0!	0.172468	Inf	#DIV/0!	2 (0) (0.19%)	0 (0) (0%)	0	0	0.00108811	0.00117615	0.000101215	.		.
PSMD14	PSMD14	-	Yes	.	.	0	0	0	0	2	0	0	0	1027	943	1	0.92	0	Inf	0.92 (0-Inf)	0 (0) (0%)	0 (0) (0%)	0	0	7.82528e-06	1.80678e-05	0.500656	#DIV/0!	0.172468	Inf	#DIV/0!	2 (0) (0.19%)	0 (0) (0%)	0	0	0.000195632	0.000198746	0.00010142	.		.
RPA3	RPA3	-	Yes	.	.	1	0	0	0	2	0	0	0	1027	943	1	2.76	0.0235434	Inf	2.76 (0.02-Inf)	1 (0) (0.1%)	0 (0) (0%)	0	0	0.000212455	0.000152326	0.500656	#DIV/0!	0.172468	Inf	#DIV/0!	2 (0) (0.19%)	0 (0) (0%)	0	0	0.000551638	0.000541602	0.000101626	.		.
STRA13	STRA13	-	Yes	.	.	0	0	0	0	2	0	0	0	1027	943	1	0.92	0	Inf	0.92 (0-Inf)	0 (0) (0%)	0 (0) (0%)	0	0	0.000110966	0.000156071	0.500656	#DIV/0!	0.172468	Inf	#DIV/0!	2 (0) (0.19%)	0 (0) (0%)	0	0	0.0014923	0.000468214	0.000101833	.		.
UBE2W	UBE2W	-	Yes	.	.	0	0	0	0	2	0	1	0	1027	943	1	0.92	0	Inf	0.92 (0-Inf)	0 (0) (0%)	0 (0) (0%)	0	0	0.000887085	0.000119244	0.500656	#DIV/0!	0.172468	Inf	#DIV/0!	2 (0) (0.19%)	0 (0) (0%)	0	0	0.00105623	0.000919885	0.000102041	.		.
COL4A6	COL4A6	-	-	.	.	0	0	0	0	39	44	6	7	1990	1902	1	0.96	0	Inf	0.96 (0-Inf)	0 (0) (0%)	0 (0) (0%)	0	0	0.00017506	0.000178156	0.505743	0.84	0.531522	1.33622	0.84 (0.53-1.34)	39 (0) (1.96%)	44 (0) (2.31%)	0	0	0.014566	0.0107012	0.000102249	.		.
AQP7	AQP7	Yes	-	.	.	7	6	0	0	6	3	0	0	1990	1902	1	1.12	0.320334	4.02539	1.12 (0.32-4.03)	7 (0) (0.35%)	6 (0) (0.32%)	0	0	0.00144232	0.00225949	0.508314	1.91	0.40808	11.8446	1.91 (0.41-11.84)	6 (0) (0.3%)	3 (0) (0.16%)	0	0	0.00529968	0.00207332	0.000102459	.		.
CCDC15	CCDC15	Yes	-	.	.	1	1	0	0	12	8	0	0	1027	943	1	0.92	0.0116925	72.1079	0.92 (0.01-72.11)	1 (0) (0.1%)	1 (0) (0.11%)	0	0	0.00101786	0.000570232	0.50914	1.38	0.516674	3.91469	1.38 (0.52-3.91)	12 (0) (1.17%)	8 (0) (0.85%)	0	0	0.0103513	0.0057619	0.000102669	.		.
CDYL2	CDYL2	-	-	.	.	0	0	0	0	12	8	1	0	1027	943	1	0.92	0	Inf	0.92 (0-Inf)	0 (0) (0%)	0 (0) (0%)	0	0	3.3539e-05	5.07743e-05	0.50914	1.38	0.516674	3.91469	1.38 (0.52-3.91)	12 (0) (1.17%)	8 (0) (0.85%)	0	0	0.00461348	0.00457815	0.000102881	.		.
ECSIT	ECSIT	Yes	-	.	.	1	0	1	0	12	8	0	0	1027	943	1	2.76	0.0235434	Inf	2.76 (0.02-Inf)	1 (0) (0.1%)	0 (0) (0%)	0	0	0.00024968	0.000160783	0.50914	1.38	0.516674	3.91469	1.38 (0.52-3.91)	12 (0) (1.17%)	8 (0) (0.85%)	0	0	0.00605193	0.00481502	0.000103093	.		.
SLC4A7	SLC4A7	-	-	.	.	0	0	0	0	12	8	2	1	1027	943	1	0.92	0	Inf	0.92 (0-Inf)	0 (0) (0%)	0 (0) (0%)	0	0	0.000238589	0.000279448	0.50914	1.38	0.516674	3.91469	1.38 (0.52-3.91)	12 (0) (1.17%)	8 (0) (0.85%)	0	0	0.00917075	0.00651198	0.000103306	.		.
SORL1	SORL1	Yes	-	.	.	0	0	0	0	48	38	3	6	1027	943	1	0.92	0	Inf	0.92 (0-Inf)	0 (0) (0%)	0 (0) (0%)	0	0	0.000380095	0.000456915	0.509318	1.17	0.739301	1.85539	1.17 (0.74-1.86)	48 (1) (4.67%)	38 (0) (4.03%)	1	0	0.0240578	0.0195204	0.00010352	.		.
CRY2	CRY2	-	Yes	.	.	0	0	0	0	6	3	1	1	1027	943	1	0.92	0	Inf	0.92 (0-Inf)	0 (0) (0%)	0 (0) (0%)	0	0	8.198e-05	4.23083e-05	0.510398	1.84	0.391813	11.4077	1.84 (0.39-11.41)	6 (0) (0.58%)	3 (0) (0.32%)	0	0	0.00516847	0.00296158	0.000103734	.		.
PPP2R2C	PPP2R2C	Yes	-	.	.	1	1	0	0	6	3	0	0	1027	943	1	0.92	0.0116925	72.1079	0.92 (0.01-72.11)	1 (0) (0.1%)	1 (0) (0.11%)	0	0	0.000491994	0.000744829	0.510398	1.84	0.391813	11.4077	1.84 (0.39-11.41)	6 (0) (0.58%)	3 (0) (0.32%)	0	0	0.0019717	0.001879	0.00010395	.		.
RUNDC1	RUNDC1	Yes	-	.	.	1	0	1	0	9	12	0	3	1027	943	1	2.76	0.0235434	Inf	2.76 (0.02-Inf)	1 (0) (0.1%)	0 (0) (0%)	0	0	0.000160237	7.61563e-05	0.511123	0.69	0.254031	1.78316	0.69 (0.25-1.78)	9 (0) (0.88%)	12 (0) (1.27%)	0	0	0.00645421	0.00423937	0.000104167	.		.
KIAA0319	KIAA0319	-	-	.	.	1	1	0	1	23	17	3	1	1027	943	1	0.92	0.0116925	72.1079	0.92 (0.01-72.11)	1 (0) (0.1%)	1 (0) (0.11%)	0	0	0.000566484	0.00057552	0.525856	1.25	0.633398	2.50486	1.25 (0.63-2.5)	23 (0) (2.24%)	17 (0) (1.8%)	0	0	0.0141062	0.00921678	0.000104384	.		.
HUWE1	HUWE1	-	Yes	.	.	0	0	0	0	13	9	0	1	1027	943	1	0.92	0	Inf	0.92 (0-Inf)	0 (0) (0%)	0 (0) (0%)	0	0	4.11637e-05	0	0.529561	1.33	0.523276	3.5437	1.33 (0.52-3.54)	13 (0) (1.27%)	9 (0) (0.95%)	0	0	0.00887592	0.00761948	0.000104603	.		.
MPHOSPH8	MPHOSPH8	Yes	-	.	.	0	0	0	0	13	9	3	0	1027	943	1	0.92	0	Inf	0.92 (0-Inf)	0 (0) (0%)	0 (0) (0%)	0	0	0.000238491	0.000253884	0.529561	1.33	0.523276	3.5437	1.33 (0.52-3.54)	13 (0) (1.27%)	9 (0) (0.95%)	0	0	0.00690878	0.00656714	0.000104822	.		.
NVL	NVL	-	Yes	.	.	1	1	0	0	13	9	3	2	1027	943	1	0.92	0.0116925	72.1079	0.92 (0.01-72.11)	1 (0) (0.1%)	1 (0) (0.11%)	0	0	0.000600012	0.000626216	0.529561	1.33	0.523276	3.5437	1.33 (0.52-3.54)	13 (0) (1.27%)	9 (0) (0.95%)	0	0	0.00599267	0.00446814	0.000105042	.		.
TRIM28	TRIM28	-	Yes	.	.	0	0	0	0	13	9	2	3	1027	943	1	0.92	0	Inf	0.92 (0-Inf)	0 (0) (0%)	0 (0) (0%)	0	0	1.49061e-05	8.46153e-06	0.529561	1.33	0.523276	3.5437	1.33 (0.52-3.54)	13 (2) (1.27%)	9 (0) (0.95%)	2	0	0.00592519	0.00582999	0.000105263	.		.
NOTCH1	NOTCH1	-	-	.	.	0	0	0	0	47	49	4	4	1027	943	1	0.92	0	Inf	0.92 (0-Inf)	0 (0) (0%)	0 (0) (0%)	0	0	3.74327e-05	3.39461e-05	0.531628	0.88	0.56756	1.34786	0.88 (0.57-1.35)	47 (3) (4.58%)	49 (0) (5.2%)	3	0	0.0323494	0.0241272	0.000105485	.		.
GPRC5D	GPRC5D	Yes	-	.	.	0	0	0	0	10	13	0	0	1990	1902	1	0.96	0	Inf	0.96 (0-Inf)	0 (0) (0%)	0 (0) (0%)	0	0	0.00409586	0.00593233	0.533133	0.73	0.287342	1.8168	0.73 (0.29-1.82)	10 (0) (0.5%)	13 (0) (0.68%)	0	0	0.00319022	0.00272498	0.000105708	.		.
ADORA2A	ADORA2A	Yes	-	.	.	0	0	0	0	4	6	0	1	1027	943	1	0.92	0	Inf	0.92 (0-Inf)	0 (0) (0%)	0 (0) (0%)	0	0	7.08099e-05	8.46253e-05	0.533784	0.61	0.12636	2.58467	0.61 (0.13-2.58)	4 (0) (0.39%)	6 (0) (0.64%)	0	0	0.00277649	0.00227642	0.000105932	.		.
APLF	APLF	-	Yes	.	.	1	0	0	0	4	6	0	0	1027	943	1	2.76	0.0235434	Inf	2.76 (0.02-Inf)	1 (0) (0.1%)	0 (0) (0%)	0	0	0.000928135	0.000949024	0.533784	0.61	0.12636	2.58467	0.61 (0.13-2.58)	4 (0) (0.39%)	6 (0) (0.64%)	0	0	0.00616893	0.00514337	0.000106157	.		.
CDC20	CDC20	-	-	.	.	1	0	0	0	4	6	1	1	1027	943	1	2.76	0.0235434	Inf	2.76 (0.02-Inf)	1 (0) (0.1%)	0 (0) (0%)	0	0	0.000305562	0.000262316	0.533784	0.61	0.12636	2.58467	0.61 (0.13-2.58)	4 (0) (0.39%)	6 (0) (0.64%)	0	0	0.00320467	0.00192929	0.000106383	.		.
GTF2H3	GTF2H3	-	Yes	.	.	0	0	0	0	4	6	1	0	1027	943	1	0.92	0	Inf	0.92 (0-Inf)	0 (0) (0%)	0 (0) (0%)	0	0	0.00174072	0.0030303	0.533784	0.61	0.12636	2.58467	0.61 (0.13-2.58)	4 (0) (0.39%)	6 (0) (0.64%)	0	0	0.00158789	0.00102421	0.00010661	.		.
PTPN11	PTPN11	Yes	-	.	.	0	0	0	0	4	6	0	2	1027	943	1	0.92	0	Inf	0.92 (0-Inf)	0 (0) (0%)	0 (0) (0%)	0	0	7.45379e-06	1.69259e-05	0.533784	0.61	0.12636	2.58467	0.61 (0.13-2.58)	4 (0) (0.39%)	6 (0) (0.64%)	0	0	0.00311941	0.00223422	0.000106838	.		.
ZNF75D	ZNF75D	Yes	-	.	.	2	2	0	0	4	6	1	1	1027	943	1	0.92	0.066445	12.6854	0.92 (0.07-12.69)	2 (0) (0.19%)	2 (0) (0.21%)	0	0	0.00152926	0.000522001	0.533784	0.61	0.12636	2.58467	0.61 (0.13-2.58)	4 (0) (0.39%)	6 (0) (0.64%)	0	0	0.00389265	0.00399805	0.000107066	.		.
FAM174B	FAM174B	-	-	.	.	1	0	0	0	4	6	0	0	1990	1902	1	2.87	0.0245068	Inf	2.87 (0.02-Inf)	1 (0) (0.05%)	0 (0) (0%)	0	0	0.000428285	0.000442561	0.540015	0.64	0.131882	2.68904	0.64 (0.13-2.69)	4 (1) (0.2%)	6 (0) (0.32%)	1	0	0.00211888	0.0010298	0.000107296	.		.
TLL1	TLL1	Yes	-	.	.	0	0	0	0	11	13	0	1	1027	943	1	0.92	0	Inf	0.92 (0-Inf)	0 (0) (0%)	0 (0) (0%)	0	0	0.000104361	0.00013543	0.545732	0.77	0.312577	1.88424	0.77 (0.31-1.88)	11 (0) (1.07%)	13 (0) (1.38%)	0	0	0.00908684	0.00677151	0.000107527	.		.
WDR33	WDR33	-	Yes	.	.	0	0	0	0	11	13	0	2	1027	943	1	0.92	0	Inf	0.92 (0-Inf)	0 (0) (0%)	0 (0) (0%)	0	0	7.4534e-05	8.46267e-05	0.545732	0.77	0.312577	1.88424	0.77 (0.31-1.88)	11 (0) (1.07%)	13 (0) (1.38%)	0	0	0.00633166	0.0054415	0.000107759	.		.
BACH1	BACH1	-	-	.	.	1	1	0	0	15	10	0	1	1027	943	1	0.92	0.0116925	72.1079	0.92 (0.01-72.11)	1 (0) (0.1%)	1 (0) (0.11%)	0	0	0.000126696	0.000101537	0.546564	1.38	0.577838	3.46008	1.38 (0.58-3.46)	15 (0) (1.46%)	10 (0) (1.06%)	0	0	0.00643543	0.00561836	0.000107991	.		.
DOPEY2	DOPEY2	Yes	-	.	.	2	2	0	0	35	37	1	4	1027	943	1	0.92	0.066445	12.6854	0.92 (0.07-12.69)	2 (0) (0.19%)	2 (0) (0.21%)	0	0	0.000961395	0.00114229	0.550498	0.86	0.523448	1.4236	0.86 (0.52-1.42)	35 (0) (3.41%)	37 (1) (3.92%)	0	1	0.0301759	0.0229811	0.000108225	.		.
FBXW9	FBXW9	-	-	.	.	1	1	0	0	7	4	0	0	1027	943	1	0.92	0.0116925	72.1079	0.92 (0.01-72.11)	1 (0) (0.1%)	1 (0) (0.11%)	0	0	0.000346759	0.000372414	0.551793	1.61	0.407935	7.5288	1.61 (0.41-7.53)	7 (0) (0.68%)	4 (0) (0.42%)	0	0	0.00572711	0.0043674	0.00010846	.		.
KCNN4	KCNN4	-	-	.	.	0	0	0	0	7	4	0	0	1027	943	1	0.92	0	Inf	0.92 (0-Inf)	0 (0) (0%)	0 (0) (0%)	0	0	0.00126331	0.000194628	0.551793	1.61	0.407935	7.5288	1.61 (0.41-7.53)	7 (0) (0.68%)	4 (0) (0.42%)	0	0	0.00356634	0.00293635	0.000108696	.		.
PDE4D	PDE4D	-	-	.	.	1	0	0	0	7	4	1	0	1027	943	1	2.76	0.0235434	Inf	2.76 (0.02-Inf)	1 (0) (0.1%)	0 (0) (0%)	0	0	5.6341e-05	6.82536e-05	0.551793	1.61	0.407935	7.5288	1.61 (0.41-7.53)	7 (0) (0.68%)	4 (0) (0.42%)	0	0	0.00281705	0.00233768	0.000108932	.		.
RHBDL1	RHBDL1	-	-	.	.	0	0	0	0	7	4	1	0	1027	943	1	0.92	0	Inf	0.92 (0-Inf)	0 (0) (0%)	0 (0) (0%)	0	0	0.00159667	0.00236501	0.551793	1.61	0.407935	7.5288	1.61 (0.41-7.53)	7 (0) (0.68%)	4 (0) (0.42%)	0	0	0.00393198	0.00292447	0.00010917	.		.
RUVBL2	RUVBL2	-	Yes	.	.	0	0	0	0	7	4	1	0	1027	943	1	0.92	0	Inf	0.92 (0-Inf)	0 (0) (0%)	0 (0) (0%)	0	0	2.24571e-05	8.4868e-06	0.551793	1.61	0.407935	7.5288	1.61 (0.41-7.53)	7 (0) (0.68%)	4 (0) (0.42%)	0	0	0.00262374	0.00260545	0.000109409	.		.
ABCC2	ABCC2	-	-	.	.	3	3	0	0	78	67	4	6	1990	1902	1	0.96	0.127832	7.145	0.96 (0.13-7.15)	3 (0) (0.15%)	3 (0) (0.16%)	0	0	0.00276118	0.00174299	0.553706	1.12	0.790391	1.58292	1.12 (0.79-1.58)	78 (1) (3.92%)	67 (1) (3.52%)	1	1	0.0208858	0.0165499	0.000109649	.		.
MEN1	MEN1	-	Yes	Candidate Gene_MS	Yes	0	0	0	0	26	10	1	2	4807	4782	1	0.99	0	Inf	0.99 (0-Inf)	0 (0) (0%)	0 (0) (0%)	0	0	3.72709e-06	8.46339e-06	0.0111908	2.6	1.20906	6.03821	2.6 (1.21-6.04)	26 (0) (0.54%)	10 (0) (0.21%)	0	0	0.00329475	0.00160804	0.00010989	0.00131579		.
RHO	RHO	Yes	-	.	.	0	0	0	0	12	14	0	4	1027	943	1	0.92	0	Inf	0.92 (0-Inf)	0 (0) (0%)	0 (0) (0%)	0	0	0.000104335	0.000169219	0.559675	0.78	0.329694	1.83819	0.78 (0.33-1.84)	12 (0) (1.17%)	14 (0) (1.48%)	0	0	0.00487767	0.00336746	0.000110132	.		.
TMPRSS5	TMPRSS5	-	-	.	.	2	1	2	0	12	14	2	4	1027	943	1	1.84	0.0955088	108.487	1.84 (0.1-108.49)	2 (0) (0.19%)	1 (0) (0.11%)	0	0	0.00242791	0.000546383	0.559675	0.78	0.329694	1.83819	0.78 (0.33-1.84)	12 (0) (1.17%)	14 (0) (1.48%)	0	0	0.00665985	0.00517356	0.000110375	.		.
MARVELD2	MARVELD2	Yes	-	.	.	2	1	0	0	16	11	2	0	1027	943	1	1.84	0.0955088	108.487	1.84 (0.1-108.49)	2 (0) (0.19%)	1 (0) (0.11%)	0	0	0.000529148	0.000617681	0.561742	1.34	0.580889	3.21279	1.34 (0.58-3.21)	16 (0) (1.56%)	11 (0) (1.17%)	0	0	0.00655845	0.00476376	0.000110619	.		.
GCNT2	GCNT2	Yes	-	.	.	1	0	0	0	5	7	1	1	1027	943	1	2.76	0.0235434	Inf	2.76 (0.02-Inf)	1 (0) (0.1%)	0 (0) (0%)	0	0	0.000663387	0.000262365	0.567385	0.65	0.163169	2.40428	0.65 (0.16-2.4)	5 (0) (0.49%)	7 (0) (0.74%)	0	0	0.00574687	0.00385084	0.000110865	.		.
RPAIN	RPAIN	-	Yes	.	.	0	0	0	0	5	7	1	3	1027	943	1	0.92	0	Inf	0.92 (0-Inf)	0 (0) (0%)	0 (0) (0%)	0	0	0.000231045	0.000338478	0.567385	0.65	0.163169	2.40428	0.65 (0.16-2.4)	5 (0) (0.49%)	7 (0) (0.74%)	0	0	0.00209804	0.0018024	0.000111111	.		.
FANCE	FANCE	-	Yes	.	Yes	2	1	0	0	75	47	4	5	4807	4782	1	1.99	0.103552	117.351	1.99 (0.1-117.35)	2 (0) (0.04%)	1 (0) (0.02%)	0	0	0.00022357	0.000143843	0.0136041	1.6	1.09164	2.35613	1.6 (1.09-2.36)	75 (0) (1.56%)	47 (0) (0.98%)	0	0	0.00703501	0.00384993	0.000111359	0.00135135		Homologous Recombination Repair
MMS22L	MMS22L	-	Yes	.	.	0	0	0	0	17	12	1	2	1027	943	1	0.92	0	Inf	0.92 (0-Inf)	0 (0) (0%)	0 (0) (0%)	0	0	0.000313036	0.000253863	0.575565	1.31	0.584105	3.01382	1.31 (0.58-3.01)	17 (0) (1.66%)	12 (0) (1.27%)	0	0	0.015294	0.00959602	0.000111607	.		.
ZNF229	ZNF229	-	-	.	.	5	4	1	0	17	12	2	2	1027	943	1	1.15	0.246377	5.80458	1.15 (0.25-5.8)	5 (0) (0.49%)	4 (0) (0.42%)	0	0	0.00668518	0.00847932	0.575565	1.31	0.584105	3.01382	1.31 (0.58-3.01)	17 (0) (1.66%)	12 (0) (1.27%)	0	0	0.0114331	0.0074618	0.000111857	.		.
IMPDH1	IMPDH1	Yes	-	.	Yes	3	2	0	0	55	32	4	4	4807	4782	1	1.49	0.170882	17.8696	1.49 (0.17-17.87)	3 (0) (0.06%)	2 (0) (0.04%)	0	0	0.000275761	0.000253854	0.0173492	1.72	1.08925	2.75088	1.72 (1.09-2.75)	55 (0) (1.14%)	32 (0) (0.67%)	0	0	0.00645431	0.00574557	0.000112108	0.00138889		.
MIB1	MIB1	-	-	.	.	4	3	0	0	8	5	0	0	1027	943	1	1.23	0.20666	8.38253	1.23 (0.21-8.38)	4 (0) (0.39%)	3 (0) (0.32%)	0	0	0.00169564	0.00159104	0.58436	1.47	0.423048	5.74098	1.47 (0.42-5.74)	8 (0) (0.78%)	5 (0) (0.53%)	0	0	0.00362978	0.00324978	0.00011236	.		.
OOEP	OOEP	Yes	-	.	.	0	0	0	0	8	5	1	0	1027	943	1	0.92	0	Inf	0.92 (0-Inf)	0 (0) (0%)	0 (0) (0%)	0	0	0.000221608	0.000212733	0.58436	1.47	0.423048	5.74098	1.47 (0.42-5.74)	8 (0) (0.78%)	5 (0) (0.53%)	0	0	0.00168647	0.00212733	0.000112613	.		.
SMARCA5	SMARCA5	-	Yes	.	.	0	0	0	0	8	5	1	0	1027	943	1	0.92	0	Inf	0.92 (0-Inf)	0 (0) (0%)	0 (0) (0%)	0	0	1.49199e-05	2.54082e-05	0.58436	1.47	0.423048	5.74098	1.47 (0.42-5.74)	8 (0) (0.78%)	5 (0) (0.53%)	0	0	0.00301009	0.00294735	0.000112867	.		.
TAF1B	TAF1B	Yes	-	.	.	3	3	1	0	8	5	1	0	1027	943	1	0.92	0.122634	6.87128	0.92 (0.12-6.87)	3 (0) (0.29%)	3 (0) (0.32%)	0	0	0.0010099	0.00095646	0.58436	1.47	0.423048	5.74098	1.47 (0.42-5.74)	8 (0) (0.78%)	5 (0) (0.53%)	0	0	0.00570536	0.00451991	0.000113122	.		.
TRIM41	TRIM41	Yes	-	.	.	0	0	0	0	18	13	1	2	1027	943	1	0.92	0	Inf	0.92 (0-Inf)	0 (0) (0%)	0 (0) (0%)	0	0	5.96276e-05	5.92357e-05	0.588223	1.28	0.587381	2.84991	1.28 (0.59-2.85)	18 (0) (1.75%)	13 (0) (1.38%)	0	0	0.00911557	0.00789527	0.000113379	.		.
TRPM1	TRPM1	-	-	.	.	3	3	0	0	27	29	2	2	1027	943	1	0.92	0.122634	6.87128	0.92 (0.12-6.87)	3 (0) (0.29%)	3 (0) (0.32%)	0	0	0.00132456	0.00132369	0.58879	0.85	0.480769	1.5019	0.85 (0.48-1.5)	27 (1) (2.63%)	29 (0) (3.08%)	1	0	0.0242575	0.0162492	0.000113636	.		.
CCDC69	CCDC69	Yes	-	.	.	1	1	0	0	6	8	0	1	1027	943	1	0.92	0.0116925	72.1079	0.92 (0.01-72.11)	1 (0) (0.1%)	1 (0) (0.11%)	0	0	0.000585079	0.000473886	0.594769	0.69	0.195692	2.26706	0.69 (0.2-2.27)	6 (0) (0.58%)	8 (0) (0.85%)	0	0	0.00332787	0.00275023	0.000113895	.		.
FAM102B	FAM102B	Yes	-	.	.	0	0	0	0	6	8	0	1	1027	943	1	0.92	0	Inf	0.92 (0-Inf)	0 (0) (0%)	0 (0) (0%)	0	0	0.000342918	0.000186204	0.594769	0.69	0.195692	2.26706	0.69 (0.2-2.27)	6 (0) (0.58%)	8 (0) (0.85%)	0	0	0.0027508	0.00256454	0.000114155	.		.
GGN	GGN	-	-	.	.	0	0	0	0	6	8	0	2	1027	943	1	0.92	0	Inf	0.92 (0-Inf)	0 (0) (0%)	0 (0) (0%)	0	0	0.000182684	0.000177731	0.594769	0.69	0.195692	2.26706	0.69 (0.2-2.27)	6 (0) (0.58%)	8 (1) (0.85%)	0	1	0.00923862	0.00517959	0.000114416	.		.
HNRNPU	HNRNPU	Yes	-	.	.	0	0	0	0	6	8	1	1	1027	943	1	0.92	0	Inf	0.92 (0-Inf)	0 (0) (0%)	0 (0) (0%)	0	0	0.000998778	0.000617806	0.594769	0.69	0.195692	2.26706	0.69 (0.2-2.27)	6 (0) (0.58%)	8 (2) (0.85%)	0	2	0.00321994	0.0022935	0.000114679	.		.
PENK	PENK	Yes	-	.	.	2	2	0	0	15	18	2	0	1990	1902	1	0.96	0.0692336	13.1937	0.96 (0.07-13.19)	2 (0) (0.1%)	2 (0) (0.11%)	0	0	0.000421086	0.000262298	0.600858	0.79	0.371778	1.67586	0.79 (0.37-1.68)	15 (0) (0.75%)	18 (1) (0.95%)	0	1	0.00525053	0.00357064	0.000114943	.		.
SHPRH	SHPRH	-	Yes	.	.	1	0	0	0	16	18	2	0	1027	943	1	2.76	0.0235434	Inf	2.76 (0.02-Inf)	1 (0) (0.1%)	0 (0) (0%)	0	0	0.000251728	0.000255284	0.605491	0.81	0.385548	1.70084	0.81 (0.39-1.7)	16 (0) (1.56%)	18 (0) (1.91%)	0	0	0.0116885	0.01079	0.000115207	.		.
MSH5	MSH5	-	Yes	.	Yes	10	10	0	0	62	38	7	7	4807	4782	1	0.99	0.371205	2.66592	0.99 (0.37-2.67)	10 (0) (0.21%)	10 (0) (0.21%)	0	0	0.000801169	0.00110846	0.0203604	1.63	1.0697	2.51629	1.63 (1.07-2.52)	62 (0) (1.29%)	38 (0) (0.79%)	0	0	0.00552993	0.00443384	0.000115473	0.00142857		Mismatch Repair
CDKN2AIPNL	CDKN2AIPNL	Yes	-	.	.	0	0	0	0	1	2	0	0	1027	943	1	0.92	0	Inf	0.92 (0-Inf)	0 (0) (0%)	0 (0) (0%)	0	0	5.9701e-05	9.34865e-05	0.609507	0.46	0.00777118	8.82596	0.46 (0.01-8.83)	1 (0) (0.1%)	2 (0) (0.21%)	0	0	0.000798502	0.000790386	0.000115741	.		.
MORF4L2	MORF4L2	-	Yes	.	.	0	0	0	0	1	2	0	0	1027	943	1	0.92	0	Inf	0.92 (0-Inf)	0 (0) (0%)	0 (0) (0%)	0	0	5.16532e-06	0	0.609507	0.46	0.00777118	8.82596	0.46 (0.01-8.83)	1 (0) (0.1%)	2 (0) (0.21%)	0	0	0.000743805	0.000896079	0.000116009	.		.
NONO	NONO	-	Yes	.	.	0	0	0	0	1	2	0	0	1027	943	1	0.92	0	Inf	0.92 (0-Inf)	0 (0) (0%)	0 (0) (0%)	0	0	1.06045e-05	1.23715e-05	0.609507	0.46	0.00777118	8.82596	0.46 (0.01-8.83)	1 (0) (0.1%)	2 (0) (0.21%)	0	0	0.000630968	0.000507231	0.000116279	.		.
PCNA	PCNA	-	Yes	.	.	0	0	0	0	1	2	0	0	1027	943	1	0.92	0	Inf	0.92 (0-Inf)	0 (0) (0%)	0 (0) (0%)	0	0	0	0	0.609507	0.46	0.00777118	8.82596	0.46 (0.01-8.83)	1 (0) (0.1%)	2 (0) (0.21%)	0	0	0.000726658	0.000499213	0.00011655	.		.
RPL29	RPL29	Yes	-	.	.	0	0	0	0	1	2	0	0	1027	943	1	0.92	0	Inf	0.92 (0-Inf)	0 (0) (0%)	0 (0) (0%)	0	0	6.33964e-05	5.92969e-05	0.609507	0.46	0.00777118	8.82596	0.46 (0.01-8.83)	1 (0) (0.1%)	2 (0) (0.21%)	0	0	0.00128657	0.00124524	0.000116822	.		.
UBE2V2	UBE2V2	-	Yes	.	.	0	0	0	0	1	2	0	0	1027	943	1	0.92	0	Inf	0.92 (0-Inf)	0 (0) (0%)	0 (0) (0%)	0	0	5.67095e-05	7.67525e-05	0.609507	0.46	0.00777118	8.82596	0.46 (0.01-8.83)	1 (0) (0.1%)	2 (0) (0.21%)	0	0	0.00071454	0.000682245	0.000117096	.		.
XRCC6	XRCC6	-	Yes	.	.	0	0	0	0	1	2	1	0	1027	943	1	0.92	0	Inf	0.92 (0-Inf)	0 (0) (0%)	0 (0) (0%)	0	0	2.60853e-05	1.69245e-05	0.609507	0.46	0.00777118	8.82596	0.46 (0.01-8.83)	1 (0) (0.1%)	2 (0) (0.21%)	0	0	0.00174026	0.00166706	0.000117371	.		.
FBXL12	FBXL12	-	-	.	.	1	0	0	0	9	6	0	0	1027	943	1	2.76	0.0235434	Inf	2.76 (0.02-Inf)	1 (0) (0.1%)	0 (0) (0%)	0	0	0.000566982	0.00028817	0.610856	1.38	0.436893	4.73136	1.38 (0.44-4.73)	9 (0) (0.88%)	6 (0) (0.64%)	0	0	0.00505808	0.00490736	0.000117647	.		.
POLD3	POLD3	-	Yes	.	.	0	0	0	0	9	6	1	0	1027	943	1	0.92	0	Inf	0.92 (0-Inf)	0 (0) (0%)	0 (0) (0%)	0	0	0.000130446	0.000101568	0.610856	1.38	0.436893	4.73136	1.38 (0.44-4.73)	9 (0) (0.88%)	6 (0) (0.64%)	0	0	0.00579926	0.00446897	0.000117925	.		.
UVRAG	UVRAG	-	Yes	.	.	0	0	0	0	9	6	0	0	1027	943	1	0.92	0	Inf	0.92 (0-Inf)	0 (0) (0%)	0 (0) (0%)	0	0	5.21699e-05	5.07726e-05	0.610856	1.38	0.436893	4.73136	1.38 (0.44-4.73)	9 (0) (0.88%)	6 (0) (0.64%)	0	0	0.00567534	0.00353716	0.000118203	.		.
MATN2	MATN2	-	-	.	.	1	0	0	0	17	19	2	1	1027	943	1	2.76	0.0235434	Inf	2.76 (0.02-Inf)	1 (0) (0.1%)	0 (0) (0%)	0	0	0.000758782	0.000595806	0.615011	0.82	0.397114	1.67462	0.82 (0.4-1.67)	17 (1) (1.66%)	19 (1) (2.01%)	1	1	0.0117236	0.00746459	0.000118483	.		.
TICRR	TICRR	-	Yes	.	.	0	0	0	0	36	29	2	3	1027	943	1	0.92	0	Inf	0.92 (0-Inf)	0 (0) (0%)	0 (0) (0%)	0	0	0.000763928	0.000617702	0.615715	1.14	0.676393	1.95275	1.14 (0.68-1.95)	36 (1) (3.51%)	29 (3) (3.08%)	1	3	0.0298193	0.0182434	0.000118765	.		.
RNF175	RNF175	-	-	.	.	2	1	0	0	7	9	0	1	1027	943	1	1.84	0.0955088	108.487	1.84 (0.1-108.49)	2 (1) (0.19%)	1 (0) (0.11%)	1	0	0.00266705	0.00154915	0.617649	0.71	0.224493	2.15913	0.71 (0.22-2.16)	7 (0) (0.68%)	9 (0) (0.95%)	0	0	0.0044551	0.00444316	0.000119048	.		.
CSF2RB	CSF2RB	Yes	-	.	.	4	3	0	0	21	16	1	1	1027	943	1	1.23	0.20666	8.38253	1.23 (0.21-8.38)	4 (0) (0.39%)	3 (0) (0.32%)	0	0	0.00185227	0.00137946	0.620642	1.21	0.597146	2.49509	1.21 (0.6-2.5)	21 (0) (2.04%)	16 (0) (1.7%)	0	0	0.0158952	0.0102656	0.000119332	.		.
MCPH1	MCPH1	-	-	.	Yes	13	14	1	1	107	77	12	11	3780	3839	1	0.94	0.407481	2.16599	0.94 (0.41-2.17)	13 (0) (0.34%)	14 (0) (0.36%)	0	0	0.00150864	0.00100245	0.020574	1.42	1.04801	1.94029	1.42 (1.05-1.94)	107 (3) (2.83%)	77 (2) (2.01%)	3	2	0.0227384	0.015402	0.000119617	0.00147059		.
OLAH	OLAH	Yes	-	.	.	2	1	0	0	3	1	0	0	1027	943	1	1.84	0.0955088	108.487	1.84 (0.1-108.49)	2 (0) (0.19%)	1 (0) (0.11%)	0	0	0.00100251	0.000321587	0.625984	2.76	0.221055	144.926	2.76 (0.22-144.93)	3 (0) (0.29%)	1 (0) (0.11%)	0	0	0.0032386	0.00238651	0.000119904	.		.
PTHLH	PTHLH	-	-	.	.	0	0	0	0	3	1	1	0	1027	943	1	0.92	0	Inf	0.92 (0-Inf)	0 (0) (0%)	0 (0) (0%)	0	0	1.49075e-05	2.53889e-05	0.625984	2.76	0.221055	144.926	2.76 (0.22-144.93)	3 (0) (0.29%)	1 (0) (0.11%)	0	0	0.00103234	0.000541629	0.000120192	.		.
SOD1	SOD1	-	Yes	.	.	0	0	0	0	3	1	0	1	1027	943	1	0.92	0	Inf	0.92 (0-Inf)	0 (0) (0%)	0 (0) (0%)	0	0	5.96232e-05	5.07709e-05	0.625984	2.76	0.221055	144.926	2.76 (0.22-144.93)	3 (0) (0.29%)	1 (0) (0.11%)	0	0	0.000551514	0.000896952	0.000120482	.		.
MLH1	MLH1	-	Yes	Lynch syndrome gene	Yes	2	1	1	0	83	56	8	5	4807	4782	1	1.99	0.103552	117.351	1.99 (0.1-117.35)	2 (0) (0.04%)	1 (0) (0.02%)	0	0	0.000339097	0.000194608	0.0260454	1.48	1.04115	2.12502	1.48 (1.04-2.13)	83 (2) (1.73%)	56 (0) (1.17%)	2	0	0.00946117	0.00934967	0.000120773	0.00151515		Mismatch Repair
BCOR	BCOR	-	-	.	.	0	0	0	0	19	21	2	0	1027	943	1	0.92	0	Inf	0.92 (0-Inf)	0 (0) (0%)	0 (0) (0%)	0	0	1.02915e-05	2.37012e-05	0.632291	0.83	0.417963	1.62882	0.83 (0.42-1.63)	19 (1) (1.85%)	21 (0) (2.23%)	1	0	0.0144802	0.0100493	0.000121065	.		.
ZNF267	ZNF267	Yes	-	.	.	1	0	0	0	10	7	0	3	1027	943	1	2.76	0.0235434	Inf	2.76 (0.02-Inf)	1 (0) (0.1%)	0 (0) (0%)	0	0	0.00132705	0.000668857	0.632965	1.31	0.449602	4.08682	1.31 (0.45-4.09)	10 (0) (0.97%)	7 (1) (0.74%)	0	1	0.00709749	0.00737436	0.000121359	.		.
TRIM16	TRIM16	Yes	-	.	.	1	1	0	1	8	10	1	1	1027	943	1	0.92	0.0116925	72.1079	0.92 (0.01-72.11)	1 (0) (0.1%)	1 (0) (0.11%)	0	0	0.00119994	0.000380801	0.637141	0.73	0.250104	2.07148	0.73 (0.25-2.07)	8 (0) (0.78%)	10 (0) (1.06%)	0	0	0.00614133	0.00345259	0.000121655	.		.
BRCC3	BRCC3	-	Yes	.	Yes	1	1	1	0	10	2	3	0	4807	4782	1	0.99	0.0126778	78.06	0.99 (0.01-78.06)	1 (0) (0.02%)	1 (0) (0.02%)	0	0	0.000130167	4.77703e-05	0.0384643	4.98	1.06082	46.7814	4.98 (1.06-46.78)	10 (0) (0.21%)	2 (0) (0.04%)	0	0	0.00138498	0.00156448	0.000121951	0.0015625		.
USP20	USP20	Yes	-	.	.	1	1	0	0	23	18	1	2	1027	943	1	0.92	0.0116925	72.1079	0.92 (0.01-72.11)	1 (0) (0.1%)	1 (0) (0.11%)	0	0	0.000213916	0.000220889	0.63866	1.18	0.603391	2.3309	1.18 (0.6-2.33)	23 (0) (2.24%)	18 (0) (1.91%)	0	0	0.0131089	0.0107471	0.000122249	.		.
ZW10	ZW10	-	-	.	.	1	0	0	0	24	19	5	2	1027	943	1	2.76	0.0235434	Inf	2.76 (0.02-Inf)	1 (0) (0.1%)	0 (0) (0%)	0	0	0.000309311	0.000194632	0.64682	1.16	0.606404	2.26293	1.16 (0.61-2.26)	24 (0) (2.34%)	19 (0) (2.01%)	0	0	0.0100768	0.00743831	0.000122549	.		.
RBMXL1	RBMXL1	Yes	-	.	.	0	0	0	0	11	8	2	1	1027	943	1	0.92	0	Inf	0.92 (0-Inf)	0 (0) (0%)	0 (0) (0%)	0	0	0.000842196	0.000583855	0.651783	1.27	0.461257	3.64012	1.27 (0.46-3.64)	11 (0) (1.07%)	8 (0) (0.85%)	0	0	0.00429297	0.00247927	0.00012285	.		.
TCHP	TCHP	Yes	-	.	.	2	2	0	0	11	8	0	3	1027	943	1	0.92	0.066445	12.6854	0.92 (0.07-12.69)	2 (0) (0.19%)	2 (0) (0.21%)	0	0	0.00151301	0.00156541	0.651783	1.27	0.461257	3.64012	1.27 (0.46-3.64)	11 (0) (1.07%)	8 (0) (0.85%)	0	0	0.00650667	0.00400237	0.000123153	.		.
DNA2	DNA2	Yes	Yes	.	.	2	2	0	0	25	20	1	1	1990	1902	1	0.96	0.0692336	13.1937	0.96 (0.07-13.19)	2 (0) (0.1%)	2 (0) (0.11%)	0	0	0.00219356	0.000808552	0.653248	1.2	0.635973	2.28144	1.2 (0.64-2.28)	25 (2) (1.26%)	20 (0) (1.05%)	2	0	0.012335	0.0101026	0.000123457	.		.
ABHD4	ABHD4	Yes	-	.	.	3	2	0	0	9	11	2	4	1027	943	1	1.38	0.157517	16.5275	1.38 (0.16-16.53)	3 (0) (0.29%)	2 (0) (0.21%)	0	0	0.000860816	0.00113388	0.65401	0.75	0.273081	1.99859	0.75 (0.27-2)	9 (0) (0.88%)	11 (0) (1.17%)	0	0	0.00499348	0.00327472	0.000123762	.		.
EYA2	EYA2	-	Yes	.	.	0	0	0	0	9	11	1	1	1027	943	1	0.92	0	Inf	0.92 (0-Inf)	0 (0) (0%)	0 (0) (0%)	0	0	7.08062e-05	3.38478e-05	0.65401	0.75	0.273081	1.99859	0.75 (0.27-2)	9 (0) (0.88%)	11 (0) (1.17%)	0	0	0.00703218	0.006338	0.000124069	.		.
FASTKD1	FASTKD1	Yes	-	.	.	2	1	1	0	9	11	0	2	1027	943	1	1.84	0.0955088	108.487	1.84 (0.1-108.49)	2 (0) (0.19%)	1 (0) (0.11%)	0	0	0.000913239	0.000626397	0.65401	0.75	0.273081	1.99859	0.75 (0.27-2)	9 (1) (0.88%)	11 (0) (1.17%)	1	0	0.0112123	0.00541748	0.000124378	.		.
RNF20	RNF20	-	-	.	.	0	0	0	0	9	11	0	0	1027	943	1	0.92	0	Inf	0.92 (0-Inf)	0 (0) (0%)	0 (0) (0%)	0	0	0.000290676	0.000287702	0.65401	0.75	0.273081	1.99859	0.75 (0.27-2)	9 (0) (0.88%)	11 (1) (1.17%)	0	1	0.00609674	0.00508555	0.000124688	.		.
APC	APC	-	-	.	Yes	1	1	0	0	222	180	21	25	4807	4782	1	0.99	0.0126778	78.06	0.99 (0.01-78.06)	1 (0) (0.02%)	1 (0) (0.02%)	0	0	0.00016024	0.000135398	0.0414074	1.24	1.00789	1.52189	1.24 (1.01-1.52)	222 (10) (4.62%)	180 (5) (3.76%)	10	5	0.0259477	0.0218245	0.000125	0.0016129		.
MYH14	MYH14	Yes	-	.	.	0	0	0	0	44	45	6	7	1027	943	1	0.92	0	Inf	0.92 (0-Inf)	0 (0) (0%)	0 (0) (0%)	0	0	0.000294389	0.000296148	0.664338	0.89	0.569912	1.39932	0.89 (0.57-1.4)	44 (0) (4.28%)	45 (3) (4.77%)	0	3	0.0276465	0.0186658	0.000125313	.		.
POLD2	POLD2	-	Yes	.	.	1	0	1	0	12	9	1	2	1990	1902	1	2.87	0.0245068	Inf	2.87 (0.02-Inf)	1 (0) (0.05%)	0 (0) (0%)	0	0	0.000122971	0.000152336	0.664484	1.28	0.492143	3.43721	1.28 (0.49-3.44)	12 (0) (0.6%)	9 (0) (0.47%)	0	0	0.00344319	0.00317366	0.000125628	.		.
RTEL1	RTEL1	-	Yes	.	.	1	1	0	0	45	46	3	3	1027	943	1	0.92	0.0116925	72.1079	0.92 (0.01-72.11)	1 (0) (0.1%)	1 (0) (0.11%)	0	0	0.000428574	0.000380801	0.667613	0.89	0.572996	1.39294	0.89 (0.57-1.39)	45 (1) (4.38%)	46 (1) (4.88%)	1	1	0.0208734	0.0155282	0.000125945	.		.
GPRC6A	GPRC6A	Yes	-	.	.	0	0	0	0	12	9	0	3	1027	943	1	0.92	0	Inf	0.92 (0-Inf)	0 (0) (0%)	0 (0) (0%)	0	0	0.000802185	0.000364333	0.668056	1.23	0.471961	3.31289	1.23 (0.47-3.31)	12 (1) (1.17%)	9 (1) (0.95%)	1	1	0.0111933	0.00490578	0.000126263	.		.
SLCO4C1	SLCO4C1	-	-	.	.	0	0	0	0	12	9	2	0	1027	943	1	0.92	0	Inf	0.92 (0-Inf)	0 (0) (0%)	0 (0) (0%)	0	0	0.00155776	0.00100709	0.668056	1.23	0.471961	3.31289	1.23 (0.47-3.31)	12 (1) (1.17%)	9 (0) (0.95%)	1	0	0.00584346	0.00580559	0.000126582	.		.
TRIM37	TRIM37	Yes	-	.	.	1	0	0	0	12	9	2	0	1027	943	1	2.76	0.0235434	Inf	2.76 (0.02-Inf)	1 (0) (0.1%)	0 (0) (0%)	0	0	0.00121109	0.000516153	0.668056	1.23	0.471961	3.31289	1.23 (0.47-3.31)	12 (1) (1.17%)	9 (0) (0.95%)	1	0	0.00613369	0.00536461	0.000126904	.		.
ZNF248	ZNF248	Yes	-	.	.	0	0	0	0	10	12	0	1	1027	943	1	0.92	0	Inf	0.92 (0-Inf)	0 (0) (0%)	0 (0) (0%)	0	0	0.000123125	0.000152447	0.668798	0.76	0.293766	1.93708	0.76 (0.29-1.94)	10 (0) (0.97%)	12 (0) (1.27%)	0	0	0.00359675	0.00290496	0.000127226	.		.
TONSL	TONSL	Yes	Yes	.	.	2	1	0	0	44	46	4	1	1990	1902	1	1.91	0.0994637	112.817	1.91 (0.1-112.82)	2 (0) (0.1%)	1 (0) (0.05%)	0	0	0.000477081	0.000592437	0.671385	0.91	0.58643	1.41766	0.91 (0.59-1.42)	44 (1) (2.21%)	46 (1) (2.42%)	1	1	0.0220874	0.0122888	0.000127551	.		.
C1orf185	C1orf185	Yes	-	.	.	1	0	0	0	2	3	0	0	1027	943	1	2.76	0.0235434	Inf	2.76 (0.02-Inf)	1 (0) (0.1%)	0 (0) (0%)	0	0	0.00419898	0.00669649	0.675003	0.61	0.0509883	5.35055	0.61 (0.05-5.35)	2 (0) (0.19%)	3 (0) (0.32%)	0	0	0.00122538	0.000878228	0.000127877	.		.
CLDN5	CLDN5	-	-	.	.	1	0	0	0	2	3	0	1	1027	943	1	2.76	0.0235434	Inf	2.76 (0.02-Inf)	1 (0) (0.1%)	0 (0) (0%)	0	0	7.12183e-05	8.07783e-05	0.675003	0.61	0.0509883	5.35055	0.61 (0.05-5.35)	2 (0) (0.19%)	3 (0) (0.32%)	0	0	0.00223151	0.00113987	0.000128205	.		.
EBF1	EBF1	-	-	.	.	0	0	0	0	2	3	1	0	1027	943	1	0.92	0	Inf	0.92 (0-Inf)	0 (0) (0%)	0 (0) (0%)	0	0	3.72837e-05	5.92738e-05	0.675003	0.61	0.0509883	5.35055	0.61 (0.05-5.35)	2 (0) (0.19%)	3 (0) (0.32%)	0	0	0.00216991	0.00176128	0.000128535	.		.
PSMC1	PSMC1	-	Yes	.	.	0	0	0	0	2	3	0	0	1027	943	1	0.92	0	Inf	0.92 (0-Inf)	0 (0) (0%)	0 (0) (0%)	0	0	1.86609e-05	3.38885e-05	0.675003	0.61	0.0509883	5.35055	0.61 (0.05-5.35)	2 (0) (0.19%)	3 (0) (0.32%)	0	0	0.000574756	0.00075402	0.000128866	.		.
RRM2B	RRM2B	-	Yes	.	.	0	0	0	0	2	3	0	0	1027	943	1	0.92	0	Inf	0.92 (0-Inf)	0 (0) (0%)	0 (0) (0%)	0	0	4.47164e-05	8.46324e-05	0.675003	0.61	0.0509883	5.35055	0.61 (0.05-5.35)	2 (0) (0.19%)	3 (0) (0.32%)	0	0	0.0011589	0.00093942	0.000129199	.		.
VCP	VCP	-	Yes	.	.	0	0	0	0	2	3	0	1	1027	943	1	0.92	0	Inf	0.92 (0-Inf)	0 (0) (0%)	0 (0) (0%)	0	0	7.45262e-06	8.4611e-06	0.675003	0.61	0.0509883	5.35055	0.61 (0.05-5.35)	2 (0) (0.19%)	3 (0) (0.32%)	0	0	0.00178863	0.00122686	0.000129534	.		.
C11orf30	C11orf30	-	Yes	.	.	1	0	0	0	11	12	0	2	1027	943	1	2.76	0.0235434	Inf	2.76 (0.02-Inf)	1 (0) (0.1%)	0 (0) (0%)	0	0	2.23584e-05	1.69233e-05	0.681785	0.84	0.334072	2.09083	0.84 (0.33-2.09)	11 (0) (1.07%)	12 (1) (1.27%)	0	1	0.0104115	0.00626163	0.00012987	.		.
SYCP2L	SYCP2L	Yes	-	.	.	1	0	0	0	11	12	1	0	1027	943	1	2.76	0.0235434	Inf	2.76 (0.02-Inf)	1 (0) (0.1%)	0 (0) (0%)	0	0	0.000461674	0.000373876	0.681785	0.84	0.334072	2.09083	0.84 (0.33-2.09)	11 (0) (1.07%)	12 (1) (1.27%)	0	1	0.00885437	0.00538722	0.000130208	.		.
SYNJ1	SYNJ1	Yes	-	.	.	1	1	0	0	11	12	0	3	1027	943	1	0.92	0.0116925	72.1079	0.92 (0.01-72.11)	1 (0) (0.1%)	1 (0) (0.11%)	0	0	0.000406186	0.000211538	0.681785	0.84	0.334072	2.09083	0.84 (0.33-2.09)	11 (0) (1.07%)	12 (0) (1.27%)	0	0	0.0166238	0.00972229	0.000130548	.		.
GIMAP8	GIMAP8	Yes	-	.	.	0	0	0	0	14	10	0	1	1027	943	1	0.92	0	Inf	0.92 (0-Inf)	0 (0) (0%)	0 (0) (0%)	0	0	0.000659567	0.000440044	0.681905	1.29	0.529652	3.26124	1.29 (0.53-3.26)	14 (0) (1.36%)	10 (0) (1.06%)	0	0	0.00946124	0.00592367	0.00013089	.		.
ZMIZ1	ZMIZ1	-	-	.	.	0	0	0	0	14	10	2	3	1027	943	1	0.92	0	Inf	0.92 (0-Inf)	0 (0) (0%)	0 (0) (0%)	0	0	5.21773e-05	2.5388e-05	0.681905	1.29	0.529652	3.26124	1.29 (0.53-3.26)	14 (0) (1.36%)	10 (0) (1.06%)	0	0	0.00615319	0.00631315	0.000131234	.		.
ZMYM6	ZMYM6	Yes	-	.	.	0	0	0	0	14	10	1	0	1027	943	1	0.92	0	Inf	0.92 (0-Inf)	0 (0) (0%)	0 (0) (0%)	0	0	0.000327935	0.000440014	0.681905	1.29	0.529652	3.26124	1.29 (0.53-3.26)	14 (0) (1.36%)	10 (0) (1.06%)	0	0	0.0100244	0.00904568	0.000131579	.		.
MDM4	MDM4	-	-	.	Yes	0	0	0	0	41	24	4	3	4807	4782	1	0.99	0	Inf	0.99 (0-Inf)	0 (0) (0%)	0 (0) (0%)	0	0	1.49072e-05	1.69262e-05	0.0456657	1.71	1.00447	2.95579	1.71 (1-2.96)	41 (0) (0.85%)	24 (0) (0.5%)	0	0	0.00385725	0.00341063	0.000131926	0.00166667		.
XRCC3	XRCC3	-	Yes	.	Yes	3	3	0	0	47	29	7	3	4807	4782	1	0.99	0.13316	7.43179	0.99 (0.13-7.43)	3 (0) (0.06%)	3 (0) (0.06%)	0	0	0.000253453	0.000186185	0.0496037	1.62	0.995645	2.671	1.62 (1-2.67)	47 (1) (0.98%)	29 (0) (0.61%)	1	0	0.00489761	0.00297896	0.000132275	0.00172414		.
POLD4	POLD4	-	Yes	.	.	0	0	0	0	4	2	0	1	1990	1902	1	0.96	0	Inf	0.96 (0-Inf)	0 (0) (0%)	0 (0) (0%)	0	0	7.88555e-05	8.48824e-05	0.687739	1.91	0.273814	21.1716	1.91 (0.27-21.17)	4 (0) (0.2%)	2 (0) (0.11%)	0	0	0.00167474	0.00138358	0.000132626	.		.
RP9	RP9	Yes	-	.	.	1	0	0	0	4	2	0	0	1990	1902	1	2.87	0.0245068	Inf	2.87 (0.02-Inf)	1 (0) (0.05%)	0 (0) (0%)	0	0	7.08199e-05	9.3102e-05	0.687739	1.91	0.273814	21.1716	1.91 (0.27-21.17)	4 (0) (0.2%)	2 (0) (0.11%)	0	0	0.00158413	0.000812526	0.000132979	.		.
AKR1C4	AKR1C4	Yes	-	.	.	1	0	0	0	4	2	0	0	1027	943	1	2.76	0.0235434	Inf	2.76 (0.02-Inf)	1 (0) (0.1%)	0 (0) (0%)	0	0	0.000480848	0.000389369	0.688731	1.84	0.262889	20.3681	1.84 (0.26-20.37)	4 (0) (0.39%)	2 (0) (0.21%)	0	0	0.0055018	0.00214153	0.000133333	.		.
HNF4G	HNF4G	-	-	.	.	0	0	0	0	4	2	0	1	1027	943	1	0.92	0	Inf	0.92 (0-Inf)	0 (0) (0%)	0 (0) (0%)	0	0	0.000190257	0.000271311	0.688731	1.84	0.262889	20.3681	1.84 (0.26-20.37)	4 (0) (0.39%)	2 (0) (0.21%)	0	0	0.00372307	0.00324725	0.00013369	.		.
PLA2G12A	PLA2G12A	Yes	-	.	.	1	0	0	0	4	2	1	0	1027	943	1	2.76	0.0235434	Inf	2.76 (0.02-Inf)	1 (0) (0.1%)	0 (0) (0%)	0	0	0.000327989	0.000152362	0.688731	1.84	0.262889	20.3681	1.84 (0.26-20.37)	4 (0) (0.39%)	2 (0) (0.21%)	0	0	0.00322025	0.00263247	0.000134048	.		.
SUPT16H	SUPT16H	-	Yes	.	.	0	0	0	0	4	2	2	0	1027	943	1	0.92	0	Inf	0.92 (0-Inf)	0 (0) (0%)	0 (0) (0%)	0	0	5.58988e-05	5.92337e-05	0.688731	1.84	0.262889	20.3681	1.84 (0.26-20.37)	4 (0) (0.39%)	2 (0) (0.21%)	0	0	0.00279867	0.00281783	0.000134409	.		.
TDP2	TDP2	-	Yes	.	.	0	0	0	0	4	2	0	0	1027	943	1	0.92	0	Inf	0.92 (0-Inf)	0 (0) (0%)	0 (0) (0%)	0	0	0.0002348	0.000279287	0.688731	1.84	0.262889	20.3681	1.84 (0.26-20.37)	4 (0) (0.39%)	2 (0) (0.21%)	0	0	0.00218401	0.00204811	0.000134771	.		.
UBQLN2	UBQLN2	-	Yes	.	.	0	0	0	0	4	2	0	0	1027	943	1	0.92	0	Inf	0.92 (0-Inf)	0 (0) (0%)	0 (0) (0%)	0	0	1.54486e-05	1.18708e-05	0.688731	1.84	0.262889	20.3681	1.84 (0.26-20.37)	4 (0) (0.39%)	2 (0) (0.21%)	0	0	0.00252843	0.00197056	0.000135135	.		.
USP3	USP3	-	Yes	.	.	0	0	0	0	4	2	1	0	1027	943	1	0.92	0	Inf	0.92 (0-Inf)	0 (0) (0%)	0 (0) (0%)	0	0	5.96307e-05	3.38541e-05	0.688731	1.84	0.262889	20.3681	1.84 (0.26-20.37)	4 (0) (0.39%)	2 (0) (0.21%)	0	0	0.00237405	0.00214127	0.000135501	.		.
XRCC4	XRCC4	-	Yes	.	.	1	1	0	0	4	2	0	0	1027	943	1	0.92	0.0116925	72.1079	0.92 (0.01-72.11)	1 (0) (0.1%)	1 (0) (0.11%)	0	0	0.000626945	0.000907195	0.688731	1.84	0.262889	20.3681	1.84 (0.26-20.37)	4 (0) (0.39%)	2 (0) (0.21%)	0	0	0.00339595	0.00300137	0.00013587	.		.
WDR35	WDR35	Yes	-	.	.	1	0	0	0	31	26	4	1	1990	1902	1	2.87	0.0245068	Inf	2.87 (0.02-Inf)	1 (0) (0.05%)	0 (0) (0%)	0	0	0.0010024	0.000973075	0.68947	1.14	0.653277	2.01037	1.14 (0.65-2.01)	31 (0) (1.56%)	26 (0) (1.37%)	0	0	0.0134709	0.00829229	0.00013624	.		.
USP7	USP7	-	Yes	.	Yes	0	0	0	0	29	16	3	1	4807	4782	1	0.99	0	Inf	0.99 (0-Inf)	0 (0) (0%)	0 (0) (0%)	0	0	1.49062e-05	3.38467e-05	0.0718309	1.81	0.948466	3.56864	1.81 (0.95-3.57)	29 (0) (0.6%)	16 (0) (0.33%)	0	0	0.00253779	0.00258081	0.000136612	0.00178571		.
ABL1	ABL1	-	Yes	.	.	0	0	0	0	12	13	2	3	1027	943	1	0.92	0	Inf	0.92 (0-Inf)	0 (0) (0%)	0 (0) (0%)	0	0	4.84446e-05	2.53863e-05	0.692508	0.85	0.350829	2.02208	0.85 (0.35-2.02)	12 (0) (1.17%)	13 (1) (1.38%)	0	1	0.011228	0.00738741	0.000136986	.		.
EME1	EME1	-	Yes	.	.	1	1	0	0	12	13	1	1	1027	943	1	0.92	0.0116925	72.1079	0.92 (0.01-72.11)	1 (0) (0.1%)	1 (0) (0.11%)	0	0	0.000823515	0.000727679	0.692508	0.85	0.350829	2.02208	0.85 (0.35-2.02)	12 (0) (1.17%)	13 (0) (1.38%)	0	0	0.00708744	0.00522913	0.000137363	.		.
C15orf52	C15orf52	Yes	-	.	.	1	1	0	0	15	11	0	2	1027	943	1	0.92	0.0116925	72.1079	0.92 (0.01-72.11)	1 (0) (0.1%)	1 (0) (0.11%)	0	0	0.000615511	0.000372717	0.693627	1.26	0.535805	3.03917	1.26 (0.54-3.04)	15 (0) (1.46%)	11 (0) (1.17%)	0	0	0.00937815	0.00556534	0.000137741	.		.
MKNK2	MKNK2	-	-	.	.	0	0	0	0	15	11	2	2	1027	943	1	0.92	0	Inf	0.92 (0-Inf)	0 (0) (0%)	0 (0) (0%)	0	0	0.000268516	0.000144014	0.693627	1.26	0.535805	3.03917	1.26 (0.54-3.04)	15 (0) (1.46%)	11 (0) (1.17%)	0	0	0.00363616	0.00282098	0.000138122	.		.
ZNF335	ZNF335	Yes	-	.	.	1	1	0	0	31	32	3	3	1027	943	1	0.92	0.0116925	72.1079	0.92 (0.01-72.11)	1 (0) (0.1%)	1 (0) (0.11%)	0	0	0.000495614	0.00055847	0.701086	0.89	0.518374	1.513	0.89 (0.52-1.51)	31 (0) (3.02%)	32 (0) (3.39%)	0	0	0.0184532	0.0116771	0.000138504	.		.
XPC	XPC	-	Yes	.	Yes	7	6	0	0	74	55	6	8	4807	4782	1	1.16	0.333752	4.18426	1.16 (0.33-4.18)	7 (0) (0.15%)	6 (0) (0.13%)	0	0	0.000630915	0.000570096	0.110394	1.34	0.932772	1.94567	1.34 (0.93-1.95)	74 (1) (1.54%)	55 (1) (1.15%)	1	1	0.0136811	0.00844934	0.000138889	0.00185185		.
ARSI	ARSI	Yes	-	.	.	3	2	0	0	13	14	2	1	1027	943	1	1.38	0.157517	16.5275	1.38 (0.16-16.53)	3 (0) (0.29%)	2 (0) (0.21%)	0	0	0.000346818	0.000305012	0.702277	0.85	0.366113	1.96292	0.85 (0.37-1.96)	13 (0) (1.27%)	14 (0) (1.48%)	0	0	0.00851383	0.00770156	0.000139276	.		.
MACF1	MACF1	-	-	.	.	0	0	0	0	64	54	5	8	1027	943	1	0.92	0	Inf	0.92 (0-Inf)	0 (0) (0%)	0 (0) (0%)	0	0	0.00011552	0.00015231	0.70401	1.09	0.740615	1.62124	1.09 (0.74-1.62)	64 (3) (6.23%)	54 (1) (5.73%)	3	1	0.0479743	0.0339651	0.000139665	.		.
XAB2	XAB2	-	Yes	.	.	0	0	0	0	16	12	2	0	1027	943	1	0.92	0	Inf	0.92 (0-Inf)	0 (0) (0%)	0 (0) (0%)	0	0	0.000134162	9.30831e-05	0.704195	1.23	0.541698	2.85931	1.23 (0.54-2.86)	16 (0) (1.56%)	12 (0) (1.27%)	0	0	0.0115305	0.00829286	0.000140056	.		.
CCDC88A	CCDC88A	Yes	-	.	.	0	0	0	0	14	15	1	2	1027	943	1	0.92	0	Inf	0.92 (0-Inf)	0 (0) (0%)	0 (0) (0%)	0	0	5.21715e-05	6.76911e-05	0.711225	0.86	0.380138	1.91167	0.86 (0.38-1.91)	14 (1) (1.36%)	15 (1) (1.59%)	1	1	0.010479	0.00985751	0.000140449	.		.
DHRS2	DHRS2	Yes	-	.	.	0	0	0	0	14	15	4	3	1027	943	1	0.92	0	Inf	0.92 (0-Inf)	0 (0) (0%)	0 (0) (0%)	0	0	0.000484442	0.000456946	0.711225	0.86	0.380138	1.91167	0.86 (0.38-1.91)	14 (0) (1.36%)	15 (0) (1.59%)	0	0	0.011008	0.0087412	0.000140845	.		.
SPG7	SPG7	Yes	-	.	.	4	3	0	0	14	15	0	2	1027	943	1	1.23	0.20666	8.38253	1.23 (0.21-8.38)	4 (0) (0.39%)	3 (0) (0.32%)	0	0	0.00170289	0.00185298	0.711225	0.86	0.380138	1.91167	0.86 (0.38-1.91)	14 (1) (1.36%)	15 (0) (1.59%)	1	0	0.0106272	0.010221	0.000141243	.		.
NOD2	NOD2	-	-	.	.	1	1	0	0	37	31	1	6	1027	943	1	0.92	0.0116925	72.1079	0.92 (0.01-72.11)	1 (0) (0.1%)	1 (0) (0.11%)	0	0	0.000886849	0.000879939	0.713051	1.1	0.657625	1.84918	1.1 (0.66-1.85)	37 (1) (3.6%)	31 (0) (3.29%)	1	0	0.0209378	0.0189187	0.000141643	.		.
WRNIP1	WRNIP1	-	Yes	.	.	0	0	0	0	17	13	1	1	1027	943	1	0.92	0	Inf	0.92 (0-Inf)	0 (0) (0%)	0 (0) (0%)	0	0	0.000137872	0.000126919	0.713788	1.2	0.547313	2.71149	1.2 (0.55-2.71)	17 (0) (1.66%)	13 (0) (1.38%)	0	0	0.00760534	0.00529674	0.000142045	.		.
ASB8	ASB8	Yes	-	.	.	1	0	0	0	3	4	2	1	1027	943	1	2.76	0.0235434	Inf	2.76 (0.02-Inf)	1 (0) (0.1%)	0 (0) (0%)	0	0	0.00039128	0.000600809	0.71599	0.69	0.100529	4.07747	0.69 (0.1-4.08)	3 (0) (0.29%)	4 (0) (0.42%)	0	0	0.00219489	0.0013624	0.00014245	.		.
FXYD3	FXYD3	Yes	-	.	.	0	0	0	0	3	4	1	1	1027	943	1	0.92	0	Inf	0.92 (0-Inf)	0 (0) (0%)	0 (0) (0%)	0	0	0.00026089	0.000101564	0.71599	0.69	0.100529	4.07747	0.69 (0.1-4.08)	3 (0) (0.29%)	4 (0) (0.42%)	0	0	0.00172933	0.00126955	0.000142857	.		.
GPR162	GPR162	Yes	-	.	.	4	4	0	0	15	16	0	2	1027	943	1	0.92	0.170491	4.94282	0.92 (0.17-4.94)	4 (0) (0.39%)	4 (0) (0.42%)	0	0	0.0026282	0.00341225	0.71946	0.86	0.393039	1.86642	0.86 (0.39-1.87)	15 (1) (1.46%)	16 (1) (1.7%)	1	1	0.00817166	0.00701077	0.000143266	.		.
PTPRS	PTPRS	-	-	.	.	0	0	0	0	36	36	5	3	1027	943	1	0.92	0	Inf	0.92 (0-Inf)	0 (0) (0%)	0 (0) (0%)	0	0	0.000316736	0.000152302	0.720242	0.92	0.555115	1.50909	0.92 (0.56-1.51)	36 (1) (3.51%)	36 (1) (3.82%)	1	1	0.0178565	0.0160679	0.000143678	.		.
MDC1	MDC1	-	Yes	.	.	0	0	0	0	42	35	5	5	1027	943	1	0.92	0	Inf	0.92 (0-Inf)	0 (0) (0%)	0 (0) (0%)	0	0	0.00465813	0.00179412	0.727442	1.11	0.682698	1.8019	1.11 (0.68-1.8)	42 (3) (4.09%)	35 (2) (3.71%)	3	2	0.0228584	0.0178904	0.000144092	.		.
ATAD1	ATAD1	-	Yes	.	.	0	0	0	0	5	3	1	1	1027	943	1	0.92	0	Inf	0.92 (0-Inf)	0 (0) (0%)	0 (0) (0%)	0	0	7.0914e-05	0.000101748	0.727999	1.53	0.29726	9.89884	1.53 (0.3-9.9)	5 (0) (0.49%)	3 (0) (0.32%)	0	0	0.001952	0.00225542	0.000144509	.		.
EXO5	EXO5	-	Yes	.	.	0	0	0	0	5	3	0	0	1027	943	1	0.92	0	Inf	0.92 (0-Inf)	0 (0) (0%)	0 (0) (0%)	0	0	0.000954006	0.000211549	0.727999	1.53	0.29726	9.89884	1.53 (0.3-9.9)	5 (0) (0.49%)	3 (0) (0.32%)	0	0	0.00275767	0.00201395	0.000144928	.		.
LCN10	LCN10	-	-	.	.	1	0	0	0	5	3	1	1	1027	943	1	2.76	0.0235434	Inf	2.76 (0.02-Inf)	1 (0) (0.1%)	0 (0) (0%)	0	0	0.00158625	7.63139e-05	0.727999	1.53	0.29726	9.89884	1.53 (0.3-9.9)	5 (0) (0.49%)	3 (0) (0.32%)	0	0	0.00333672	0.0012295	0.000145349	.		.
NSMCE1	NSMCE1	-	Yes	.	.	1	0	0	0	5	3	2	0	1027	943	1	2.76	0.0235434	Inf	2.76 (0.02-Inf)	1 (0) (0.1%)	0 (0) (0%)	0	0	0.000341522	0.000203908	0.727999	1.53	0.29726	9.89884	1.53 (0.3-9.9)	5 (0) (0.49%)	3 (0) (0.32%)	0	0	0.00234562	0.00169924	0.000145773	.		.
PGK2	PGK2	-	-	.	.	1	0	0	0	5	3	0	1	1027	943	1	2.76	0.0235434	Inf	2.76 (0.02-Inf)	1 (0) (0.1%)	0 (0) (0%)	0	0	0.000939331	0.00142231	0.727999	1.53	0.29726	9.89884	1.53 (0.3-9.9)	5 (0) (0.49%)	3 (0) (0.32%)	0	0	0.00884537	0.00491034	0.000146199	.		.
POLR2B	POLR2B	-	Yes	.	.	0	0	0	0	5	3	0	0	1027	943	1	0.92	0	Inf	0.92 (0-Inf)	0 (0) (0%)	0 (0) (0%)	0	0	0.000186378	0.00011852	0.727999	1.53	0.29726	9.89884	1.53 (0.3-9.9)	5 (0) (0.49%)	3 (0) (0.32%)	0	0	0.00243782	0.00187092	0.000146628	.		.
RPA4	RPA4	-	Yes	.	.	0	0	0	0	5	3	2	0	1027	943	1	0.92	0	Inf	0.92 (0-Inf)	0 (0) (0%)	0 (0) (0%)	0	0	6.18528e-05	9.50536e-05	0.727999	1.53	0.29726	9.89884	1.53 (0.3-9.9)	5 (0) (0.49%)	3 (0) (0.32%)	0	0	0.00267513	0.00226941	0.000147059	.		.
TRNT1	TRNT1	-	-	.	.	2	1	0	0	5	3	0	0	1027	943	1	1.84	0.0955088	108.487	1.84 (0.1-108.49)	2 (0) (0.19%)	1 (0) (0.11%)	0	0	0.000935318	0.00144692	0.727999	1.53	0.29726	9.89884	1.53 (0.3-9.9)	5 (0) (0.49%)	3 (0) (0.32%)	0	0	0.00462815	0.0043323	0.000147493	.		.
WDR73	WDR73	Yes	-	.	.	0	0	0	0	5	3	1	1	1027	943	1	0.92	0	Inf	0.92 (0-Inf)	0 (0) (0%)	0 (0) (0%)	0	0	0.00105933	0.00126821	0.727999	1.53	0.29726	9.89884	1.53 (0.3-9.9)	5 (0) (0.49%)	3 (0) (0.32%)	0	0	0.00499989	0.00276624	0.000147929	.		.
CNGA1	CNGA1	Yes	-	.	.	4	4	0	0	18	15	2	2	1990	1902	1	0.96	0.177717	5.13863	0.96 (0.18-5.14)	4 (0) (0.2%)	4 (0) (0.21%)	0	0	0.000645718	0.000501445	0.729449	1.15	0.544698	2.45522	1.15 (0.54-2.46)	18 (2) (0.9%)	15 (1) (0.79%)	2	1	0.00718549	0.00404555	0.000148368	.		.
ZNF343	ZNF343	Yes	-	.	.	12	11	1	0	16	18	3	3	1990	1902	1	1.04	0.420149	2.61534	1.04 (0.42-2.62)	12 (0) (0.6%)	11 (0) (0.58%)	0	0	0.00413691	0.00424052	0.731141	0.85	0.403461	1.76832	0.85 (0.4-1.77)	16 (0) (0.8%)	18 (1) (0.95%)	0	1	0.00613083	0.00349567	0.00014881	.		.
KIAA1586	KIAA1586	Yes	-	.	.	2	1	1	0	17	18	1	2	1027	943	1	1.84	0.0955088	108.487	1.84 (0.1-108.49)	2 (0) (0.19%)	1 (0) (0.11%)	0	0	0.00532014	0.00176948	0.734134	0.86	0.416164	1.79062	0.86 (0.42-1.79)	17 (0) (1.66%)	18 (0) (1.91%)	0	0	0.00834371	0.00707791	0.000149254	.		.
ZNF208	ZNF208	Yes	-	.	.	4	4	1	0	29	29	1	3	1990	1902	1	0.96	0.177717	5.13863	0.96 (0.18-5.14)	4 (0) (0.2%)	4 (0) (0.21%)	0	0	0.00472764	0.00141389	0.737927	0.96	0.571317	1.44255	0.96 (0.57-1.44)	29 (7) (1.46%)	29 (8) (1.52%)	7	8	0.0191343	0.0113704	0.000149701	.		.
ANKZF1	ANKZF1	Yes	-	.	.	2	1	1	0	20	16	0	2	1027	943	1	1.84	0.0955088	108.487	1.84 (0.1-108.49)	2 (0) (0.19%)	1 (0) (0.11%)	0	0	0.00104633	0.00071357	0.73801	1.15	0.562691	2.39014	1.15 (0.56-2.39)	20 (0) (1.95%)	16 (0) (1.7%)	0	0	0.0107746	0.0068044	0.00015015	.		.
DHRS4	DHRS4	Yes	-	.	.	2	1	0	0	17	19	5	5	1990	1902	1	1.91	0.0994637	112.817	1.91 (0.1-112.82)	2 (0) (0.1%)	1 (0) (0.05%)	0	0	0.000137901	0.000160783	0.738272	0.85	0.415594	1.74102	0.85 (0.42-1.74)	17 (0) (0.85%)	19 (0) (1%)	0	0	0.0064739	0.00440037	0.000150602	.		.
RP1L1	RP1L1	-	-	.	.	9	9	2	2	80	72	10	5	1990	1902	1	0.96	0.335306	2.72351	0.96 (0.34-2.72)	9 (0) (0.45%)	9 (0) (0.47%)	0	0	0.00982489	0.0068897	0.740895	1.06	0.759316	1.49473	1.06 (0.76-1.49)	80 (6) (4.02%)	72 (5) (3.79%)	6	5	0.0650852	0.0377447	0.000151057	.		.
AKR1C2	AKR1C2	Yes	-	.	.	0	0	0	0	4	5	0	0	1027	943	1	0.92	0	Inf	0.92 (0-Inf)	0 (0) (0%)	0 (0) (0%)	0	0	0.000983841	0.00034697	0.744718	0.73	0.145127	3.41965	0.73 (0.15-3.42)	4 (0) (0.39%)	5 (0) (0.53%)	0	0	0.00459126	0.00254726	0.000151515	.		.
SPATA8	SPATA8	-	-	.	.	1	0	0	0	4	5	2	2	1027	943	1	2.76	0.0235434	Inf	2.76 (0.02-Inf)	1 (0) (0.1%)	0 (0) (0%)	0	0	5.58971e-05	9.30768e-05	0.744718	0.73	0.145127	3.41965	0.73 (0.15-3.42)	4 (0) (0.39%)	5 (0) (0.53%)	0	0	0.00190796	0.00134538	0.000151976	.		.
SSRP1	SSRP1	-	Yes	.	.	0	0	0	0	4	5	1	0	1027	943	1	0.92	0	Inf	0.92 (0-Inf)	0 (0) (0%)	0 (0) (0%)	0	0	3.72648e-05	5.92287e-05	0.744718	0.73	0.145127	3.41965	0.73 (0.15-3.42)	4 (0) (0.39%)	5 (0) (0.53%)	0	0	0.0037302	0.00269914	0.000152439	.		.
VPS4A	VPS4A	-	Yes	.	.	0	0	0	0	4	5	1	0	1027	943	1	0.92	0	Inf	0.92 (0-Inf)	0 (0) (0%)	0 (0) (0%)	0	0	4.50782e-05	2.55358e-05	0.744718	0.73	0.145127	3.41965	0.73 (0.15-3.42)	4 (0) (0.39%)	5 (0) (0.53%)	0	0	0.00240041	0.00148108	0.000152905	.		.
ZCCHC24	ZCCHC24	-	-	.	.	0	0	0	0	4	5	0	0	1027	943	1	0.92	0	Inf	0.92 (0-Inf)	0 (0) (0%)	0 (0) (0%)	0	0	1.11794e-05	1.70242e-05	0.744718	0.73	0.145127	3.41965	0.73 (0.15-3.42)	4 (0) (0.39%)	5 (0) (0.53%)	0	0	0.00119247	0.00108955	0.000153374	.		.
MAD1L1	MAD1L1	Yes	-	.	.	1	0	0	0	20	21	1	2	1027	943	1	2.76	0.0235434	Inf	2.76 (0.02-Inf)	1 (0) (0.1%)	0 (0) (0%)	0	0	0.00054418	0.000637181	0.752617	0.87	0.445359	1.70271	0.87 (0.45-1.7)	20 (0) (1.95%)	21 (0) (2.23%)	0	0	0.0128952	0.0100505	0.000153846	.		.
SVIL	SVIL	-	-	.	.	1	1	0	0	48	47	5	6	1027	943	1	0.92	0.0116925	72.1079	0.92 (0.01-72.11)	1 (0) (0.1%)	1 (0) (0.11%)	0	0	0.00028693	0.000372307	0.753436	0.93	0.60536	1.44401	0.93 (0.61-1.44)	48 (2) (4.67%)	47 (0) (4.98%)	2	0	0.0287564	0.0215092	0.000154321	.		.
CHMP4C	CHMP4C	-	-	.	.	0	0	0	0	6	4	2	0	1027	943	1	0.92	0	Inf	0.92 (0-Inf)	0 (0) (0%)	0 (0) (0%)	0	0	0.000190354	0.000110284	0.755523	1.38	0.325946	6.66661	1.38 (0.33-6.67)	6 (0) (0.58%)	4 (1) (0.42%)	0	1	0.00313524	0.00255349	0.000154799	.		.
DLX2	DLX2	-	-	.	.	0	0	0	0	6	4	0	0	1027	943	1	0.92	0	Inf	0.92 (0-Inf)	0 (0) (0%)	0 (0) (0%)	0	0	2.23654e-05	2.53966e-05	0.755523	1.38	0.325946	6.66661	1.38 (0.33-6.67)	6 (0) (0.58%)	4 (0) (0.42%)	0	0	0.00326907	0.00168464	0.00015528	.		.
FZR1	FZR1	-	Yes	.	.	0	0	0	0	6	4	1	1	1027	943	1	0.92	0	Inf	0.92 (0-Inf)	0 (0) (0%)	0 (0) (0%)	0	0	2.23777e-05	3.3865e-05	0.755523	1.38	0.325946	6.66661	1.38 (0.33-6.67)	6 (0) (0.58%)	4 (0) (0.42%)	0	0	0.00195805	0.00227742	0.000155763	.		.
RANBP9	RANBP9	-	-	.	.	0	0	0	0	6	4	1	0	1027	943	1	0.92	0	Inf	0.92 (0-Inf)	0 (0) (0%)	0 (0) (0%)	0	0	1.49079e-05	8.46482e-06	0.755523	1.38	0.325946	6.66661	1.38 (0.33-6.67)	6 (0) (0.58%)	4 (0) (0.42%)	0	0	0.00374561	0.00405465	0.00015625	.		.
SMARCAD1	SMARCAD1	-	Yes	.	.	0	0	0	0	6	4	0	0	1027	943	1	0.92	0	Inf	0.92 (0-Inf)	0 (0) (0%)	0 (0) (0%)	0	0	2.60857e-05	4.23098e-05	0.755523	1.38	0.325946	6.66661	1.38 (0.33-6.67)	6 (0) (0.58%)	4 (0) (0.42%)	0	0	0.00607425	0.00477254	0.00015674	.		.
TIGD6	TIGD6	Yes	-	.	.	0	0	0	0	6	4	1	0	1027	943	1	0.92	0	Inf	0.92 (0-Inf)	0 (0) (0%)	0 (0) (0%)	0	0	0.000797436	0.000338455	0.755523	1.38	0.325946	6.66661	1.38 (0.33-6.67)	6 (0) (0.58%)	4 (0) (0.42%)	0	0	0.00919288	0.00422223	0.000157233	.		.
TMEM39A	TMEM39A	Yes	-	.	.	0	0	0	0	6	4	0	0	1027	943	1	0.92	0	Inf	0.92 (0-Inf)	0 (0) (0%)	0 (0) (0%)	0	0	2.60927e-05	5.07984e-05	0.755523	1.38	0.325946	6.66661	1.38 (0.33-6.67)	6 (0) (0.58%)	4 (0) (0.42%)	0	0	0.00352252	0.00220973	0.000157729	.		.
CAMKK1	CAMKK1	-	-	.	Yes	0	1	0	0	26	16	4	1	3780	3839	1	0.34	0	39.6093	0.34 (0-39.61)	0 (0) (0%)	1 (0) (0.03%)	0	0	8.19843e-05	9.30847e-05	0.1228	1.65	0.853246	3.30765	1.65 (0.85-3.31)	26 (0) (0.69%)	16 (0) (0.42%)	0	0	0.00494142	0.00458653	0.000158228	0.00192308		.
APEX2	APEX2	-	Yes	.	Yes	0	0	0	0	53	38	4	8	4807	4782	1	0.99	0	Inf	0.99 (0-Inf)	0 (0) (0%)	0 (0) (0%)	0	0	1.03092e-05	1.18831e-05	0.140023	1.39	0.898482	2.17433	1.39 (0.9-2.17)	53 (0) (1.1%)	38 (0) (0.79%)	0	0	0.00393812	0.00329162	0.00015873	0.002		Base Excision Repair
EIF2AK4	EIF2AK4	-	-	.	.	3	2	0	0	22	23	0	1	1027	943	1	1.38	0.157517	16.5275	1.38 (0.16-16.53)	3 (0) (0.29%)	2 (0) (0.21%)	0	0	0.000745441	0.00118059	0.763127	0.88	0.461947	1.65588	0.88 (0.46-1.66)	22 (0) (2.14%)	23 (0) (2.44%)	0	0	0.016115	0.0110245	0.000159236	.		.
PER1	PER1	-	-	.	Yes	1	1	1	0	123	105	8	12	3780	3839	1	1.02	0.0129422	79.6962	1.02 (0.01-79.7)	1 (0) (0.03%)	1 (0) (0.03%)	0	0	0.000182642	0.000236971	0.201346	1.2	0.910472	1.57353	1.2 (0.91-1.57)	123 (2) (3.25%)	105 (3) (2.74%)	2	3	0.0172541	0.015657	0.000159744	0.00208333		.
BMPR1A	BMPR1A	-	-	.	.	0	0	0	0	5	6	0	4	1027	943	1	0.92	0	Inf	0.92 (0-Inf)	0 (0) (0%)	0 (0) (0%)	0	0	2.60836e-05	1.69222e-05	0.766292	0.76	0.183845	3.01609	0.76 (0.18-3.02)	5 (0) (0.49%)	6 (0) (0.64%)	0	0	0.00374113	0.00305446	0.000160256	.		.
CDK4	CDK4	-	-	.	.	0	0	0	0	5	6	0	0	1027	943	1	0.92	0	Inf	0.92 (0-Inf)	0 (0) (0%)	0 (0) (0%)	0	0	5.58963e-05	7.61537e-05	0.766292	0.76	0.183845	3.01609	0.76 (0.18-3.02)	5 (0) (0.49%)	6 (0) (0.64%)	0	0	0.00173279	0.00201384	0.000160772	.		.
GBA3	GBA3	Yes	-	.	.	1	1	1	0	5	6	0	1	1027	943	1	0.92	0.0116925	72.1079	0.92 (0.01-72.11)	1 (0) (0.1%)	1 (0) (0.11%)	0	0	0.00054472	0.00048523	0.766292	0.76	0.183845	3.01609	0.76 (0.18-3.02)	5 (0) (0.49%)	6 (0) (0.64%)	0	0	0.00438781	0.00403507	0.00016129	.		.
GPI	GPI	-	-	.	.	1	1	0	0	5	6	1	1	1027	943	1	0.92	0.0116925	72.1079	0.92 (0.01-72.11)	1 (0) (0.1%)	1 (0) (0.11%)	0	0	0.000279473	0.000262307	0.766292	0.76	0.183845	3.01609	0.76 (0.18-3.02)	5 (0) (0.49%)	6 (0) (0.64%)	0	0	0.00682287	0.0036723	0.000161812	.		.
HAUS3	HAUS3	Yes	-	.	.	3	2	0	0	5	6	1	0	1027	943	1	1.38	0.157517	16.5275	1.38 (0.16-16.53)	3 (0) (0.29%)	2 (0) (0.21%)	0	0	0.000883524	0.00115135	0.766292	0.76	0.183845	3.01609	0.76 (0.18-3.02)	5 (0) (0.49%)	6 (0) (0.64%)	0	0	0.00643444	0.00405513	0.000162338	.		.
NOSTRIN	NOSTRIN	Yes	-	.	.	1	0	0	0	5	6	0	1	1027	943	1	2.76	0.0235434	Inf	2.76 (0.02-Inf)	1 (0) (0.1%)	0 (0) (0%)	0	0	0.000397916	0.000475883	0.766292	0.76	0.183845	3.01609	0.76 (0.18-3.02)	5 (0) (0.49%)	6 (0) (0.64%)	0	0	0.00652807	0.00386655	0.000162866	.		.
PRDM5	PRDM5	-	-	.	.	0	0	0	0	5	6	0	1	1027	943	1	0.92	0	Inf	0.92 (0-Inf)	0 (0) (0%)	0 (0) (0%)	0	0	0.000156544	0.00018621	0.766292	0.76	0.183845	3.01609	0.76 (0.18-3.02)	5 (0) (0.49%)	6 (0) (0.64%)	0	0	0.0060642	0.00358878	0.000163399	.		.
RFC2	RFC2	-	Yes	.	.	0	0	0	0	5	6	0	0	1027	943	1	0.92	0	Inf	0.92 (0-Inf)	0 (0) (0%)	0 (0) (0%)	0	0	0.00021987	0.000236951	0.766292	0.76	0.183845	3.01609	0.76 (0.18-3.02)	5 (0) (0.49%)	6 (0) (0.64%)	0	0	0.00274279	0.00187022	0.000163934	.		.
SWI5	SWI5	-	Yes	.	.	0	0	0	0	5	6	0	0	1027	943	1	0.92	0	Inf	0.92 (0-Inf)	0 (0) (0%)	0 (0) (0%)	0	0	0.000138887	0.00013595	0.766292	0.76	0.183845	3.01609	0.76 (0.18-3.02)	5 (0) (0.49%)	6 (0) (0.64%)	0	0	0.00338959	0.00201376	0.000164474	.		.
TERT	TERT	-	-	.	.	0	0	0	0	5	6	1	1	1027	943	1	0.92	0	Inf	0.92 (0-Inf)	0 (0) (0%)	0 (0) (0%)	0	0	0.000163965	0.00011	0.766292	0.76	0.183845	3.01609	0.76 (0.18-3.02)	5 (0) (0.49%)	6 (0) (0.64%)	0	0	0.00627539	0.00399384	0.000165017	.		.
ZFAND2A	ZFAND2A	Yes	-	.	.	1	0	0	0	5	6	0	1	1027	943	1	2.76	0.0235434	Inf	2.76 (0.02-Inf)	1 (0) (0.1%)	0 (0) (0%)	0	0	0.000253408	0.000380788	0.766292	0.76	0.183845	3.01609	0.76 (0.18-3.02)	5 (0) (0.49%)	6 (0) (0.64%)	0	0	0.00310797	0.00352864	0.000165563	.		.
AP5S1	AP5S1	-	Yes	.	.	1	1	0	0	7	5	0	1	1027	943	1	0.92	0.0116925	72.1079	0.92 (0.01-72.11)	1 (0) (0.1%)	1 (0) (0.11%)	0	0	9.69014e-05	8.46339e-05	0.776194	1.29	0.350333	5.16199	1.29 (0.35-5.16)	7 (0) (0.68%)	5 (0) (0.53%)	0	0	0.00425248	0.00372389	0.000166113	.		.
BIRC8	BIRC8	Yes	-	.	.	0	0	0	0	7	5	0	0	1027	943	1	0.92	0	Inf	0.92 (0-Inf)	0 (0) (0%)	0 (0) (0%)	0	0	0.000290685	0.000321587	0.776194	1.29	0.350333	5.16199	1.29 (0.35-5.16)	7 (0) (0.68%)	5 (0) (0.53%)	0	0	0.00397269	0.00231035	0.000166667	.		.
CCDC38	CCDC38	-	-	.	.	1	0	0	0	7	5	1	0	1027	943	1	2.76	0.0235434	Inf	2.76 (0.02-Inf)	1 (0) (0.1%)	0 (0) (0%)	0	0	0.0011069	0.00118483	0.776194	1.29	0.350333	5.16199	1.29 (0.35-5.16)	7 (0) (0.68%)	5 (0) (0.53%)	0	0	0.0090266	0.00401151	0.000167224	.		.
FAHD2B	FAHD2B	Yes	-	.	.	1	0	1	0	7	5	0	0	1027	943	1	2.76	0.0235434	Inf	2.76 (0.02-Inf)	1 (0) (0.1%)	0 (0) (0%)	0	0	0.00136772	0.000169233	0.776194	1.29	0.350333	5.16199	1.29 (0.35-5.16)	7 (0) (0.68%)	5 (0) (0.53%)	0	0	0.00568703	0.00390083	0.000167785	.		.
INTS3	INTS3	-	Yes	.	.	0	0	0	0	7	5	0	1	1027	943	1	0.92	0	Inf	0.92 (0-Inf)	0 (0) (0%)	0 (0) (0%)	0	0	9.68891e-05	0.000135396	0.776194	1.29	0.350333	5.16199	1.29 (0.35-5.16)	7 (0) (0.68%)	5 (0) (0.53%)	0	0	0.00275016	0.00284331	0.00016835	.		.
KATNAL1	KATNAL1	-	Yes	.	.	0	0	0	0	7	5	1	1	1027	943	1	0.92	0	Inf	0.92 (0-Inf)	0 (0) (0%)	0 (0) (0%)	0	0	5.59247e-05	4.23341e-05	0.776194	1.29	0.350333	5.16199	1.29 (0.35-5.16)	7 (0) (0.68%)	5 (0) (0.53%)	0	0	0.00234884	0.0017865	0.000168919	.		.
RAD52	RAD52	-	Yes	.	.	1	0	0	0	7	5	0	0	1027	943	1	2.76	0.0235434	Inf	2.76 (0.02-Inf)	1 (0) (0.1%)	0 (0) (0%)	0	0	0.000510535	0.000143858	0.776194	1.29	0.350333	5.16199	1.29 (0.35-5.16)	7 (0) (0.68%)	5 (0) (0.53%)	0	0	0.00439731	0.001904	0.000169492	.		.
RAD9B	RAD9B	-	Yes	.	.	3	2	0	0	7	5	1	0	1027	943	1	1.38	0.157517	16.5275	1.38 (0.16-16.53)	3 (0) (0.29%)	2 (0) (0.21%)	0	0	0.00465533	0.000873355	0.776194	1.29	0.350333	5.16199	1.29 (0.35-5.16)	7 (0) (0.68%)	5 (0) (0.53%)	0	0	0.00318935	0.00246744	0.000170068	.		.
SWSAP1	SWSAP1	-	Yes	.	.	1	0	0	0	7	5	0	1	1027	943	1	2.76	0.0235434	Inf	2.76 (0.02-Inf)	1 (0) (0.1%)	0 (0) (0%)	0	0	0.000216152	0.000253876	0.776194	1.29	0.350333	5.16199	1.29 (0.35-5.16)	7 (0) (0.68%)	5 (0) (0.53%)	0	0	0.00272053	0.00177713	0.000170648	.		.
UBQLN4	UBQLN4	-	Yes	.	.	0	0	0	0	7	5	1	0	1027	943	1	0.92	0	Inf	0.92 (0-Inf)	0 (0) (0%)	0 (0) (0%)	0	0	2.98163e-05	2.5391e-05	0.776194	1.29	0.350333	5.16199	1.29 (0.35-5.16)	7 (0) (0.68%)	5 (0) (0.53%)	0	0	0.00250457	0.00154039	0.000171233	.		.
ZNF548	ZNF548	Yes	-	.	.	1	1	0	0	7	5	0	1	1027	943	1	0.92	0.0116925	72.1079	0.92 (0.01-72.11)	1 (0) (0.1%)	1 (0) (0.11%)	0	0	0.000470163	0.000746091	0.776194	1.29	0.350333	5.16199	1.29 (0.35-5.16)	7 (0) (0.68%)	5 (0) (0.53%)	0	0	0.00490313	0.00271306	0.000171821	.		.
IL1R2	IL1R2	-	-	.	.	1	0	0	0	6	7	0	2	1027	943	1	2.76	0.0235434	Inf	2.76 (0.02-Inf)	1 (0) (0.1%)	0 (0) (0%)	0	0	0.000540351	0.000820837	0.783264	0.79	0.217374	2.74193	0.79 (0.22-2.74)	6 (0) (0.58%)	7 (0) (0.74%)	0	0	0.00591032	0.00518735	0.000172414	.		.
TFPT	TFPT	-	Yes	.	.	0	0	0	0	6	7	0	1	1027	943	1	0.92	0	Inf	0.92 (0-Inf)	0 (0) (0%)	0 (0) (0%)	0	0	0.000160248	0.000118495	0.783264	0.79	0.217374	2.74193	0.79 (0.22-2.74)	6 (0) (0.58%)	7 (0) (0.74%)	0	0	0.00291428	0.00233605	0.00017301	.		.
ACRBP	ACRBP	-	-	.	Yes	10	9	0	0	47	35	3	6	4807	4782	1	1.11	0.40332	3.07784	1.11 (0.4-3.08)	10 (0) (0.21%)	9 (0) (0.19%)	0	0	0.000722942	0.000812348	0.222385	1.34	0.844576	2.14141	1.34 (0.84-2.14)	47 (0) (0.98%)	35 (0) (0.73%)	0	0	0.00605184	0.00363864	0.000173611	0.00217391		.
ARAP1	ARAP1	-	-	.	.	1	0	0	0	30	25	3	4	1027	943	1	2.76	0.0235434	Inf	2.76 (0.02-Inf)	1 (0) (0.1%)	0 (0) (0%)	0	0	0.000354034	0.000338467	0.784831	1.1	0.622913	1.97522	1.1 (0.62-1.98)	30 (0) (2.92%)	25 (0) (2.65%)	0	0	0.0187899	0.0134117	0.000174216	.		.
TET1	TET1	-	-	.	.	0	0	0	0	28	28	4	9	1027	943	1	0.92	0	Inf	0.92 (0-Inf)	0 (0) (0%)	0 (0) (0%)	0	0	7.45284e-05	0.000101545	0.78699	0.92	0.518451	1.61831	0.92 (0.52-1.62)	28 (0) (2.73%)	28 (0) (2.97%)	0	0	0.0217586	0.0169496	0.000174825	.		.
FANCB	FANCB	-	Yes	.	Yes	0	0	0	0	75	60	5	10	4807	4782	1	0.99	0	Inf	0.99 (0-Inf)	0 (0) (0%)	0 (0) (0%)	0	0	5.1483e-06	0	0.225025	1.25	0.87415	1.78638	1.25 (0.87-1.79)	75 (2) (1.56%)	60 (0) (1.25%)	2	0	0.00670308	0.0057275	0.000175439	0.00227273		Homologous Recombination Repair
XRCC5	XRCC5	-	Yes	.	Yes	0	0	0	0	34	24	2	4	4807	4782	1	0.99	0	Inf	0.99 (0-Inf)	0 (0) (0%)	0 (0) (0%)	0	0	4.0998e-05	3.3853e-05	0.235716	1.41	0.811769	2.49304	1.41 (0.81-2.49)	34 (1) (0.71%)	24 (0) (0.5%)	1	0	0.00508375	0.00388463	0.000176056	0.00238095		.
FLG2	FLG2	Yes	-	.	.	15	15	0	0	66	66	9	6	1990	1902	1	0.96	0.433917	2.10372	0.96 (0.43-2.1)	15 (0) (0.75%)	15 (1) (0.79%)	0	1	0.00474029	0.00483227	0.791351	0.95	0.663759	1.37194	0.95 (0.66-1.37)	66 (6) (3.32%)	66 (4) (3.47%)	6	4	0.0251921	0.0185251	0.000176678	.		.
FAM175A	FAM175A	-	Yes	.	Yes	2	2	0	0	28	19	2	2	4807	4782	1	0.99	0.0721024	13.7252	0.99 (0.07-13.73)	2 (0) (0.04%)	2 (0) (0.04%)	0	0	0.000477149	0.000482536	0.241876	1.47	0.790327	2.78695	1.47 (0.79-2.79)	28 (1) (0.58%)	19 (0) (0.4%)	1	0	0.00487587	0.00409732	0.000177305	0.0025		.
BAZ1B	BAZ1B	-	Yes	.	.	0	0	0	0	8	6	2	0	1027	943	1	0.92	0	Inf	0.92 (0-Inf)	0 (0) (0%)	0 (0) (0%)	0	0	5.9625e-05	8.4621e-05	0.792456	1.23	0.371457	4.30345	1.23 (0.37-4.3)	8 (0) (0.78%)	6 (0) (0.64%)	0	0	0.008068	0.00655813	0.000177936	.		.
DDX1	DDX1	-	Yes	.	.	0	0	0	0	8	6	0	0	1027	943	1	0.92	0	Inf	0.92 (0-Inf)	0 (0) (0%)	0 (0) (0%)	0	0	6.33506e-05	0.000101543	0.792456	1.23	0.371457	4.30345	1.23 (0.37-4.3)	8 (0) (0.78%)	6 (0) (0.64%)	0	0	0.0050196	0.00267398	0.000178571	.		.
FAM114A2	FAM114A2	Yes	-	.	.	1	0	0	0	8	6	0	0	1027	943	1	2.76	0.0235434	Inf	2.76 (0.02-Inf)	1 (0) (0.1%)	0 (0) (0%)	0	0	0.0005814	0.000372414	0.792456	1.23	0.371457	4.30345	1.23 (0.37-4.3)	8 (0) (0.78%)	6 (0) (0.64%)	0	0	0.00469219	0.00273386	0.000179211	.		.
INO80C	INO80C	-	Yes	.	.	0	0	0	0	8	6	2	0	1027	943	1	0.92	0	Inf	0.92 (0-Inf)	0 (0) (0%)	0 (0) (0%)	0	0	0.000268364	0.00017783	0.792456	1.23	0.371457	4.30345	1.23 (0.37-4.3)	8 (0) (0.78%)	6 (0) (0.64%)	0	0	0.00190464	0.00199001	0.000179856	.		.
LGALS8	LGALS8	Yes	-	.	.	2	2	0	0	8	6	2	0	1027	943	1	0.92	0.066445	12.6854	0.92 (0.07-12.69)	2 (0) (0.19%)	2 (0) (0.21%)	0	0	0.00434118	0.00147233	0.792456	1.23	0.371457	4.30345	1.23 (0.37-4.3)	8 (0) (0.78%)	6 (0) (0.64%)	0	0	0.0041176	0.00347775	0.000180505	.		.
RHOBTB3	RHOBTB3	Yes	-	.	.	0	0	0	0	8	2	0	0	1027	943	1	0.92	0	Inf	0.92 (0-Inf)	0 (0) (0%)	0 (0) (0%)	0	0	0.000178896	0.000160908	0.792456	3.69	0.371457	4.30345	3.69 (0.37-4.3)	8 (0) (0.78%)	2 (2) (0.21%)	0	2	0.00501655	0.0035061	0.000181159	.		.
SERPINB5	SERPINB5	-	-	.	.	0	0	0	0	8	6	1	1	1027	943	1	0.92	0	Inf	0.92 (0-Inf)	0 (0) (0%)	0 (0) (0%)	0	0	0.000104359	1.69282e-05	0.792456	1.23	0.371457	4.30345	1.23 (0.37-4.3)	8 (0) (0.78%)	6 (0) (0.64%)	0	0	0.0047148	0.00329254	0.000181818	.		.
CHRND	CHRND	-	-	.	.	0	0	0	0	7	8	1	0	1027	943	1	0.92	0	Inf	0.92 (0-Inf)	0 (0) (0%)	0 (0) (0%)	0	0	0.000525421	0.000651548	0.797072	0.8	0.246614	2.54246	0.8 (0.25-2.54)	7 (0) (0.68%)	8 (0) (0.85%)	0	0	0.00750123	0.00659164	0.000182482	.		.
CHST9	CHST9	-	-	.	.	0	0	0	0	7	8	1	1	1027	943	1	0.92	0	Inf	0.92 (0-Inf)	0 (0) (0%)	0 (0) (0%)	0	0	0.000837886	0.000349049	0.797072	0.8	0.246614	2.54246	0.8 (0.25-2.54)	7 (0) (0.68%)	8 (0) (0.85%)	0	0	0.00478685	0.0033713	0.00018315	.		.
ATP7B	ATP7B	Yes	-	.	.	4	3	0	0	32	32	0	2	1027	943	1	1.23	0.20666	8.38253	1.23 (0.21-8.38)	4 (0) (0.39%)	3 (0) (0.32%)	0	0	0.00123088	0.00154612	0.799504	0.92	0.538308	1.55736	0.92 (0.54-1.56)	32 (1) (3.12%)	32 (1) (3.39%)	1	1	0.0240097	0.0186724	0.000183824	.		.
SETX	SETX	-	Yes	.	.	1	0	0	0	32	32	2	3	1027	943	1	2.76	0.0235434	Inf	2.76 (0.02-Inf)	1 (0) (0.1%)	0 (0) (0%)	0	0	0.000432249	0.000406139	0.799504	0.92	0.538308	1.55736	0.92 (0.54-1.56)	32 (0) (3.12%)	32 (0) (3.39%)	0	0	0.0273323	0.0186232	0.000184502	.		.
FKBP7	FKBP7	Yes	-	.	Yes	0	0	0	0	16	23	1	3	4807	4782	1	0.99	0	Inf	0.99 (0-Inf)	0 (0) (0%)	0 (0) (0%)	0	0	0.00154283	0.00195474	0.26604	0.69	0.340742	1.36814	0.69 (0.34-1.37)	16 (0) (0.33%)	23 (0) (0.48%)	0	0	0.00189686	0.00191243	0.000185185	0.00263158		.
NSMCE4A	NSMCE4A	-	Yes	.	.	1	0	0	0	9	7	0	2	1027	943	1	2.76	0.0235434	Inf	2.76 (0.02-Inf)	1 (0) (0.1%)	0 (0) (0%)	0	0	0.000156524	0.000126949	0.805687	1.18	0.389966	3.75049	1.18 (0.39-3.75)	9 (0) (0.88%)	7 (0) (0.74%)	0	0	0.00285469	0.00148107	0.000185874	.		.
NUDT1	NUDT1	-	Yes	.	.	0	0	0	0	9	7	1	0	1027	943	1	0.92	0	Inf	0.92 (0-Inf)	0 (0) (0%)	0 (0) (0%)	0	0	0.000421086	0.000253872	0.805687	1.18	0.389966	3.75049	1.18 (0.39-3.75)	9 (0) (0.88%)	7 (0) (0.74%)	0	0	0.00410652	0.00334264	0.000186567	.		.
PSG5	PSG5	Yes	-	.	.	0	0	0	0	9	7	2	0	1027	943	1	0.92	0	Inf	0.92 (0-Inf)	0 (0) (0%)	0 (0) (0%)	0	0	0.00185439	0.000339144	0.805687	1.18	0.389966	3.75049	1.18 (0.39-3.75)	9 (0) (0.88%)	7 (0) (0.74%)	0	0	0.0101525	0.00510412	0.000187266	.		.
RNF25	RNF25	Yes	-	.	.	1	0	0	0	9	7	0	1	1027	943	1	2.76	0.0235434	Inf	2.76 (0.02-Inf)	1 (0) (0.1%)	0 (0) (0%)	0	0	0.000197502	9.30768e-05	0.805687	1.18	0.389966	3.75049	1.18 (0.39-3.75)	9 (0) (0.88%)	7 (0) (0.74%)	0	0	0.00592133	0.00297846	0.00018797	.		.
DNAJC1	DNAJC1	-	-	.	.	0	0	0	0	8	9	0	1	1027	943	1	0.92	0	Inf	0.92 (0-Inf)	0 (0) (0%)	0 (0) (0%)	0	0	0.000599945	0.000770012	0.808593	0.81	0.272338	2.39031	0.81 (0.27-2.39)	8 (0) (0.78%)	9 (0) (0.95%)	0	0	0.0056529	0.00408699	0.000188679	.		.
GBGT1	GBGT1	-	-	.	.	0	0	0	0	8	9	0	2	1027	943	1	0.92	0	Inf	0.92 (0-Inf)	0 (0) (0%)	0 (0) (0%)	0	0	0.000219862	0.000287711	0.808593	0.81	0.272338	2.39031	0.81 (0.27-2.39)	8 (0) (0.78%)	9 (0) (0.95%)	0	0	0.008515	0.00552575	0.000189394	.		.
LFNG	LFNG	-	-	.	.	0	0	0	0	8	9	1	1	1027	943	1	0.92	0	Inf	0.92 (0-Inf)	0 (0) (0%)	0 (0) (0%)	0	0	2.98496e-05	3.38817e-05	0.808593	0.81	0.272338	2.39031	0.81 (0.27-2.39)	8 (0) (0.78%)	9 (0) (0.95%)	0	0	0.00460431	0.00296464	0.000190114	.		.
PTPRE	PTPRE	-	-	.	.	0	0	0	0	8	9	0	2	1027	943	1	0.92	0	Inf	0.92 (0-Inf)	0 (0) (0%)	0 (0) (0%)	0	0	0.000171412	0.000126916	0.808593	0.81	0.272338	2.39031	0.81 (0.27-2.39)	8 (0) (0.78%)	9 (0) (0.95%)	0	0	0.00593233	0.00548279	0.00019084	.		.
C14orf37	C14orf37	Yes	-	.	Yes	9	8	1	0	62	50	3	8	4807	4782	1	1.12	0.382975	3.33699	1.12 (0.38-3.34)	9 (0) (0.19%)	8 (0) (0.17%)	0	0	0.000808627	0.000913891	0.295937	1.24	0.836255	1.83651	1.24 (0.84-1.84)	62 (3) (1.29%)	50 (0) (1.05%)	3	0	0.011086	0.00627031	0.000191571	0.00277778		.
OGG1	OGG1	-	Yes	.	Yes	2	2	2	1	33	42	2	7	4807	4782	1	0.99	0.0721024	13.7252	0.99 (0.07-13.73)	2 (0) (0.04%)	2 (0) (0.04%)	0	0	0.000286922	0.000203073	0.298847	0.78	0.478186	1.26317	0.78 (0.48-1.26)	33 (0) (0.69%)	42 (0) (0.88%)	0	0	0.00469881	0.00395993	0.000192308	0.00294118		Base Excision Repair
APPL2	APPL2	Yes	-	.	.	2	2	0	0	10	8	0	0	1027	943	1	0.92	0.066445	12.6854	0.92 (0.07-12.69)	2 (0) (0.19%)	2 (0) (0.21%)	0	0	0.00249687	0.0024879	0.816728	1.15	0.406397	3.36575	1.15 (0.41-3.37)	10 (0) (0.97%)	8 (0) (0.85%)	0	0	0.00927196	0.00740446	0.00019305	.		.
ASCC3	ASCC3	-	Yes	.	.	1	1	0	0	10	8	1	0	1027	943	1	0.92	0.0116925	72.1079	0.92 (0.01-72.11)	1 (0) (0.1%)	1 (0) (0.11%)	0	0	0.0012634	0.000804022	0.816728	1.15	0.406397	3.36575	1.15 (0.41-3.37)	10 (0) (0.97%)	8 (1) (0.85%)	0	1	0.0158689	0.00919124	0.000193798	.		.
ARHGAP11A	ARHGAP11A	Yes	-	.	.	1	0	0	0	9	10	1	1	1027	943	1	2.76	0.0235434	Inf	2.76 (0.02-Inf)	1 (0) (0.1%)	0 (0) (0%)	0	0	0.000965359	0.000804035	0.818399	0.82	0.29521	2.26996	0.82 (0.3-2.27)	9 (0) (0.88%)	10 (0) (1.06%)	0	0	0.00852796	0.00653385	0.000194553	.		.
CDC14B	CDC14B	-	Yes	.	.	0	0	0	0	9	10	2	1	1027	943	1	0.92	0	Inf	0.92 (0-Inf)	0 (0) (0%)	0 (0) (0%)	0	0	9.68906e-05	0.000143858	0.818399	0.82	0.29521	2.26996	0.82 (0.3-2.27)	9 (0) (0.88%)	10 (0) (1.06%)	0	0	0.00434144	0.00282639	0.000195313	.		.
RB1	RB1	-	-	.	.	0	0	0	0	9	10	0	2	1027	943	1	0.92	0	Inf	0.92 (0-Inf)	0 (0) (0%)	0 (0) (0%)	0	0	1.11812e-05	1.69273e-05	0.818399	0.82	0.29521	2.26996	0.82 (0.3-2.27)	9 (0) (0.88%)	10 (0) (1.06%)	0	0	0.00645899	0.00499357	0.000196078	.		.
BIRC6	BIRC6	Yes	-	.	.	0	0	0	0	44	38	1	8	1027	943	1	0.92	0	Inf	0.92 (0-Inf)	0 (0) (0%)	0 (0) (0%)	0	0	0.000220039	0.000330559	0.821822	1.07	0.668037	1.70785	1.07 (0.67-1.71)	44 (2) (4.28%)	38 (1) (4.03%)	2	1	0.0278779	0.021071	0.00019685	.		.
PRSS57	PRSS57	-	-	.	.	0	0	0	0	11	9	2	2	1027	943	1	0.92	0	Inf	0.92 (0-Inf)	0 (0) (0%)	0 (0) (0%)	0	0	0.00235736	0.00408288	0.826125	1.12	0.421137	3.08223	1.12 (0.42-3.08)	11 (0) (1.07%)	9 (0) (0.95%)	0	0	0.00697884	0.00289698	0.000197628	.		.
ERICH1	ERICH1	-	-	.	.	0	0	0	0	10	11	1	2	1027	943	1	0.92	0	Inf	0.92 (0-Inf)	0 (0) (0%)	0 (0) (0%)	0	0	0.000316746	0.000363852	0.826879	0.83	0.315645	2.17212	0.83 (0.32-2.17)	10 (0) (0.97%)	11 (0) (1.17%)	0	0	0.00949492	0.00541547	0.000198413	.		.
GALNT12	GALNT12	-	-	.	.	0	0	0	0	10	11	2	3	1027	943	1	0.92	0	Inf	0.92 (0-Inf)	0 (0) (0%)	0 (0) (0%)	0	0	0.000231029	0.000236923	0.826879	0.83	0.315645	2.17212	0.83 (0.32-2.17)	10 (0) (0.97%)	11 (0) (1.17%)	0	0	0.00698305	0.00461999	0.000199203	.		.
FOXP1	FOXP1	-	-	.	Yes	0	0	0	0	20	14	1	1	3780	3839	1	1.02	0	Inf	1.02 (0-Inf)	0 (0) (0%)	0 (0) (0%)	0	0	9.3155e-05	9.30721e-05	0.306154	1.45	0.696909	3.11494	1.45 (0.7-3.11)	20 (0) (0.53%)	14 (0) (0.36%)	0	0	0.00567873	0.00416286	0.0002	0.003125		.
CCDC144NL	CCDC144NL	-	-	.	.	1	0	0	0	12	10	1	0	1990	1902	1	2.87	0.0245068	Inf	2.87 (0.02-Inf)	1 (0) (0.05%)	0 (0) (0%)	0	0	0.000783547	0.000543026	0.832286	1.15	0.453273	2.97344	1.15 (0.45-2.97)	12 (0) (0.6%)	10 (1) (0.53%)	0	1	0.00895855	0.00714419	0.000200803	.		.
ARHGAP5	ARHGAP5	-	-	.	.	0	0	0	0	12	10	0	1	1027	943	1	0.92	0	Inf	0.92 (0-Inf)	0 (0) (0%)	0 (0) (0%)	0	0	5.2194e-05	1.69408e-05	0.834251	1.1	0.434446	2.86476	1.1 (0.43-2.86)	12 (0) (1.17%)	10 (0) (1.06%)	0	0	0.012534	0.00854665	0.000201613	.		.
HNF1B	HNF1B	-	-	.	.	0	0	0	0	13	10	2	1	1027	943	1	0.92	0	Inf	0.92 (0-Inf)	0 (0) (0%)	0 (0) (0%)	0	0	3.72637e-06	8.46181e-06	0.834308	1.2	0.48186	3.06289	1.2 (0.48-3.06)	13 (0) (1.27%)	10 (0) (1.06%)	0	0	0.00459834	0.0041886	0.000202429	.		.
ZNF266	ZNF266	-	-	.	.	2	1	0	0	13	10	1	1	1027	943	1	1.84	0.0955088	108.487	1.84 (0.1-108.49)	2 (0) (0.19%)	1 (0) (0.11%)	0	0	0.00174393	0.00168387	0.834308	1.2	0.48186	3.06289	1.2 (0.48-3.06)	13 (0) (1.27%)	10 (0) (1.06%)	0	0	0.0053622	0.00389237	0.000203252	.		.
PARPBP	PARPBP	-	Yes	.	Yes	22	21	3	3	52	42	6	3	4807	4782	1	1.04	0.545965	1.99537	1.04 (0.55-2)	22 (0) (0.46%)	21 (0) (0.44%)	0	0	0.00223362	0.00102482	0.351107	1.23	0.804273	1.90374	1.23 (0.8-1.9)	52 (1) (1.08%)	42 (1) (0.88%)	1	1	0.00604458	0.00442111	0.000204082	0.00333333		.
CDCA7	CDCA7	-	-	.	Yes	2	1	0	0	23	17	3	3	4807	4782	1	1.99	0.103552	117.351	1.99 (0.1-117.35)	2 (0) (0.04%)	1 (0) (0.02%)	0	0	0.000126697	0.00010154	0.428684	1.35	0.688	2.69085	1.35 (0.69-2.69)	23 (0) (0.48%)	17 (0) (0.36%)	0	0	0.00285814	0.00182772	0.000204918	0.00357143		.
POLE	POLE	-	Yes	.	.	0	0	0	0	53	46	4	5	1027	943	1	0.92	0	Inf	0.92 (0-Inf)	0 (0) (0%)	0 (0) (0%)	0	0	0.000782531	0.000956152	0.836619	1.06	0.69351	1.62854	1.06 (0.69-1.63)	53 (1) (5.16%)	46 (1) (4.88%)	1	1	0.0321546	0.0273646	0.000205761	.		.
CETP	CETP	Yes	-	.	.	0	0	0	0	12	12	0	1	1027	943	1	0.92	0	Inf	0.92 (0-Inf)	0 (0) (0%)	0 (0) (0%)	0	0	0.000674462	0.000439992	0.840533	0.92	0.374884	2.24446	0.92 (0.37-2.24)	12 (1) (1.17%)	12 (0) (1.27%)	1	0	0.00572734	0.00455222	0.000206612	.		.
SAMD4A	SAMD4A	Yes	-	.	.	0	0	0	0	12	12	0	2	1027	943	1	0.92	0	Inf	0.92 (0-Inf)	0 (0) (0%)	0 (0) (0%)	0	0	7.45318e-05	0.000118465	0.840533	0.92	0.374884	2.24446	0.92 (0.37-2.24)	12 (0) (1.17%)	12 (0) (1.27%)	0	0	0.00729666	0.00543248	0.000207469	.		.
ZMYND8	ZMYND8	Yes	-	.	.	1	1	0	0	12	12	2	1	1027	943	1	0.92	0.0116925	72.1079	0.92 (0.01-72.11)	1 (0) (0.1%)	1 (0) (0.11%)	0	0	5.58963e-05	7.61537e-05	0.840533	0.92	0.374884	2.24446	0.92 (0.37-2.24)	12 (0) (1.17%)	12 (0) (1.27%)	0	0	0.00644298	0.00524615	0.000208333	.		.
XPO4	XPO4	Yes	-	.	.	0	0	0	0	14	11	1	1	1027	943	1	0.92	0	Inf	0.92 (0-Inf)	0 (0) (0%)	0 (0) (0%)	0	0	3.37861e-05	4.25098e-05	0.840889	1.17	0.491021	2.86539	1.17 (0.49-2.87)	14 (0) (1.36%)	11 (0) (1.17%)	0	0	0.00409562	0.00404693	0.000209205	.		.
PARP1	PARP1	-	Yes	.	Yes	3	2	0	0	73	63	12	8	4807	4782	1	1.49	0.170882	17.8696	1.49 (0.17-17.87)	3 (0) (0.06%)	2 (0) (0.04%)	0	0	0.000175134	0.000211531	0.437323	1.16	0.81111	1.64875	1.16 (0.81-1.65)	73 (1) (1.52%)	63 (0) (1.32%)	1	0	0.0106496	0.00740358	0.000210084	0.00384615		Base Excision Repair
CPN2	CPN2	-	-	.	.	1	0	0	0	13	13	1	2	1027	943	1	2.76	0.0235434	Inf	2.76 (0.02-Inf)	1 (0) (0.1%)	0 (0) (0%)	0	0	0.000141603	8.46196e-05	0.845949	0.92	0.38951	2.15983	0.92 (0.39-2.16)	13 (0) (1.27%)	13 (0) (1.38%)	0	0	0.00956193	0.00726882	0.00021097	.		.
FTO	FTO	-	Yes	.	.	1	0	0	0	13	13	1	1	1027	943	1	2.76	0.0235434	Inf	2.76 (0.02-Inf)	1 (0) (0.1%)	0 (0) (0%)	0	0	0.000149058	0.000126936	0.845949	0.92	0.38951	2.15983	0.92 (0.39-2.16)	13 (0) (1.27%)	13 (1) (1.38%)	0	1	0.00621572	0.00500973	0.000211864	.		.
TULP2	TULP2	Yes	-	.	.	0	0	0	0	15	12	1	2	1027	943	1	0.92	0	Inf	0.92 (0-Inf)	0 (0) (0%)	0 (0) (0%)	0	0	0.00260481	0.000279226	0.846772	1.15	0.499553	2.70561	1.15 (0.5-2.71)	15 (0) (1.46%)	12 (0) (1.27%)	0	0	0.00730762	0.0058722	0.000212766	.		.
MED13	MED13	Yes	-	.	.	0	0	0	0	14	14	1	2	1027	943	1	0.92	0	Inf	0.92 (0-Inf)	0 (0) (0%)	0 (0) (0%)	0	0	1.12588e-05	8.49589e-06	0.850878	0.92	0.402907	2.08771	0.92 (0.4-2.09)	14 (0) (1.36%)	14 (0) (1.48%)	0	0	0.0143587	0.0122596	0.000213675	.		.
UBR5	UBR5	-	Yes	.	.	0	0	0	0	14	14	0	0	1027	943	1	0.92	0	Inf	0.92 (0-Inf)	0 (0) (0%)	0 (0) (0%)	0	0	3.72662e-05	5.07709e-05	0.850878	0.92	0.402907	2.08771	0.92 (0.4-2.09)	14 (1) (1.36%)	14 (0) (1.48%)	1	0	0.00894015	0.00761563	0.000214592	.		.
CAPN8	CAPN8	-	-	.	.	1	1	0	0	16	13	0	5	1027	943	1	0.92	0.0116925	72.1079	0.92 (0.01-72.11)	1 (0) (0.1%)	1 (0) (0.11%)	0	0	0.000587984	0.000573303	0.852073	1.13	0.50747	2.57341	1.13 (0.51-2.57)	16 (1) (1.56%)	13 (0) (1.38%)	1	0	0.0122033	0.00849288	0.000215517	.		.
GIGYF1	GIGYF1	Yes	-	.	.	0	0	0	0	16	13	1	2	1027	943	1	0.92	0	Inf	0.92 (0-Inf)	0 (0) (0%)	0 (0) (0%)	0	0	0.000193784	0.000211642	0.852073	1.13	0.50747	2.57341	1.13 (0.51-2.57)	16 (0) (1.56%)	13 (0) (1.38%)	0	0	0.0112916	0.00992178	0.00021645	.		.
RFC1	RFC1	-	Yes	.	.	0	0	0	0	16	13	1	1	1027	943	1	0.92	0	Inf	0.92 (0-Inf)	0 (0) (0%)	0 (0) (0%)	0	0	0.000476989	0.000177704	0.852073	1.13	0.50747	2.57341	1.13 (0.51-2.57)	16 (0) (1.56%)	13 (0) (1.38%)	0	0	0.00969629	0.00817439	0.000217391	.		.
ELL	ELL	-	-	.	Yes	0	0	0	0	56	63	8	3	3240	3159	1	0.98	0	Inf	0.98 (0-Inf)	0 (0) (0%)	0 (0) (0%)	0	0	2.23604e-05	3.38656e-05	0.459686	0.86	0.589955	1.26356	0.86 (0.59-1.26)	56 (0) (1.73%)	63 (0) (1.99%)	0	0	0.00785594	0.00580795	0.000218341	0.00416667		.
MPG	MPG	-	Yes	.	Yes	6	5	0	0	61	53	3	5	4807	4782	1	1.19	0.303352	4.94911	1.19 (0.3-4.95)	6 (0) (0.12%)	5 (0) (0.1%)	0	0	0.00159588	0.000948509	0.509889	1.15	0.778763	1.69348	1.15 (0.78-1.69)	61 (0) (1.27%)	53 (0) (1.11%)	0	0	0.00844178	0.00560637	0.000219298	0.00454545		Base Excision Repair
NPAT	NPAT	-	-	.	.	0	0	0	0	17	14	4	2	1027	943	1	0.92	0	Inf	0.92 (0-Inf)	0 (0) (0%)	0 (0) (0%)	0	0	0.000202657	0.000195395	0.856884	1.12	0.514887	2.46213	1.12 (0.51-2.46)	17 (1) (1.66%)	14 (0) (1.48%)	1	0	0.0163777	0.0104494	0.000220264	.		.
KIF13A	KIF13A	-	-	.	.	0	0	0	0	16	16	4	1	1027	943	1	0.92	0	Inf	0.92 (0-Inf)	0 (0) (0%)	0 (0) (0%)	0	0	0.000266675	0.000280818	0.859537	0.92	0.426584	1.97101	0.92 (0.43-1.97)	16 (0) (1.56%)	16 (0) (1.7%)	0	0	0.0171723	0.010186	0.000221239	.		.
HIF3A	HIF3A	-	-	.	.	0	0	0	0	18	18	2	0	1027	943	1	0.92	0	Inf	0.92 (0-Inf)	0 (0) (0%)	0 (0) (0%)	0	0	0.000141675	0.000135416	0.866924	0.92	0.446965	1.88045	0.92 (0.45-1.88)	18 (0) (1.75%)	18 (0) (1.91%)	0	0	0.0111625	0.00893749	0.000222222	.		.
CDC7	CDC7	-	-	.	.	0	0	0	0	18	19	0	1	1990	1902	1	0.96	0	Inf	0.96 (0-Inf)	0 (0) (0%)	0 (0) (0%)	0	0	0.000342859	0.000406181	0.869089	0.9	0.446222	1.82716	0.9 (0.45-1.83)	18 (0) (0.9%)	19 (0) (1%)	0	0	0.00549319	0.00489955	0.000223214	.		.
FAT1	FAT1	Yes	-	.	.	0	0	0	0	92	87	12	12	1027	943	1	0.92	0	Inf	0.92 (0-Inf)	0 (0) (0%)	0 (0) (0%)	0	0	0.00044291	0.000416858	0.875395	0.97	0.703429	1.33327	0.97 (0.7-1.33)	92 (2) (8.96%)	87 (4) (9.23%)	2	4	0.0692928	0.0476069	0.000224215	.		.
IFIH1	IFIH1	-	-	.	.	2	2	0	0	21	21	1	1	1027	943	1	0.92	0.066445	12.6854	0.92 (0.07-12.69)	2 (0) (0.19%)	2 (0) (0.21%)	0	0	0.00630883	0.00781012	0.876217	0.92	0.472835	1.77657	0.92 (0.47-1.78)	21 (0) (2.04%)	21 (1) (2.23%)	0	1	0.017939	0.0152818	0.000225225	.		.
HEATR2	HEATR2	-	-	.	.	1	0	0	0	23	20	3	4	1027	943	1	2.76	0.0235434	Inf	2.76 (0.02-Inf)	1 (0) (0.1%)	0 (0) (0%)	0	0	0.000238505	0.000211549	0.87866	1.06	0.551151	2.04415	1.06 (0.55-2.04)	23 (0) (2.24%)	20 (0) (2.12%)	0	0	0.0154954	0.00879197	0.000226244	.		.
CACNA1C	CACNA1C	Yes	-	.	.	0	0	0	0	27	23	3	0	1027	943	1	0.92	0	Inf	0.92 (0-Inf)	0 (0) (0%)	0 (0) (0%)	0	0	7.09856e-05	8.47415e-05	0.886203	1.08	0.591523	1.98701	1.08 (0.59-1.99)	27 (0) (2.63%)	23 (0) (2.44%)	0	0	0.0128447	0.00980459	0.000227273	.		.
ORC3	ORC3	Yes	-	.	Yes	8	8	0	0	51	45	6	5	4807	4782	1	0.99	0.325163	3.04344	0.99 (0.33-3.04)	8 (0) (0.17%)	8 (0) (0.17%)	0	0	0.000555266	0.000803913	0.608381	1.13	0.739492	1.72823	1.13 (0.74-1.73)	51 (0) (1.06%)	45 (0) (0.94%)	0	0	0.00766565	0.00464577	0.000228311	0.005		.
UNC45A	UNC45A	Yes	-	.	Yes	17	16	0	0	110	116	6	15	4807	4782	1	1.06	0.501591	2.23878	1.06 (0.5-2.24)	17 (0) (0.35%)	16 (0) (0.33%)	0	0	0.00141977	0.00195471	0.686484	0.94	0.7167	1.23759	0.94 (0.72-1.24)	110 (4) (2.29%)	116 (0) (2.43%)	4	0	0.0137803	0.0107213	0.000229358	0.00555556		.
MYH8	MYH8	Yes	-	.	.	6	5	0	0	34	30	3	1	1027	943	1	1.1	0.279286	4.58223	1.1 (0.28-4.58)	6 (0) (0.58%)	5 (0) (0.53%)	0	0	0.0048255	0.00389217	0.899382	1.04	0.613339	1.7784	1.04 (0.61-1.78)	34 (1) (3.31%)	30 (2) (3.18%)	1	2	0.0249659	0.0166433	0.000230415	.		.
GSN	GSN	-	-	.	.	2	1	0	0	32	32	2	4	1990	1902	1	1.91	0.0994637	112.817	1.91 (0.1-112.82)	2 (0) (0.1%)	1 (0) (0.05%)	0	0	0.00038381	0.000380762	0.900021	0.96	0.563991	1.61728	0.96 (0.56-1.62)	32 (0) (1.61%)	32 (0) (1.68%)	0	0	0.0094611	0.00734448	0.000231481	.		.
ZKSCAN3	ZKSCAN3	Yes	-	.	Yes	6	6	1	0	27	30	3	2	4807	4782	1	0.99	0.265718	3.72422	0.99 (0.27-3.72)	6 (0) (0.12%)	6 (0) (0.13%)	0	0	0.000357758	0.000236947	0.692436	0.89	0.510934	1.55984	0.89 (0.51-1.56)	27 (0) (0.56%)	30 (1) (0.63%)	0	1	0.00332417	0.00297876	0.000232558	0.00625		.
UNG	UNG	-	Yes	.	Yes	1	1	0	0	23	20	4	2	4807	4782	1	0.99	0.0126778	78.06	0.99 (0.01-78.06)	1 (0) (0.02%)	1 (0) (0.02%)	0	0	0.000249678	0.000203094	0.7603	1.14	0.60026	2.20061	1.14 (0.6-2.2)	23 (0) (0.48%)	20 (0) (0.42%)	0	0	0.00493393	0.00226788	0.000233645	0.00714286		Base Excision Repair
BABAM1	BABAM1	-	Yes	.	Yes	0	0	0	0	28	25	3	5	4807	4782	1	0.99	0	Inf	0.99 (0-Inf)	0 (0) (0%)	0 (0) (0%)	0	0	6.76575e-05	5.10795e-05	0.783296	1.11	0.625674	1.99671	1.11 (0.63-2)	28 (0) (0.58%)	25 (0) (0.52%)	0	0	0.00290551	0.00248587	0.000234742	0.00833333		.
ACTL6A	ACTL6A	-	Yes	.	.	0	0	0	0	3	3	0	0	1027	943	1	0.92	0	Inf	0.92 (0-Inf)	0 (0) (0%)	0 (0) (0%)	0	0	1.11804e-05	1.69282e-05	1	0.92	0.122634	6.87128	0.92 (0.12-6.87)	3 (0) (0.29%)	3 (0) (0.32%)	0	0	0.00237025	0.00167589	0.000235849	.		.
ADAM29	ADAM29	-	-	.	.	1	0	0	0	13	11	2	0	1027	943	1	2.76	0.0235434	Inf	2.76 (0.02-Inf)	1 (0) (0.1%)	0 (0) (0%)	0	0	0.00197353	0.00219532	1	1.09	0.44656	2.69197	1.09 (0.45-2.69)	13 (0) (1.27%)	11 (0) (1.17%)	0	0	0.00707709	0.00644188	0.000236967	.		.
ALKBH5	ALKBH5	-	Yes	.	.	0	0	0	0	3	3	1	1	1027	943	1	0.92	0	Inf	0.92 (0-Inf)	0 (0) (0%)	0 (0) (0%)	0	0	1.12597e-05	1.69958e-05	1	0.92	0.122634	6.87128	0.92 (0.12-6.87)	3 (0) (0.29%)	3 (0) (0.32%)	0	0	0.00123481	0.00124919	0.000238095	.		.
ALKBH6	ALKBH6	-	Yes	.	.	0	0	0	0	4	4	0	2	1027	943	1	0.92	0	Inf	0.92 (0-Inf)	0 (0) (0%)	0 (0) (0%)	0	0	8.20039e-05	5.92658e-05	1	0.92	0.170491	4.94282	0.92 (0.17-4.94)	4 (0) (0.39%)	4 (0) (0.42%)	0	0	0.00214328	0.00210817	0.000239234	.		.
ANKRD44	ANKRD44	Yes	-	.	.	0	0	0	0	1	1	1	0	1027	943	1	0.92	0	Inf	0.92 (0-Inf)	0 (0) (0%)	0 (0) (0%)	0	0	6.33492e-05	1.69268e-05	1	0.92	0.0116925	72.1079	0.92 (0.01-72.11)	1 (0) (0.1%)	1 (0) (0.11%)	0	0	0.00233647	0.00206507	0.000240385	.		.
ARHGEF33	ARHGEF33	Yes	-	.	.	0	0	0	0	5	5	0	0	1027	943	1	0.92	0	Inf	0.92 (0-Inf)	0 (0) (0%)	0 (0) (0%)	0	0	0.000382745	0.000569492	1	0.92	0.210523	4.0017	0.92 (0.21-4)	5 (0) (0.49%)	5 (0) (0.53%)	0	0	0.00723442	0.00417627	0.000241546	.		.
ARHGEF5	ARHGEF5	-	-	.	.	1	0	0	0	5	4	0	1	1027	943	1	2.76	0.0235434	Inf	2.76 (0.02-Inf)	1 (0) (0.1%)	0 (0) (0%)	0	0	0.000495699	0.000211621	1	1.15	0.246377	5.80458	1.15 (0.25-5.8)	5 (1) (0.49%)	4 (2) (0.42%)	1	2	0.00425258	0.00237861	0.000242718	.		.
ARL11	ARL11	-	-	.	.	0	0	0	0	6	6	2	0	1027	943	1	0.92	0	Inf	0.92 (0-Inf)	0 (0) (0%)	0 (0) (0%)	0	0	8.94501e-05	5.07898e-05	1	0.92	0.244431	3.44594	0.92 (0.24-3.45)	6 (1) (0.58%)	6 (0) (0.64%)	1	0	0.00349974	0.00260721	0.000243902	.		.
ARSG	ARSG	Yes	-	.	.	1	1	0	0	25	23	0	3	1990	1902	1	0.96	0.0121771	75.0217	0.96 (0.01-75.02)	1 (0) (0.05%)	1 (0) (0.05%)	0	0	0.000450941	0.000575501	1	1.04	0.563934	1.92392	1.04 (0.56-1.92)	25 (0) (1.26%)	23 (0) (1.21%)	0	0	0.00579887	0.00436703	0.000245098	.		.
ATRIP	ATRIP	-	Yes	.	.	1	0	0	0	7	6	0	0	1027	943	1	2.76	0.0235434	Inf	2.76 (0.02-Inf)	1 (0) (0.1%)	0 (0) (0%)	0	0	0.000253404	0.000228465	1	1.07	0.30717	3.87477	1.07 (0.31-3.87)	7 (0) (0.68%)	6 (0) (0.64%)	0	0	0.00746424	0.00565239	0.000246305	.		.
BEST1	BEST1	-	-	.	.	3	3	0	0	25	23	2	2	1990	1902	1	0.96	0.127832	7.145	0.96 (0.13-7.15)	3 (0) (0.15%)	3 (0) (0.16%)	0	0	0.000540315	0.000406133	1	1.04	0.563934	1.92392	1.04 (0.56-1.92)	25 (0) (1.26%)	23 (0) (1.21%)	0	0	0.00775818	0.00751345	0.000247525	.		.
BTG2	BTG2	-	Yes	.	.	1	0	0	0	1	1	0	1	1027	943	1	2.76	0.0235434	Inf	2.76 (0.02-Inf)	1 (0) (0.1%)	0 (0) (0%)	0	0	5.21913e-05	7.6186e-05	1	0.92	0.0116925	72.1079	0.92 (0.01-72.11)	1 (0) (0.1%)	1 (0) (0.11%)	0	0	0.000704582	0.000702604	0.000248756	.		.
BTN2A1	BTN2A1	Yes	-	.	.	3	2	1	0	35	33	1	4	1990	1902	1	1.43	0.1641	17.1821	1.43 (0.16-17.18)	3 (0) (0.15%)	2 (0) (0.11%)	0	0	0.00371538	0.00443421	1	1.01	0.609174	1.69115	1.01 (0.61-1.69)	35 (4) (1.76%)	33 (1) (1.74%)	4	1	0.00773261	0.0062536	0.00025	.		.
C11orf65	C11orf65	-	-	.	.	6	6	0	0	4	3	1	0	1027	943	1	0.92	0.244431	3.44594	0.92 (0.24-3.45)	6 (0) (0.58%)	6 (0) (0.64%)	0	0	0.00146479	0.00191376	1	1.23	0.20666	8.38253	1.23 (0.21-8.38)	4 (0) (0.39%)	3 (0) (0.32%)	0	0	0.00317185	0.00248112	0.000251256	.		.
C11orf66	C11orf66	Yes	-	.	.	0	0	0	0	0	0	0	0	1027	943	1	0.92	0	Inf	0.92 (0-Inf)	0 (0) (0%)	0 (0) (0%)	0	0	#N/A	#N/A	1	#DIV/0!	0	Inf	#DIV/0!	0 (0) (0%)	0 (0) (0%)	0	0	#N/A	#N/A	0.000252525	.		.
C12orf52	C12orf52	Yes	-	.	.	0	0	0	0	4	3	1	0	1027	943	1	0.92	0	Inf	0.92 (0-Inf)	0 (0) (0%)	0 (0) (0%)	0	0	#N/A	#N/A	1	1.23	0.20666	8.38253	1.23 (0.21-8.38)	4 (0) (0.39%)	3 (0) (0.32%)	0	0	#N/A	#N/A	0.000253807	.		.
C12orf65	C12orf65	Yes	-	.	.	2	2	0	0	3	2	1	0	1027	943	1	0.92	0.066445	12.6854	0.92 (0.07-12.69)	2 (0) (0.19%)	2 (0) (0.21%)	0	0	0.000383873	0.000524766	1	1.38	0.157517	16.5275	1.38 (0.16-16.53)	3 (0) (0.29%)	2 (0) (0.21%)	0	0	0.00166593	0.000931036	0.000255102	.		.
C14orf101	C14orf101	Yes	-	.	.	0	0	0	0	0	0	0	0	1027	943	1	0.92	0	Inf	0.92 (0-Inf)	0 (0) (0%)	0 (0) (0%)	0	0	#N/A	#N/A	1	#DIV/0!	0	Inf	#DIV/0!	0 (0) (0%)	0 (0) (0%)	0	0	#N/A	#N/A	0.00025641	.		.
C14orf118	C14orf118	-	-	.	.	0	0	0	0	0	0	0	0	1027	943	1	0.92	0	Inf	0.92 (0-Inf)	0 (0) (0%)	0 (0) (0%)	0	0	#N/A	#N/A	1	#DIV/0!	0	Inf	#DIV/0!	0 (0) (0%)	0 (0) (0%)	0	0	#N/A	#N/A	0.000257732	.		.
C16orf42	C16orf42	Yes	-	.	.	0	0	0	0	0	0	0	0	1027	943	1	0.92	0	Inf	0.92 (0-Inf)	0 (0) (0%)	0 (0) (0%)	0	0	#N/A	#N/A	1	#DIV/0!	0	Inf	#DIV/0!	0 (0) (0%)	0 (0) (0%)	0	0	#N/A	#N/A	0.000259067	.		.
C16orf71	C16orf71	Yes	-	.	.	0	0	0	0	13	12	0	2	1027	943	1	0.92	0	Inf	0.92 (0-Inf)	0 (0) (0%)	0 (0) (0%)	0	0	0.00141977	0.000643087	1	0.99	0.416091	2.3981	0.99 (0.42-2.4)	13 (1) (1.27%)	12 (0) (1.27%)	1	0	0.00825402	0.00500931	0.000260417	.		.
C16orf78	C16orf78	Yes	-	.	.	0	0	0	0	6	5	2	1	1027	943	1	0.92	0	Inf	0.92 (0-Inf)	0 (0) (0%)	0 (0) (0%)	0	0	0.000667129	0.000143885	1	1.1	0.279286	4.58223	1.1 (0.28-4.58)	6 (0) (0.58%)	5 (0) (0.53%)	0	0	0.0029294	0.00207364	0.00026178	.		.
C17orf80	C17orf80	Yes	-	.	.	7	6	0	1	14	13	2	1	1027	943	1	1.07	0.30717	3.87477	1.07 (0.31-3.87)	7 (0) (0.68%)	6 (0) (0.64%)	0	0	0.00596982	0.00628723	1	0.99	0.428535	2.29759	0.99 (0.43-2.3)	14 (0) (1.36%)	13 (1) (1.38%)	0	1	0.00894727	0.00621108	0.000263158	.		.
C1orf114	C1orf114	Yes	-	.	.	0	0	0	0	0	0	0	0	1027	943	1	0.92	0	Inf	0.92 (0-Inf)	0 (0) (0%)	0 (0) (0%)	0	0	#N/A	#N/A	1	#DIV/0!	0	Inf	#DIV/0!	0 (0) (0%)	0 (0) (0%)	0	0	#N/A	#N/A	0.00026455	.		.
C2orf63	C2orf63	Yes	-	.	.	0	0	0	0	0	0	0	0	1027	943	1	0.92	0	Inf	0.92 (0-Inf)	0 (0) (0%)	0 (0) (0%)	0	0	#N/A	#N/A	1	#DIV/0!	0	Inf	#DIV/0!	0 (0) (0%)	0 (0) (0%)	0	0	#N/A	#N/A	0.000265957	.		.
C6orf64	C6orf64	Yes	-	.	.	0	0	0	0	0	0	0	0	1027	943	1	0.92	0	Inf	0.92 (0-Inf)	0 (0) (0%)	0 (0) (0%)	0	0	#N/A	#N/A	1	#DIV/0!	0	Inf	#DIV/0!	0 (0) (0%)	0 (0) (0%)	0	0	#N/A	#N/A	0.00026738	.		.
C7orf30	C7orf30	Yes	-	.	.	0	0	0	0	0	0	0	0	1027	943	1	0.92	0	Inf	0.92 (0-Inf)	0 (0) (0%)	0 (0) (0%)	0	0	#N/A	#N/A	1	#DIV/0!	0	Inf	#DIV/0!	0 (0) (0%)	0 (0) (0%)	0	0	#N/A	#N/A	0.000268817	.		.
C9orf79	C9orf79	-	-	.	.	0	0	0	0	0	0	0	0	1027	943	1	0.92	0	Inf	0.92 (0-Inf)	0 (0) (0%)	0 (0) (0%)	0	0	#N/A	#N/A	1	#DIV/0!	0	Inf	#DIV/0!	0 (0) (0%)	0 (0) (0%)	0	0	#N/A	#N/A	0.00027027	.		.
CCDC97	CCDC97	Yes	-	.	.	0	0	0	0	8	7	3	0	1027	943	1	0.92	0	Inf	0.92 (0-Inf)	0 (0) (0%)	0 (0) (0%)	0	0	0.00042498	0.000431772	1	1.05	0.331204	3.41481	1.05 (0.33-3.41)	8 (0) (0.78%)	7 (0) (0.74%)	0	0	0.00612866	0.00345417	0.000271739	.		.
CDKN2D	CDKN2D	-	Yes	.	.	0	0	0	0	1	0	0	0	1027	943	1	0.92	0	Inf	0.92 (0-Inf)	0 (0) (0%)	0 (0) (0%)	0	0	4.47214e-05	4.23148e-05	1	#DIV/0!	0.0235434	Inf	#DIV/0!	1 (0) (0.1%)	0 (0) (0%)	0	0	0.00109195	0.00102402	0.000273224	.		.
CHAF1A	CHAF1A	-	Yes	.	.	0	0	0	0	10	10	1	1	1027	943	1	0.92	0	Inf	0.92 (0-Inf)	0 (0) (0%)	0 (0) (0%)	0	0	2.23582e-05	2.53846e-05	1	0.92	0.34101	2.4683	0.92 (0.34-2.47)	10 (0) (0.97%)	10 (0) (1.06%)	0	0	0.0106723	0.00896922	0.000274725	.		.
CHAF1B	CHAF1B	-	Yes	.	.	0	0	0	0	3	3	0	0	1027	943	1	0.92	0	Inf	0.92 (0-Inf)	0 (0) (0%)	0 (0) (0%)	0	0	5.58967e-05	5.07726e-05	1	0.92	0.122634	6.87128	0.92 (0.12-6.87)	3 (0) (0.29%)	3 (0) (0.32%)	0	0	0.00395004	0.0037741	0.000276243	.		.
CHD9	CHD9	-	-	.	.	0	0	0	0	23	21	1	2	1027	943	1	0.92	0	Inf	0.92 (0-Inf)	0 (0) (0%)	0 (0) (0%)	0	0	0.000131501	0.000204349	1	1.01	0.528255	1.92473	1.01 (0.53-1.92)	23 (0) (2.24%)	21 (0) (2.23%)	0	0	0.0160581	0.0111796	0.000277778	.		.
CHEK1	CHEK1	-	Yes	.	.	0	0	0	0	3	3	0	1	1027	943	1	0.92	0	Inf	0.92 (0-Inf)	0 (0) (0%)	0 (0) (0%)	0	0	0.000249678	0.000262321	1	0.92	0.122634	6.87128	0.92 (0.12-6.87)	3 (0) (0.29%)	3 (0) (0.32%)	0	0	0.00201978	0.00153161	0.00027933	.		.
CHM	CHM	Yes	-	.	.	0	0	0	0	7	7	1	2	1027	943	1	0.92	0	Inf	0.92 (0-Inf)	0 (0) (0%)	0 (0) (0%)	0	0	3.60357e-05	4.74203e-05	1	0.92	0.273534	3.07862	0.92 (0.27-3.08)	7 (0) (0.68%)	7 (0) (0.74%)	0	0	0.0055289	0.0038529	0.000280899	.		.
CNTNAP2	CNTNAP2	Yes	-	.	.	1	0	0	0	19	17	1	1	1027	943	1	2.76	0.0235434	Inf	2.76 (0.02-Inf)	1 (0) (0.1%)	0 (0) (0%)	0	0	0.000201231	0.000228496	1	1.03	0.501927	2.11667	1.03 (0.5-2.12)	19 (2) (1.85%)	17 (0) (1.8%)	2	0	0.0195492	0.0109424	0.000282486	.		.
CNTNAP4	CNTNAP4	Yes	-	.	.	1	1	0	0	36	34	2	3	1990	1902	1	0.96	0.0121771	75.0217	0.96 (0.01-75.02)	1 (0) (0.05%)	1 (0) (0.05%)	0	0	0.000357896	0.000304837	1	1.01	0.612785	1.67527	1.01 (0.61-1.68)	36 (0) (1.81%)	34 (1) (1.79%)	0	1	0.0154082	0.00862011	0.000284091	.		.
COASY	COASY	Yes	-	.	.	2	2	0	0	10	9	1	1	1027	943	1	0.92	0.066445	12.6854	0.92 (0.07-12.69)	2 (0) (0.19%)	2 (0) (0.21%)	0	0	0.00104341	0.00129472	1	1.02	0.370819	2.85174	1.02 (0.37-2.85)	10 (0) (0.97%)	9 (0) (0.95%)	0	0	0.00714738	0.00557662	0.000285714	.		.
COX11	COX11	-	-	.	.	0	0	0	0	2	1	0	0	1027	943	1	0.92	0	Inf	0.92 (0-Inf)	0 (0) (0%)	0 (0) (0%)	0	0	9.6952e-05	8.46898e-05	1	1.84	0.0955088	108.487	1.84 (0.1-108.49)	2 (0) (0.19%)	1 (0) (0.11%)	0	0	0.00158479	0.000948526	0.000287356	.		.
CSNK1E	CSNK1E	-	Yes	.	.	0	0	0	0	1	1	0	0	1027	943	1	0.92	0	Inf	0.92 (0-Inf)	0 (0) (0%)	0 (0) (0%)	0	0	2.23595e-05	5.07743e-05	1	0.92	0.0116925	72.1079	0.92 (0.01-72.11)	1 (0) (0.1%)	1 (0) (0.11%)	0	0	0.0017664	0.00160785	0.000289017	.		.
CUL4B	CUL4B	-	Yes	.	.	0	0	0	0	2	2	0	0	1027	943	1	0.92	0	Inf	0.92 (0-Inf)	0 (0) (0%)	0 (0) (0%)	0	0	3.60297e-05	0	1	0.92	0.066445	12.6854	0.92 (0.07-12.69)	2 (0) (0.19%)	2 (0) (0.21%)	0	0	0.00183237	0.00181396	0.000290698	.		.
CYHR1	CYHR1	Yes	-	.	.	0	0	0	0	4	3	0	1	1027	943	1	0.92	0	Inf	0.92 (0-Inf)	0 (0) (0%)	0 (0) (0%)	0	0	7.84718e-05	6.78392e-05	1	1.23	0.20666	8.38253	1.23 (0.21-8.38)	4 (0) (0.39%)	3 (0) (0.32%)	0	0	0.00212621	0.00170446	0.000292398	.		.
CYP11A1	CYP11A1	-	-	.	.	0	0	0	0	6	6	1	1	1027	943	1	0.92	0	Inf	0.92 (0-Inf)	0 (0) (0%)	0 (0) (0%)	0	0	0.000186328	0.000228477	1	0.92	0.244431	3.44594	0.92 (0.24-3.45)	6 (0) (0.58%)	6 (0) (0.64%)	0	0	0.00331291	0.00324098	0.000294118	.		.
CYP2J2	CYP2J2	Yes	-	.	.	1	0	1	0	5	5	1	0	1027	943	1	2.76	0.0235434	Inf	2.76 (0.02-Inf)	1 (0) (0.1%)	0 (0) (0%)	0	0	0.000790437	0.000516503	1	0.92	0.210523	4.0017	0.92 (0.21-4)	5 (0) (0.49%)	5 (0) (0.53%)	0	0	0.00687158	0.00451305	0.000295858	.		.
DCAF12L2	DCAF12L2	Yes	-	.	.	1	1	0	0	9	8	0	1	1027	943	1	0.92	0.0116925	72.1079	0.92 (0.01-72.11)	1 (0) (0.1%)	1 (0) (0.11%)	0	0	8.75878e-05	4.74907e-05	1	1.03	0.352214	3.09157	1.03 (0.35-3.09)	9 (0) (0.88%)	8 (2) (0.85%)	0	2	0.00421967	0.00398922	0.000297619	.		.
DCLRE1B	DCLRE1B	-	Yes	.	.	1	0	0	0	7	6	0	0	1027	943	1	2.76	0.0235434	Inf	2.76 (0.02-Inf)	1 (0) (0.1%)	0 (0) (0%)	0	0	0.000227305	0.000228465	1	1.07	0.30717	3.87477	1.07 (0.31-3.87)	7 (0) (0.68%)	6 (0) (0.64%)	0	0	0.00375985	0.00298697	0.000299401	.		.
DDB2	DDB2	-	Yes	.	.	0	0	0	0	2	1	0	0	1027	943	1	0.92	0	Inf	0.92 (0-Inf)	0 (0) (0%)	0 (0) (0%)	0	0	0.000163961	0.000152302	1	1.84	0.0955088	108.487	1.84 (0.1-108.49)	2 (0) (0.19%)	1 (0) (0.11%)	0	0	0.00365187	0.00172609	0.000301205	.		.
DDI2	DDI2	-	-	.	.	0	0	0	0	9	8	1	0	1990	1902	1	0.96	0	Inf	0.96 (0-Inf)	0 (0) (0%)	0 (0) (0%)	0	0	3.35395e-05	6.76968e-05	1	1.08	0.367487	3.21103	1.08 (0.37-3.21)	9 (0) (0.45%)	8 (0) (0.42%)	0	0	0.00194902	0.00123547	0.00030303	.		.
DDRGK1	DDRGK1	-	-	.	.	0	0	0	0	6	5	3	0	1027	943	1	0.92	0	Inf	0.92 (0-Inf)	0 (0) (0%)	0 (0) (0%)	0	0	0.000231091	0.000169294	1	1.1	0.279286	4.58223	1.1 (0.28-4.58)	6 (0) (0.58%)	5 (0) (0.53%)	0	0	0.00361174	0.00211617	0.000304878	.		.
DYX1C1	DYX1C1	Yes	-	.	.	1	1	0	0	7	6	1	1	1027	943	1	0.92	0.0116925	72.1079	0.92 (0.01-72.11)	1 (0) (0.1%)	1 (0) (0.11%)	0	0	0.000268348	0.000313124	1	1.07	0.30717	3.87477	1.07 (0.31-3.87)	7 (0) (0.68%)	6 (0) (0.64%)	0	0	0.00410722	0.00388443	0.000306748	.		.
EEF1E1	EEF1E1	-	-	.	.	0	0	0	0	2	1	0	0	1027	943	1	0.92	0	Inf	0.92 (0-Inf)	0 (0) (0%)	0 (0) (0%)	0	0	6.33591e-05	6.77576e-05	1	1.84	0.0955088	108.487	1.84 (0.1-108.49)	2 (0) (0.19%)	1 (0) (0.11%)	0	0	0.00131936	0.000389606	0.000308642	.		.
EEPD1	EEPD1	-	Yes	.	.	0	0	0	0	16	15	2	0	1027	943	1	0.92	0	Inf	0.92 (0-Inf)	0 (0) (0%)	0 (0) (0%)	0	0	0.000152791	7.61563e-05	1	0.98	0.450525	2.13927	0.98 (0.45-2.14)	16 (0) (1.56%)	15 (1) (1.59%)	0	1	0.0062309	0.00698099	0.000310559	.		.
EFHA1	EFHA1	Yes	-	.	.	0	0	0	0	0	0	0	0	1990	1902	1	0.96	0	Inf	0.96 (0-Inf)	0 (0) (0%)	0 (0) (0%)	0	0	#N/A	#N/A	1	#DIV/0!	0	Inf	#DIV/0!	0 (0) (0%)	0 (0) (0%)	0	0	#N/A	#N/A	0.0003125	.		.
EFHB	EFHB	Yes	-	.	.	1	0	0	0	11	11	2	0	1027	943	1	2.76	0.0235434	Inf	2.76 (0.02-Inf)	1 (0) (0.1%)	0 (0) (0%)	0	0	0.00515026	0.00158496	1	0.92	0.358827	2.34544	0.92 (0.36-2.35)	11 (1) (1.07%)	11 (0) (1.17%)	1	0	0.00959566	0.0058313	0.000314465	.		.
EID3	EID3	Yes	Yes	.	.	3	2	0	0	11	10	1	0	1990	1902	1	1.43	0.1641	17.1821	1.43 (0.16-17.18)	3 (0) (0.15%)	2 (0) (0.11%)	0	0	0.000184029	0.00017869	1	1.05	0.4044	2.76921	1.05 (0.4-2.77)	11 (0) (0.55%)	10 (0) (0.53%)	0	0	0.00605419	0.00539473	0.000316456	.		.
ELP3	ELP3	Yes	-	.	.	0	0	0	0	6	6	1	3	1027	943	1	0.92	0	Inf	0.92 (0-Inf)	0 (0) (0%)	0 (0) (0%)	0	0	0.000361479	0.000431596	1	0.92	0.244431	3.44594	0.92 (0.24-3.45)	6 (0) (0.58%)	6 (0) (0.64%)	0	0	0.00467687	0.00355432	0.000318471	.		.
EYA3	EYA3	-	Yes	.	.	0	0	0	0	9	8	3	0	1990	1902	1	0.96	0	Inf	0.96 (0-Inf)	0 (0) (0%)	0 (0) (0%)	0	0	0.000149081	5.07855e-05	1	1.08	0.367487	3.21103	1.08 (0.37-3.21)	9 (0) (0.45%)	8 (0) (0.42%)	0	0	0.00352205	0.00278474	0.000320513	.		.
FAM81B	FAM81B	Yes	-	.	.	1	0	0	0	10	9	2	3	1027	943	1	2.76	0.0235434	Inf	2.76 (0.02-Inf)	1 (0) (0.1%)	0 (0) (0%)	0	0	0.00838452	0.00663141	1	1.02	0.370819	2.85174	1.02 (0.37-2.85)	10 (0) (0.97%)	9 (0) (0.95%)	0	0	0.00528304	0.00312867	0.000322581	.		.
FBXO6	FBXO6	-	Yes	.	.	0	0	0	0	8	7	0	1	1027	943	1	0.92	0	Inf	0.92 (0-Inf)	0 (0) (0%)	0 (0) (0%)	0	0	0.000223607	0.000194661	1	1.05	0.331204	3.41481	1.05 (0.33-3.41)	8 (0) (0.78%)	7 (0) (0.74%)	0	0	0.00557154	0.00505273	0.000324675	.		.
FER1L5	FER1L5	Yes	-	.	.	0	0	0	0	0	0	0	0	1027	943	1	0.92	0	Inf	0.92 (0-Inf)	0 (0) (0%)	0 (0) (0%)	0	0	1.97511e-05	#DIV/0!	1	#DIV/0!	0	Inf	#DIV/0!	0 (0) (0%)	0 (0) (0%)	0	0	0	#DIV/0!	0.000326797	.		.
FLOT2	FLOT2	Yes	-	.	.	0	0	0	0	7	6	1	0	1027	943	1	0.92	0	Inf	0.92 (0-Inf)	0 (0) (0%)	0 (0) (0%)	0	0	0.000131237	0.000152882	1	1.07	0.30717	3.87477	1.07 (0.31-3.87)	7 (0) (0.68%)	6 (0) (0.64%)	0	0	0.00299969	0.00322751	0.000328947	.		.
FOXD4L3	FOXD4L3	-	-	.	.	0	0	0	0	0	0	0	0	1027	943	1	0.92	0	Inf	0.92 (0-Inf)	0 (0) (0%)	0 (0) (0%)	0	0	0.00016931	1.71122e-05	1	#DIV/0!	0	Inf	#DIV/0!	0 (0) (0%)	0 (0) (0%)	0	0	0.00192261	0.00117218	0.000331126	.		.
FOXM1	FOXM1	-	Yes	.	.	0	0	0	0	7	7	0	0	1027	943	1	0.92	0	Inf	0.92 (0-Inf)	0 (0) (0%)	0 (0) (0%)	0	0	0.000387539	0.000355378	1	0.92	0.273534	3.07862	0.92 (0.27-3.08)	7 (0) (0.68%)	7 (0) (0.74%)	0	0	0.011138	0.00664219	0.000333333	.		.
GADD45A	GADD45A	-	Yes	.	.	0	0	0	0	1	0	0	0	1027	943	1	0.92	0	Inf	0.92 (0-Inf)	0 (0) (0%)	0 (0) (0%)	0	0	2.60867e-05	2.58656e-05	1	#DIV/0!	0.0235434	Inf	#DIV/0!	1 (0) (0.1%)	0 (0) (0%)	0	0	0.000477014	0.000431094	0.00033557	.		.
GADD45G	GADD45G	-	Yes	.	.	0	0	0	0	1	0	0	0	1027	943	1	0.92	0	Inf	0.92 (0-Inf)	0 (0) (0%)	0 (0) (0%)	0	0	1.12016e-05	8.47774e-06	1	#DIV/0!	0.0235434	Inf	#DIV/0!	1 (0) (0.1%)	0 (0) (0%)	0	0	0.00098201	0.000228899	0.000337838	.		.
GALNT5	GALNT5	Yes	-	.	.	1	1	0	0	15	14	0	0	1027	943	1	0.92	0.0116925	72.1079	0.92 (0.01-72.11)	1 (0) (0.1%)	1 (0) (0.11%)	0	0	0.000850232	0.00109276	1	0.98	0.43997	2.21255	0.98 (0.44-2.21)	15 (0) (1.46%)	14 (0) (1.48%)	0	0	0.00964342	0.00713257	0.000340136	.		.
GALNTL2	GALNTL2	Yes	-	.	.	0	0	0	0	0	0	0	0	1990	1902	1	0.96	0	Inf	0.96 (0-Inf)	0 (0) (0%)	0 (0) (0%)	0	0	#N/A	#N/A	1	#DIV/0!	0	Inf	#DIV/0!	0 (0) (0%)	0 (0) (0%)	0	0	#N/A	#N/A	0.000342466	.		.
GCFC1	GCFC1	Yes	-	.	.	0	0	0	0	0	0	0	0	1027	943	1	0.92	0	Inf	0.92 (0-Inf)	0 (0) (0%)	0 (0) (0%)	0	0	#N/A	#N/A	1	#DIV/0!	0	Inf	#DIV/0!	0 (0) (0%)	0 (0) (0%)	0	0	#N/A	#N/A	0.000344828	.		.
GDAP2	GDAP2	Yes	-	.	.	0	0	0	0	6	6	1	1	1027	943	1	0.92	0	Inf	0.92 (0-Inf)	0 (0) (0%)	0 (0) (0%)	0	0	0.000268492	0.000254336	1	0.92	0.244431	3.44594	0.92 (0.24-3.45)	6 (0) (0.58%)	6 (0) (0.64%)	0	0	0.00343074	0.002874	0.000347222	.		.
GJA9	GJA9	Yes	-	.	.	0	0	0	0	4	3	1	1	1027	943	1	0.92	0	Inf	0.92 (0-Inf)	0 (0) (0%)	0 (0) (0%)	0	0	0.000398724	0.000423083	1	1.23	0.20666	8.38253	1.23 (0.21-8.38)	4 (0) (0.39%)	3 (0) (0.32%)	0	0	0.00310781	0.00252158	0.00034965	.		.
GLOD4	GLOD4	Yes	-	.	.	0	0	0	0	5	4	0	0	1027	943	1	0.92	0	Inf	0.92 (0-Inf)	0 (0) (0%)	0 (0) (0%)	0	0	0.000253391	0.000321543	1	1.15	0.246377	5.80458	1.15 (0.25-5.8)	5 (0) (0.49%)	4 (0) (0.42%)	0	0	0.00405798	0.00297005	0.000352113	.		.
GSG1L	GSG1L	Yes	-	.	.	1	0	0	0	10	9	1	1	1027	943	1	2.76	0.0235434	Inf	2.76 (0.02-Inf)	1 (0) (0.1%)	0 (0) (0%)	0	0	2.98207e-05	2.53996e-05	1	1.02	0.370819	2.85174	1.02 (0.37-2.85)	10 (0) (0.97%)	9 (0) (0.95%)	0	0	0.00250867	0.00260769	0.00035461	.		.
GTF2H2C	GTF2H2C	-	Yes	.	.	0	0	0	0	1	0	0	0	1027	943	1	0.92	0	Inf	0.92 (0-Inf)	0 (0) (0%)	0 (0) (0%)	0	0	0.000322803	8.50803e-05	1	#DIV/0!	0.0235434	Inf	#DIV/0!	1 (0) (0.1%)	0 (0) (0%)	0	0	0.00132875	0.00153995	0.000357143	.		.
H2AFX	H2AFX	-	Yes	.	.	0	0	0	0	0	0	0	0	1027	943	1	0.92	0	Inf	0.92 (0-Inf)	0 (0) (0%)	0 (0) (0%)	0	0	7.45584e-06	8.46711e-06	1	#DIV/0!	0	Inf	#DIV/0!	0 (0) (0%)	0 (0) (0%)	0	0	0.000175212	0.000186277	0.000359712	.		.
HAGH	HAGH	-	-	.	.	0	0	0	0	9	9	1	1	1027	943	1	0.92	0	Inf	0.92 (0-Inf)	0 (0) (0%)	0 (0) (0%)	0	0	0.000369083	0.000211649	1	0.92	0.321184	2.62113	0.92 (0.32-2.62)	9 (0) (0.88%)	9 (1) (0.95%)	0	1	0.00448865	0.00387741	0.000362319	.		.
HES6	HES6	-	-	.	.	0	0	0	0	3	2	1	1	1027	943	1	0.92	0	Inf	0.92 (0-Inf)	0 (0) (0%)	0 (0) (0%)	0	0	0.000141783	0.000283683	1	1.38	0.157517	16.5275	1.38 (0.16-16.53)	3 (0) (0.29%)	2 (0) (0.21%)	0	0	0.00158644	0.000984025	0.000364964	.		.
HINFP	HINFP	-	Yes	.	.	0	0	0	0	5	4	1	0	1027	943	1	0.92	0	Inf	0.92 (0-Inf)	0 (0) (0%)	0 (0) (0%)	0	0	8.19813e-05	7.61602e-05	1	1.15	0.246377	5.80458	1.15 (0.25-5.8)	5 (0) (0.49%)	4 (0) (0.42%)	0	0	0.00416987	0.00288562	0.000367647	.		.
HMGA2	HMGA2	-	Yes	.	.	0	0	0	0	0	0	0	0	1027	943	1	0.92	0	Inf	0.92 (0-Inf)	0 (0) (0%)	0 (0) (0%)	0	0	7.45384e-06	1.69268e-05	1	#DIV/0!	0	Inf	#DIV/0!	0 (0) (0%)	0 (0) (0%)	0	0	0.000864646	0.000236975	0.00037037	.		.
HMGB1	HMGB1	-	Yes	.	.	0	0	0	0	1	0	0	0	1027	943	1	0.92	0	Inf	0.92 (0-Inf)	0 (0) (0%)	0 (0) (0%)	0	0	7.4594e-06	1.93382e-05	1	#DIV/0!	0.0235434	Inf	#DIV/0!	1 (0) (0.1%)	0 (0) (0%)	0	0	0.000902588	0.00126666	0.000373134	.		.
HMGB2	HMGB2	-	Yes	.	.	0	0	0	0	1	0	0	0	1027	943	1	0.92	0	Inf	0.92 (0-Inf)	0 (0) (0%)	0 (0) (0%)	0	0	7.45423e-06	1.69265e-05	1	#DIV/0!	0.0235434	Inf	#DIV/0!	1 (0) (0.1%)	0 (0) (0%)	0	0	0.00168466	0.000702449	0.00037594	.		.
HMGN1	HMGN1	-	Yes	.	.	0	0	0	0	1	1	0	0	1027	943	1	0.92	0	Inf	0.92 (0-Inf)	0 (0) (0%)	0 (0) (0%)	0	0	7.45345e-05	7.61718e-05	1	0.92	0.0116925	72.1079	0.92 (0.01-72.11)	1 (0) (0.1%)	1 (0) (0.11%)	0	0	0.00241492	0.00131185	0.000378788	.		.
HSPD1	HSPD1	Yes	-	.	.	0	0	0	0	2	2	0	0	1027	943	1	0.92	0	Inf	0.92 (0-Inf)	0 (0) (0%)	0 (0) (0%)	0	0	1.49055e-05	2.53833e-05	1	0.92	0.066445	12.6854	0.92 (0.07-12.69)	2 (0) (0.19%)	2 (0) (0.21%)	0	0	0.00312269	0.0021322	0.000381679	.		.
INIP	INIP	-	Yes	.	.	0	0	0	0	1	1	0	0	1027	943	1	0.92	0	Inf	0.92 (0-Inf)	0 (0) (0%)	0 (0) (0%)	0	0	4.09967e-05	5.07795e-05	1	0.92	0.0116925	72.1079	0.92 (0.01-72.11)	1 (0) (0.1%)	1 (0) (0.11%)	0	0	0.000622405	0.000846324	0.000384615	.		.
INO80B	INO80B	-	Yes	.	.	1	0	0	0	6	5	1	0	1027	943	1	2.76	0.0235434	Inf	2.76 (0.02-Inf)	1 (0) (0.1%)	0 (0) (0%)	0	0	0.000108068	5.07717e-05	1	1.1	0.279286	4.58223	1.1 (0.28-4.58)	6 (0) (0.58%)	5 (0) (0.53%)	0	0	0.00284703	0.00208164	0.000387597	.		.
ISM2	ISM2	Yes	-	.	.	1	1	0	0	13	11	1	0	1027	943	1	0.92	0.0116925	72.1079	0.92 (0.01-72.11)	1 (0) (0.1%)	1 (0) (0.11%)	0	0	0.00053318	0.00093143	1	1.09	0.44656	2.69197	1.09 (0.45-2.69)	13 (0) (1.27%)	11 (0) (1.17%)	0	0	0.00805363	0.00506359	0.000390625	.		.
JARID2	JARID2	-	-	.	.	0	0	0	0	16	15	2	2	1027	943	1	0.92	0	Inf	0.92 (0-Inf)	0 (0) (0%)	0 (0) (0%)	0	0	4.47164e-05	6.76922e-05	1	0.98	0.450525	2.13927	0.98 (0.45-2.14)	16 (0) (1.56%)	15 (0) (1.59%)	0	0	0.0112834	0.00956152	0.000393701	.		.
KAT5	KAT5	-	Yes	.	.	0	0	0	0	3	2	0	1	1027	943	1	0.92	0	Inf	0.92 (0-Inf)	0 (0) (0%)	0 (0) (0%)	0	0	6.33529e-05	5.07726e-05	1	1.38	0.157517	16.5275	1.38 (0.16-16.53)	3 (0) (0.29%)	2 (0) (0.21%)	0	0	0.00140122	0.00158241	0.000396825	.		.
KIAA0101	KIAA0101	-	Yes	.	.	0	0	0	0	0	0	0	0	1027	943	1	0.92	0	Inf	0.92 (0-Inf)	0 (0) (0%)	0 (0) (0%)	0	0	2.23705e-05	3.38685e-05	1	#DIV/0!	0	Inf	#DIV/0!	0 (0) (0%)	0 (0) (0%)	0	0	0.000611461	0.000406421	0.0004	.		.
KIAA0564	KIAA0564	Yes	-	.	.	0	0	0	0	0	0	0	0	1027	943	1	0.92	0	Inf	0.92 (0-Inf)	0 (0) (0%)	0 (0) (0%)	0	0	#N/A	#N/A	1	#DIV/0!	0	Inf	#DIV/0!	0 (0) (0%)	0 (0) (0%)	0	0	#N/A	#N/A	0.000403226	.		.
KIAA1109	KIAA1109	-	-	.	.	2	2	0	0	28	26	2	4	1027	943	1	0.92	0.066445	12.6854	0.92 (0.07-12.69)	2 (0) (0.19%)	2 (0) (0.21%)	0	0	0.000750683	0.000849748	1	0.99	0.55415	1.76917	0.99 (0.55-1.77)	28 (1) (2.73%)	26 (1) (2.76%)	1	1	0.0257447	0.0203345	0.000406504	.		.
KIAA1609	KIAA1609	Yes	-	.	.	0	0	0	0	0	0	0	0	1027	943	1	0.92	0	Inf	0.92 (0-Inf)	0 (0) (0%)	0 (0) (0%)	0	0	#N/A	#N/A	1	#DIV/0!	0	Inf	#DIV/0!	0 (0) (0%)	0 (0) (0%)	0	0	#N/A	#N/A	0.000409836	.		.
KIAA1919	KIAA1919	Yes	-	.	.	2	2	0	0	8	7	0	0	1027	943	1	0.92	0.066445	12.6854	0.92 (0.07-12.69)	2 (0) (0.19%)	2 (0) (0.21%)	0	0	0.00100243	0.00152318	1	1.05	0.331204	3.41481	1.05 (0.33-3.41)	8 (0) (0.78%)	7 (0) (0.74%)	0	0	0.00424449	0.00341023	0.000413223	.		.
KLHL7	KLHL7	-	-	.	.	0	0	0	0	3	2	1	1	1027	943	1	0.92	0	Inf	0.92 (0-Inf)	0 (0) (0%)	0 (0) (0%)	0	0	0.000119246	0.000135391	1	1.38	0.157517	16.5275	1.38 (0.16-16.53)	3 (0) (0.29%)	2 (0) (0.21%)	0	0	0.00108812	0.000896967	0.000416667	.		.
LMBRD2	LMBRD2	Yes	-	.	.	0	0	0	0	7	6	1	2	1027	943	1	0.92	0	Inf	0.92 (0-Inf)	0 (0) (0%)	0 (0) (0%)	0	0	0.000171449	0.000237224	1	1.07	0.30717	3.87477	1.07 (0.31-3.87)	7 (0) (0.68%)	6 (0) (0.64%)	0	0	0.0037756	0.00326183	0.000420168	.		.
LONP1	LONP1	-	Yes	.	.	0	0	0	0	19	17	0	1	1027	943	1	0.92	0	Inf	0.92 (0-Inf)	0 (0) (0%)	0 (0) (0%)	0	0	4.47154e-05	4.23069e-05	1	1.03	0.501927	2.11667	1.03 (0.5-2.12)	19 (0) (1.85%)	17 (0) (1.8%)	0	0	0.0183706	0.0130644	0.000423729	.		.
LRRN1	LRRN1	Yes	-	.	.	0	0	0	0	10	10	0	1	1027	943	1	0.92	0	Inf	0.92 (0-Inf)	0 (0) (0%)	0 (0) (0%)	0	0	0.000130559	5.93261e-05	1	0.92	0.34101	2.4683	0.92 (0.34-2.47)	10 (0) (0.97%)	10 (0) (1.06%)	0	0	0.00709868	0.00501729	0.00042735	.		.
MCM8	MCM8	-	Yes	.	.	0	0	0	0	9	9	1	1	1027	943	1	0.92	0	Inf	0.92 (0-Inf)	0 (0) (0%)	0 (0) (0%)	0	0	0.000603698	0.000626185	1	0.92	0.321184	2.62113	0.92 (0.32-2.62)	9 (0) (0.88%)	9 (0) (0.95%)	0	0	0.00961073	0.00871581	0.000431034	.		.
MCM9	MCM9	-	Yes	.	.	2	2	0	0	15	13	1	3	1027	943	1	0.92	0.066445	12.6854	0.92 (0.07-12.69)	2 (0) (0.19%)	2 (0) (0.21%)	0	0	0.000432307	0.000355444	1	1.06	0.467864	2.43542	1.06 (0.47-2.44)	15 (0) (1.46%)	13 (0) (1.38%)	0	0	0.0104052	0.00781977	0.000434783	.		.
MICAL2	MICAL2	-	-	.	.	1	0	0	0	57	54	3	7	1990	1902	1	2.87	0.0245068	Inf	2.87 (0.02-Inf)	1 (0) (0.05%)	0 (0) (0%)	0	0	0.000245938	0.000169222	1	1.01	0.67919	1.50095	1.01 (0.68-1.5)	57 (1) (2.86%)	54 (2) (2.84%)	1	2	0.0171747	0.0117948	0.000438596	.		.
MLL3	MLL3	-	-	.	.	0	0	0	0	0	0	0	0	1990	1902	1	0.96	0	Inf	0.96 (0-Inf)	0 (0) (0%)	0 (0) (0%)	0	0	#N/A	#N/A	1	#DIV/0!	0	Inf	#DIV/0!	0 (0) (0%)	0 (0) (0%)	0	0	#N/A	#N/A	0.000442478	.		.
MLLT10	MLLT10	-	-	.	.	0	0	0	0	16	14	0	1	1027	943	1	0.92	0	Inf	0.92 (0-Inf)	0 (0) (0%)	0 (0) (0%)	0	0	7.08115e-05	6.77163e-05	1	1.05	0.477283	2.33726	1.05 (0.48-2.34)	16 (0) (1.56%)	14 (0) (1.48%)	0	0	0.00897443	0.00662773	0.000446429	.		.
MRPL20	MRPL20	Yes	-	.	.	1	0	0	0	3	3	0	0	1027	943	1	2.76	0.0235434	Inf	2.76 (0.02-Inf)	1 (0) (0.1%)	0 (0) (0%)	0	0	0.000111789	0.000101537	1	0.92	0.122634	6.87128	0.92 (0.12-6.87)	3 (0) (0.29%)	3 (0) (0.32%)	0	0	0.0018557	0.00132844	0.00045045	.		.
MRS2	MRS2	Yes	-	.	.	0	0	0	0	4	3	1	0	1027	943	1	0.92	0	Inf	0.92 (0-Inf)	0 (0) (0%)	0 (0) (0%)	0	0	0.000745368	0.00121024	1	1.23	0.20666	8.38253	1.23 (0.21-8.38)	4 (0) (0.39%)	3 (0) (0.32%)	0	0	0.0038461	0.00430779	0.000454545	.		.
MTERFD3	MTERFD3	Yes	-	.	.	0	0	0	0	2	2	0	0	1027	943	1	0.92	0	Inf	0.92 (0-Inf)	0 (0) (0%)	0 (0) (0%)	0	0	0.00106211	0.00033849	1	0.92	0.066445	12.6854	0.92 (0.07-12.69)	2 (0) (0.19%)	2 (0) (0.21%)	0	0	0.00348446	0.00160783	0.000458716	.		.
MTHFD1	MTHFD1	-	-	.	.	1	0	0	0	8	7	1	1	1027	943	1	2.76	0.0235434	Inf	2.76 (0.02-Inf)	1 (0) (0.1%)	0 (0) (0%)	0	0	0.000216129	0.000245388	1	1.05	0.331204	3.41481	1.05 (0.33-3.41)	8 (0) (0.78%)	7 (0) (0.74%)	0	0	0.00589884	0.0054747	0.000462963	.		.
MUM1	MUM1	-	Yes	.	.	1	1	0	0	26	24	1	0	1990	1902	1	0.96	0.0121771	75.0217	0.96 (0.01-75.02)	1 (0) (0.05%)	1 (0) (0.05%)	0	0	0.000204949	0.000186157	1	1.04	0.56941	1.89203	1.04 (0.57-1.89)	26 (0) (1.31%)	24 (0) (1.26%)	0	0	0.00874944	0.00506008	0.00046729	.		.
MUS81	MUS81	-	Yes	.	.	1	1	0	0	7	7	1	2	1027	943	1	0.92	0.0116925	72.1079	0.92 (0.01-72.11)	1 (0) (0.1%)	1 (0) (0.11%)	0	0	0.000439796	0.000296178	1	0.92	0.273534	3.07862	0.92 (0.27-3.08)	7 (0) (0.68%)	7 (0) (0.74%)	0	0	0.00639196	0.00472193	0.000471698	.		.
NDNL2	NDNL2	-	Yes	.	.	1	0	0	0	3	2	0	0	1027	943	1	2.76	0.0235434	Inf	2.76 (0.02-Inf)	1 (0) (0.1%)	0 (0) (0%)	0	0	0.000119249	0.000169239	1	1.38	0.157517	16.5275	1.38 (0.16-16.53)	3 (0) (0.29%)	2 (0) (0.21%)	0	0	0.00441221	0.00352017	0.00047619	.		.
NHEJ1	NHEJ1	-	Yes	.	.	0	0	0	0	8	7	0	0	1027	943	1	0.92	0	Inf	0.92 (0-Inf)	0 (0) (0%)	0 (0) (0%)	0	0	7.08009e-05	1.69233e-05	1	1.05	0.331204	3.41481	1.05 (0.33-3.41)	8 (0) (0.78%)	7 (0) (0.74%)	0	0	0.00291774	0.00224234	0.000480769	.		.
PLK3	PLK3	-	-	.	Yes	0	1	0	0	37	35	4	6	3780	3839	1	0.34	0	39.6093	0.34 (0-39.61)	0 (0) (0%)	1 (0) (0.03%)	0	0	0.000182606	0.000160777	0.81323	1.07	0.656699	1.76086	1.07 (0.66-1.76)	37 (1) (0.98%)	35 (0) (0.91%)	1	0	0.00812408	0.00661725	0.000485437	0.01		.
NUDT2	NUDT2	Yes	-	.	.	1	1	0	0	2	1	0	0	1027	943	1	0.92	0.0116925	72.1079	0.92 (0.01-72.11)	1 (0) (0.1%)	1 (0) (0.11%)	0	0	0.00016026	0.000296234	1	1.84	0.0955088	108.487	1.84 (0.1-108.49)	2 (0) (0.19%)	1 (0) (0.11%)	0	0	0.00143861	0.00082099	0.000490196	.		.
BCCIP	BCCIP	-	Yes	.	Yes	5	5	0	0	38	35	3	3	4807	4782	1	0.99	0.228786	4.32551	0.99 (0.23-4.33)	5 (0) (0.1%)	5 (0) (0.1%)	0	0	0.000335373	0.000566903	0.814469	1.08	0.663374	1.76522	1.08 (0.66-1.77)	38 (0) (0.79%)	35 (0) (0.73%)	0	0	0.00427041	0.00373987	0.00049505	0.0125		.
PEX13	PEX13	Yes	-	.	.	0	0	0	0	10	9	0	1	1027	943	1	0.92	0	Inf	0.92 (0-Inf)	0 (0) (0%)	0 (0) (0%)	0	0	8.94361e-05	6.76956e-05	1	1.02	0.370819	2.85174	1.02 (0.37-2.85)	10 (0) (0.97%)	9 (0) (0.95%)	0	0	0.00596241	0.00320708	0.0005	.		.
PLA2G7	PLA2G7	Yes	-	.	.	2	1	0	0	12	11	1	0	1027	943	1	1.84	0.0955088	108.487	1.84 (0.1-108.49)	2 (0) (0.19%)	1 (0) (0.11%)	0	0	0.00196435	0.000897484	1	1	0.402477	2.5189	1 (0.4-2.52)	12 (0) (1.17%)	11 (0) (1.17%)	0	0	0.00663481	0.00441122	0.000505051	.		.
PNN	PNN	-	-	.	.	0	0	0	0	7	6	1	0	1027	943	1	0.92	0	Inf	0.92 (0-Inf)	0 (0) (0%)	0 (0) (0%)	0	0	9.31682e-05	9.30847e-05	1	1.07	0.30717	3.87477	1.07 (0.31-3.87)	7 (0) (0.68%)	6 (0) (0.64%)	0	0	0.0069019	0.00429882	0.000510204	.		.
POLB	POLB	-	Yes	.	.	0	0	0	0	3	3	0	0	1027	943	1	0.92	0	Inf	0.92 (0-Inf)	0 (0) (0%)	0 (0) (0%)	0	0	5.96245e-05	9.30878e-05	1	0.92	0.122634	6.87128	0.92 (0.12-6.87)	3 (0) (0.29%)	3 (0) (0.32%)	0	0	0.00251541	0.00170097	0.000515464	.		.
POLD1	POLD1	-	Yes	.	.	1	0	0	0	36	33	1	9	1027	943	1	2.76	0.0235434	Inf	2.76 (0.02-Inf)	1 (0) (0.1%)	0 (0) (0%)	0	0	0.000309341	0.000347028	1	1	0.601511	1.67328	1 (0.6-1.67)	36 (2) (3.51%)	33 (1) (3.5%)	2	1	0.0149267	0.0118159	0.000520833	.		.
POLR2C	POLR2C	-	Yes	.	.	0	0	0	0	0	0	0	0	1027	943	1	0.92	0	Inf	0.92 (0-Inf)	0 (0) (0%)	0 (0) (0%)	0	0	6.33496e-05	5.07674e-05	1	#DIV/0!	0	Inf	#DIV/0!	0 (0) (0%)	0 (0) (0%)	0	0	0.00115893	0.00095612	0.000526316	.		.
POLR2E	POLR2E	-	Yes	.	.	1	0	0	0	2	2	0	0	1027	943	1	2.76	0.0235434	Inf	2.76 (0.02-Inf)	1 (0) (0.1%)	0 (0) (0%)	0	0	0.000231179	0.00011855	1	0.92	0.066445	12.6854	0.92 (0.07-12.69)	2 (0) (0.19%)	2 (0) (0.21%)	0	0	0.00218129	0.0026335	0.000531915	.		.
POLR2F	POLR2F	-	Yes	.	.	1	1	0	0	1	1	0	0	1027	943	1	0.92	0.0116925	72.1079	0.92 (0.01-72.11)	1 (0) (0.1%)	1 (0) (0.11%)	0	0	4.47157e-05	3.38467e-05	1	0.92	0.0116925	72.1079	0.92 (0.01-72.11)	1 (0) (0.1%)	1 (0) (0.11%)	0	0	0.00105827	0.000778474	0.000537634	.		.
POLR2G	POLR2G	-	Yes	.	.	0	0	0	0	0	0	0	0	1027	943	1	0.92	0	Inf	0.92 (0-Inf)	0 (0) (0%)	0 (0) (0%)	0	0	8.94434e-05	8.46267e-05	1	#DIV/0!	0	Inf	#DIV/0!	0 (0) (0%)	0 (0) (0%)	0	0	0.000361501	0.000220029	0.000543478	.		.
POLR2H	POLR2H	-	Yes	.	.	0	0	0	0	0	0	0	0	1027	943	1	0.92	0	Inf	0.92 (0-Inf)	0 (0) (0%)	0 (0) (0%)	0	0	3.7267e-06	8.46324e-06	1	#DIV/0!	0	Inf	#DIV/0!	0 (0) (0%)	0 (0) (0%)	0	0	0.000286956	0.000363919	0.000549451	.		.
POLR2I	POLR2I	-	Yes	.	.	0	0	0	0	0	0	0	0	1027	943	1	0.92	0	Inf	0.92 (0-Inf)	0 (0) (0%)	0 (0) (0%)	0	0	2.60902e-05	3.38599e-05	1	#DIV/0!	0	Inf	#DIV/0!	0 (0) (0%)	0 (0) (0%)	0	0	0.000376444	0.000431713	0.000555556	.		.
POLR2J	POLR2J	-	Yes	.	.	0	0	0	0	0	0	0	0	1027	943	1	0.92	0	Inf	0.92 (0-Inf)	0 (0) (0%)	0 (0) (0%)	0	0	0.000115777	7.64137e-05	1	#DIV/0!	0	Inf	#DIV/0!	0 (0) (0%)	0 (0) (0%)	0	0	0.000268902	0.000195279	0.000561798	.		.
POLR2K	POLR2K	-	Yes	.	.	0	0	0	0	0	0	0	0	1027	943	1	0.92	0	Inf	0.92 (0-Inf)	0 (0) (0%)	0 (0) (0%)	0	0	7.08062e-05	0.000101555	1	#DIV/0!	0	Inf	#DIV/0!	0 (0) (0%)	0 (0) (0%)	0	0	0.000186332	0.000253889	0.000568182	.		.
POLR2L	POLR2L	-	Yes	.	.	0	0	0	0	1	0	0	0	1027	943	1	0.92	0	Inf	0.92 (0-Inf)	0 (0) (0%)	0 (0) (0%)	0	0	5.98408e-05	2.5466e-05	1	#DIV/0!	0.0235434	Inf	#DIV/0!	1 (0) (0.1%)	0 (0) (0%)	0	0	0.000302944	0.000220706	0.000574713	.		.
POTEH	POTEH	-	-	.	.	1	0	0	0	7	7	0	1	1027	943	1	2.76	0.0235434	Inf	2.76 (0.02-Inf)	1 (0) (0.1%)	0 (0) (0%)	0	0	0.000968826	0.000617691	1	0.92	0.273534	3.07862	0.92 (0.27-3.08)	7 (2) (0.68%)	7 (0) (0.74%)	2	0	0.00413987	0.00170077	0.000581395	.		.
PPIP5K2	PPIP5K2	-	-	.	.	1	1	1	0	5	5	0	0	1027	943	1	0.92	0.0116925	72.1079	0.92 (0.01-72.11)	1 (0) (0.1%)	1 (0) (0.11%)	0	0	0.000511144	0.000525762	1	0.92	0.210523	4.0017	0.92 (0.21-4)	5 (0) (0.49%)	5 (0) (0.53%)	0	0	0.00529053	0.00418066	0.000588235	.		.
PRAMEF11	PRAMEF11	Yes	-	.	.	0	0	0	0	5	1	0	1	1027	943	1	0.92	0	Inf	0.92 (0-Inf)	0 (0) (0%)	0 (0) (0%)	0	0	0.00408204	0.00253285	1	4.61	0.210523	4.0017	4.61 (0.21-4)	5 (0) (0.49%)	1 (3) (0.11%)	0	3	0.00851954	0.00462373	0.000595238	.		.
PRPF19	PRPF19	-	Yes	.	.	0	0	0	0	2	1	0	0	1027	943	1	0.92	0	Inf	0.92 (0-Inf)	0 (0) (0%)	0 (0) (0%)	0	0	0	0	1	1.84	0.0955088	108.487	1.84 (0.1-108.49)	2 (0) (0.19%)	1 (0) (0.11%)	0	0	0.00185969	0.00115098	0.00060241	.		.
PRRC2A	PRRC2A	Yes	-	.	.	1	0	0	0	42	39	4	4	1027	943	1	2.76	0.0235434	Inf	2.76 (0.02-Inf)	1 (0) (0.1%)	0 (0) (0%)	0	0	0.000272027	0.000194608	1	0.99	0.617563	1.58506	0.99 (0.62-1.59)	42 (0) (4.09%)	39 (2) (4.14%)	0	2	0.0264537	0.0208823	0.000609756	.		.
PSMC3	PSMC3	-	Yes	.	.	0	0	0	0	1	0	0	0	1027	943	1	0.92	0	Inf	0.92 (0-Inf)	0 (0) (0%)	0 (0) (0%)	0	0	5.21695e-05	6.76933e-05	1	#DIV/0!	0.0235434	Inf	#DIV/0!	1 (0) (0.1%)	0 (0) (0%)	0	0	0.000626034	0.0005077	0.000617284	.		.
PSMC6	PSMC6	-	Yes	.	.	0	0	0	0	1	0	0	0	1027	943	1	0.92	0	Inf	0.92 (0-Inf)	0 (0) (0%)	0 (0) (0%)	0	0	0.000905696	0.000270874	1	#DIV/0!	0.0235434	Inf	#DIV/0!	1 (0) (0.1%)	0 (0) (0%)	0	0	0.000700703	0.000778763	0.000625	.		.
PTK2B	PTK2B	Yes	-	.	.	1	0	0	0	15	13	0	2	1027	943	1	2.76	0.0235434	Inf	2.76 (0.02-Inf)	1 (0) (0.1%)	0 (0) (0%)	0	0	0.000476968	0.000837734	1	1.06	0.467864	2.43542	1.06 (0.47-2.44)	15 (0) (1.46%)	13 (0) (1.38%)	0	0	0.0108063	0.00888505	0.000632911	.		.
PTTG1	PTTG1	-	Yes	.	.	0	0	0	0	1	1	0	1	1027	943	1	0.92	0	Inf	0.92 (0-Inf)	0 (0) (0%)	0 (0) (0%)	0	0	7.45323e-05	6.76956e-05	1	0.92	0.0116925	72.1079	0.92 (0.01-72.11)	1 (0) (0.1%)	1 (0) (0.11%)	0	0	0.000648431	0.000600799	0.000641026	.		.
MSH4	MSH4	-	Yes	.	Yes	5	4	0	0	48	45	4	6	4807	4782	1	1.24	0.267512	6.27184	1.24 (0.27-6.27)	5 (0) (0.1%)	4 (0) (0.08%)	0	0	0.000626945	0.000635346	0.835105	1.06	0.690578	1.63491	1.06 (0.69-1.63)	48 (2) (1%)	45 (1) (0.94%)	2	1	0.00685908	0.00432882	0.000649351	0.0166667		Mismatch Repair
RASSF6	RASSF6	Yes	-	.	.	2	2	0	0	3	2	0	0	1027	943	1	0.92	0.066445	12.6854	0.92 (0.07-12.69)	2 (0) (0.19%)	2 (0) (0.21%)	0	0	0.00238303	0.000652266	1	1.38	0.157517	16.5275	1.38 (0.16-16.53)	3 (0) (0.29%)	2 (0) (0.21%)	0	0	0.00790987	0.00514189	0.000657895	.		.
RBBP8	RBBP8	-	Yes	.	.	2	2	0	0	33	32	7	3	1990	1902	1	0.96	0.0692336	13.1937	0.96 (0.07-13.19)	2 (0) (0.1%)	2 (0) (0.11%)	0	0	0.000462104	0.000524659	1	0.99	0.584674	1.6626	0.99 (0.58-1.66)	33 (0) (1.66%)	32 (0) (1.68%)	0	0	0.00721105	0.00714213	0.000666667	.		.
RBM14	RBM14	-	Yes	.	.	0	0	0	0	11	11	3	1	1027	943	1	0.92	0	Inf	0.92 (0-Inf)	0 (0) (0%)	0 (0) (0%)	0	0	1.49144e-05	1.69242e-05	1	0.92	0.358827	2.34544	0.92 (0.36-2.35)	11 (0) (1.07%)	11 (1) (1.17%)	0	1	0.00570847	0.00394334	0.000675676	.		.
RBMX	RBMX	Yes	-	.	.	0	0	0	0	1	1	0	0	1027	943	1	0.92	0	Inf	0.92 (0-Inf)	0 (0) (0%)	0 (0) (0%)	0	0	0.000632342	0.000723572	1	0.92	0.0116925	72.1079	0.92 (0.01-72.11)	1 (0) (0.1%)	1 (0) (0.11%)	0	0	0.000832841	0.000569368	0.000684932	.		.
RBX1	RBX1	-	Yes	.	.	0	0	0	0	1	0	0	0	1027	943	1	0.92	0	Inf	0.92 (0-Inf)	0 (0) (0%)	0 (0) (0%)	0	0	3.73935e-06	8.49084e-06	1	#DIV/0!	0.0235434	Inf	#DIV/0!	1 (0) (0.1%)	0 (0) (0%)	0	0	4.86116e-05	4.24542e-05	0.000694444	.		.
RDBP	RDBP	-	-	.	.	0	0	0	0	0	0	0	0	1027	943	1	0.92	0	Inf	0.92 (0-Inf)	0 (0) (0%)	0 (0) (0%)	0	0	#N/A	#N/A	1	#DIV/0!	0	Inf	#DIV/0!	0 (0) (0%)	0 (0) (0%)	0	0	#N/A	#N/A	0.000704225	.		.
RFT1	RFT1	Yes	-	.	.	0	0	0	0	8	7	1	0	1027	943	1	0.92	0	Inf	0.92 (0-Inf)	0 (0) (0%)	0 (0) (0%)	0	0	0.000216155	0.000262334	1	1.05	0.331204	3.41481	1.05 (0.33-3.41)	8 (0) (0.78%)	7 (0) (0.74%)	0	0	0.00916423	0.00517898	0.000714286	.		.
RG9MTD3	RG9MTD3	Yes	-	.	.	0	0	0	0	0	0	0	0	1027	943	1	0.92	0	Inf	0.92 (0-Inf)	0 (0) (0%)	0 (0) (0%)	0	0	#N/A	#N/A	1	#DIV/0!	0	Inf	#DIV/0!	0 (0) (0%)	0 (0) (0%)	0	0	#N/A	#N/A	0.000724638	.		.
RICTOR	RICTOR	Yes	-	.	.	0	0	0	0	15	14	2	3	1027	943	1	0.92	0	Inf	0.92 (0-Inf)	0 (0) (0%)	0 (0) (0%)	0	0	5.96561e-05	5.08139e-05	1	0.98	0.43997	2.21255	0.98 (0.44-2.21)	15 (0) (1.46%)	14 (0) (1.48%)	0	0	0.0087247	0.00896018	0.000735294	.		.
RMI1	RMI1	-	-	.	.	1	0	0	0	16	16	0	1	1990	1902	1	2.87	0.0245068	Inf	2.87 (0.02-Inf)	1 (0) (0.05%)	0 (0) (0%)	0	0	0.000313253	0.000406725	1	0.96	0.445868	2.04731	0.96 (0.45-2.05)	16 (0) (0.8%)	16 (0) (0.84%)	0	0	0.00633964	0.00419435	0.000746269	.		.
RNF8	RNF8	-	Yes	.	.	0	0	0	0	4	3	0	0	1027	943	1	0.92	0	Inf	0.92 (0-Inf)	0 (0) (0%)	0 (0) (0%)	0	0	2.23597e-05	2.53867e-05	1	1.23	0.20666	8.38253	1.23 (0.21-8.38)	4 (0) (0.39%)	3 (0) (0.32%)	0	0	0.00256391	0.00153167	0.000757576	.		.
RPS27L	RPS27L	-	Yes	.	.	0	0	0	0	0	0	0	0	1027	943	1	0.92	0	Inf	0.92 (0-Inf)	0 (0) (0%)	0 (0) (0%)	0	0	0.000124269	0.000136275	1	#DIV/0!	0	Inf	#DIV/0!	0 (0) (0%)	0 (0) (0%)	0	0	0.000188286	0.000102206	0.000769231	.		.
SARM1	SARM1	Yes	-	.	.	0	0	0	0	11	10	0	0	1027	943	1	0.92	0	Inf	0.92 (0-Inf)	0 (0) (0%)	0 (0) (0%)	0	0	0.000563181	0.000406807	1	1.01	0.387445	2.66659	1.01 (0.39-2.67)	11 (0) (1.07%)	10 (1) (1.06%)	0	1	0.00539684	0.00327141	0.00078125	.		.
SCARA3	SCARA3	Yes	-	.	.	0	0	0	0	13	12	2	1	1027	943	1	0.92	0	Inf	0.92 (0-Inf)	0 (0) (0%)	0 (0) (0%)	0	0	0.000245957	0.000101545	1	0.99	0.416091	2.3981	0.99 (0.42-2.4)	13 (0) (1.27%)	12 (0) (1.27%)	0	0	0.00913393	0.00495879	0.000793651	.		.
SCUBE2	SCUBE2	Yes	-	.	.	2	1	0	1	23	21	1	0	1027	943	1	1.84	0.0955088	108.487	1.84 (0.1-108.49)	2 (0) (0.19%)	1 (0) (0.11%)	0	0	0.00146443	0.00114227	1	1.01	0.528255	1.92473	1.01 (0.53-1.92)	23 (0) (2.24%)	21 (2) (2.23%)	0	2	0.0113875	0.0103904	0.000806452	.		.
SEMA6A	SEMA6A	Yes	-	.	.	0	0	0	0	16	14	1	4	1027	943	1	0.92	0	Inf	0.92 (0-Inf)	0 (0) (0%)	0 (0) (0%)	0	0	6.37889e-05	6.807e-05	1	1.05	0.477283	2.33726	1.05 (0.48-2.34)	16 (0) (1.56%)	14 (0) (1.48%)	0	0	0.00825879	0.00651771	0.000819672	.		.
SFR1	SFR1	-	Yes	.	.	0	0	0	0	2	1	0	0	1027	943	1	0.92	0	Inf	0.92 (0-Inf)	0 (0) (0%)	0 (0) (0%)	0	0	0.000193962	0.00016099	1	1.84	0.0955088	108.487	1.84 (0.1-108.49)	2 (0) (0.19%)	1 (0) (0.11%)	0	0	0.00362186	0.00155058	0.000833333	.		.
SFXN5	SFXN5	-	-	.	.	1	0	0	0	5	4	0	0	1027	943	1	2.76	0.0235434	Inf	2.76 (0.02-Inf)	1 (0) (0.1%)	0 (0) (0%)	0	0	0.000231052	0.000270783	1	1.15	0.246377	5.80458	1.15 (0.25-5.8)	5 (0) (0.49%)	4 (0) (0.42%)	0	0	0.00307821	0.00264859	0.000847458	.		.
SH3TC2	SH3TC2	Yes	-	.	.	4	3	0	0	25	23	4	5	1027	943	1	1.23	0.20666	8.38253	1.23 (0.21-8.38)	4 (0) (0.39%)	3 (0) (0.32%)	0	0	0.00118868	0.00179381	1	1	0.539406	1.85429	1 (0.54-1.85)	25 (0) (2.43%)	23 (1) (2.44%)	0	1	0.0210609	0.0149513	0.000862069	.		.
SHFM1	SHFM1	-	Yes	.	.	0	0	0	0	0	0	0	0	1027	943	1	0.92	0	Inf	0.92 (0-Inf)	0 (0) (0%)	0 (0) (0%)	0	0	2.23777e-05	1.69423e-05	1	#DIV/0!	0	Inf	#DIV/0!	0 (0) (0%)	0 (0) (0%)	0	0	0.00019767	0.000144009	0.000877193	.		.
SIRT1	SIRT1	-	Yes	.	.	0	0	0	0	4	4	0	1	1027	943	1	0.92	0	Inf	0.92 (0-Inf)	0 (0) (0%)	0 (0) (0%)	0	0	8.57128e-05	5.07726e-05	1	0.92	0.170491	4.94282	0.92 (0.17-4.94)	4 (0) (0.39%)	4 (0) (0.42%)	0	0	0.00428937	0.00228477	0.000892857	.		.
SLAIN1	SLAIN1	-	-	.	.	0	0	0	0	8	8	1	0	1027	943	1	0.92	0	Inf	0.92 (0-Inf)	0 (0) (0%)	0 (0) (0%)	0	0	3.35403e-05	3.38518e-05	1	0.92	0.298882	2.81707	0.92 (0.3-2.82)	8 (1) (0.78%)	8 (0) (0.85%)	1	0	0.00407328	0.00330055	0.000909091	.		.
SLX1A	SLX1A	-	Yes	.	.	0	0	0	0	1	0	0	0	1027	943	1	0.92	0	Inf	0.92 (0-Inf)	0 (0) (0%)	0 (0) (0%)	0	0	0.000143664	3.4756e-05	1	#DIV/0!	0.0235434	Inf	#DIV/0!	1 (0) (0.1%)	0 (0) (0%)	0	0	0.000173909	5.2134e-05	0.000925926	.		.
SMAD4	SMAD4	-	-	.	.	0	0	0	0	6	6	0	0	1027	943	1	0.92	0	Inf	0.92 (0-Inf)	0 (0) (0%)	0 (0) (0%)	0	0	2.98116e-05	0	1	0.92	0.244431	3.44594	0.92 (0.24-3.45)	6 (1) (0.58%)	6 (1) (0.64%)	1	1	0.00226568	0.00176852	0.000943396	.		.
SMC4	SMC4	-	Yes	.	.	1	1	0	0	15	13	0	1	1027	943	1	0.92	0.0116925	72.1079	0.92 (0.01-72.11)	1 (0) (0.1%)	1 (0) (0.11%)	0	0	0.000641308	0.000668834	1	1.06	0.467864	2.43542	1.06 (0.47-2.44)	15 (0) (1.46%)	13 (0) (1.38%)	0	0	0.0101081	0.00646822	0.000961538	.		.
SPANXN2	SPANXN2	Yes	-	.	.	0	0	0	0	1	1	0	0	1027	943	1	0.92	0	Inf	0.92 (0-Inf)	0 (0) (0%)	0 (0) (0%)	0	0	0.000328934	0.000355194	1	0.92	0.0116925	72.1079	0.92 (0.01-72.11)	1 (1) (0.1%)	1 (0) (0.11%)	1	0	0.000827474	0.000947183	0.000980392	.		.
SPAST	SPAST	-	Yes	.	.	0	0	0	0	12	11	3	1	1027	943	1	0.92	0	Inf	0.92 (0-Inf)	0 (0) (0%)	0 (0) (0%)	0	0	2.23649e-05	2.5397e-05	1	1	0.402477	2.5189	1 (0.4-2.52)	12 (0) (1.17%)	11 (0) (1.17%)	0	0	0.00531538	0.00383495	0.001	.		.
SPATA4	SPATA4	Yes	-	.	.	5	5	0	0	1	1	0	0	1027	943	1	0.92	0.210523	4.0017	0.92 (0.21-4)	5 (0) (0.49%)	5 (0) (0.53%)	0	0	0.00242234	0.00325802	1	0.92	0.0116925	72.1079	0.92 (0.01-72.11)	1 (0) (0.1%)	1 (0) (0.11%)	0	0	0.00313413	0.00140476	0.00102041	.		.
SPATA5L1	SPATA5L1	-	Yes	.	.	0	0	0	0	17	16	1	1	1027	943	1	0.92	0	Inf	0.92 (0-Inf)	0 (0) (0%)	0 (0) (0%)	0	0	0.000637228	0.0005077	1	0.98	0.460313	2.07573	0.98 (0.46-2.08)	17 (0) (1.66%)	16 (1) (1.7%)	0	1	0.00763555	0.00686241	0.00104167	.		.
SPRTN	SPRTN	-	Yes	.	.	1	1	0	0	7	6	0	0	1027	943	1	0.92	0.0116925	72.1079	0.92 (0.01-72.11)	1 (0) (0.1%)	1 (0) (0.11%)	0	0	0.000108067	0.000101547	1	1.07	0.30717	3.87477	1.07 (0.31-3.87)	7 (0) (0.68%)	6 (0) (0.64%)	0	0	0.00496363	0.00292794	0.00106383	.		.
STUB1	STUB1	-	Yes	.	.	0	0	0	0	2	2	0	0	1027	943	1	0.92	0	Inf	0.92 (0-Inf)	0 (0) (0%)	0 (0) (0%)	0	0	5.59309e-05	5.92618e-05	1	0.92	0.066445	12.6854	0.92 (0.07-12.69)	2 (0) (0.19%)	2 (0) (0.21%)	0	0	0.00263621	0.00267525	0.00108696	.		.
SULF1	SULF1	-	-	.	.	0	0	0	0	14	12	2	0	1027	943	1	0.92	0	Inf	0.92 (0-Inf)	0 (0) (0%)	0 (0) (0%)	0	0	0.000145348	0.000126947	1	1.07	0.457628	2.55172	1.07 (0.46-2.55)	14 (0) (1.36%)	12 (0) (1.27%)	0	0	0.0104539	0.0103334	0.00111111	.		.
SUMO1	SUMO1	-	Yes	.	.	0	0	0	0	1	0	0	0	1027	943	1	0.92	0	Inf	0.92 (0-Inf)	0 (0) (0%)	0 (0) (0%)	0	0	7.46781e-06	8.50311e-06	1	#DIV/0!	0.0235434	Inf	#DIV/0!	1 (0) (0.1%)	0 (0) (0%)	0	0	0.000112017	8.50311e-05	0.00113636	.		.
TMEM225	TMEM225	Yes	-	.	.	0	0	0	0	6	6	0	1	1027	943	1	0.92	0	Inf	0.92 (0-Inf)	0 (0) (0%)	0 (0) (0%)	0	0	0.000388077	0.000203507	1	0.92	0.244431	3.44594	0.92 (0.24-3.45)	6 (0) (0.58%)	6 (0) (0.64%)	0	0	0.00432109	0.00178069	0.00116279	.		.
TMX4	TMX4	Yes	-	.	.	1	0	0	0	5	5	0	2	1027	943	1	2.76	0.0235434	Inf	2.76 (0.02-Inf)	1 (0) (0.1%)	0 (0) (0%)	0	0	0.0001344	0.000110252	1	0.92	0.210523	4.0017	0.92 (0.21-4)	5 (0) (0.49%)	5 (0) (0.53%)	0	0	0.00265066	0.00179795	0.00119048	.		.
TOPBP1	TOPBP1	-	Yes	.	.	0	0	0	0	21	20	1	2	1027	943	1	0.92	0	Inf	0.92 (0-Inf)	0 (0) (0%)	0 (0) (0%)	0	0	3.75762e-05	1.70335e-05	1	0.96	0.493419	1.8865	0.96 (0.49-1.89)	21 (0) (2.04%)	20 (0) (2.12%)	0	0	0.0156542	0.0103138	0.00121951	.		.
TREX1	TREX1	-	Yes	.	.	1	1	0	0	6	6	0	0	1027	943	1	0.92	0.0116925	72.1079	0.92 (0.01-72.11)	1 (0) (0.1%)	1 (0) (0.11%)	0	0	0.000465893	0.000186213	1	0.92	0.244431	3.44594	0.92 (0.24-3.45)	6 (0) (0.58%)	6 (0) (0.64%)	0	0	0.00462538	0.00341956	0.00125	.		.
TRIP12	TRIP12	Yes	Yes	.	.	0	0	0	0	8	8	0	1	1027	943	1	0.92	0	Inf	0.92 (0-Inf)	0 (0) (0%)	0 (0) (0%)	0	0	3.35378e-05	8.46181e-06	1	0.92	0.298882	2.81707	0.92 (0.3-2.82)	8 (0) (0.78%)	8 (0) (0.85%)	0	0	0.00877572	0.00854643	0.00128205	.		.
TRIP13	TRIP13	-	Yes	.	.	0	0	0	0	1	1	1	0	1027	943	1	0.92	0	Inf	0.92 (0-Inf)	0 (0) (0%)	0 (0) (0%)	0	0	2.60846e-05	3.38467e-05	1	0.92	0.0116925	72.1079	0.92 (0.01-72.11)	1 (0) (0.1%)	1 (0) (0.11%)	0	0	0.00256374	0.00133694	0.00131579	.		.
TSC2	TSC2	-	-	.	.	0	0	0	0	48	44	5	5	1027	943	1	0.92	0	Inf	0.92 (0-Inf)	0 (0) (0%)	0 (0) (0%)	0	0	0.00224707	0.00246226	1	1	0.644512	1.56042	1 (0.64-1.56)	48 (2) (4.67%)	44 (0) (4.67%)	2	0	0.0257686	0.0204765	0.00135135	.		.
TTC5	TTC5	-	Yes	.	.	0	0	0	0	7	7	0	0	1027	943	1	0.92	0	Inf	0.92 (0-Inf)	0 (0) (0%)	0 (0) (0%)	0	0	0.000219879	0.000253867	1	0.92	0.273534	3.07862	0.92 (0.27-3.08)	7 (0) (0.68%)	7 (0) (0.74%)	0	0	0.00333172	0.00310564	0.00138889	.		.
UBA52	UBA52	-	Yes	.	.	0	0	0	0	1	0	0	0	1027	943	1	0.92	0	Inf	0.92 (0-Inf)	0 (0) (0%)	0 (0) (0%)	0	0	3.72684e-06	8.46238e-06	1	#DIV/0!	0.0235434	Inf	#DIV/0!	1 (0) (0.1%)	0 (0) (0%)	0	0	0.000227337	0.000236947	0.00142857	.		.
UBB	UBB	-	Yes	.	.	0	0	0	0	0	0	0	0	1027	943	1	0.92	0	Inf	0.92 (0-Inf)	0 (0) (0%)	0 (0) (0%)	0	0	0.000104526	8.4881e-05	1	#DIV/0!	0	Inf	#DIV/0!	0 (0) (0%)	0 (0) (0%)	0	0	0.000175454	0.000144298	0.00147059	.		.
UBE2A	UBE2A	-	Yes	.	.	0	0	0	0	0	0	0	0	1027	943	1	0.92	0	Inf	0.92 (0-Inf)	0 (0) (0%)	0 (0) (0%)	0	0	0	0	1	#DIV/0!	0	Inf	#DIV/0!	0 (0) (0%)	0 (0) (0%)	0	0	4.06247e-05	5.44351e-05	0.00151515	.		.
UBE2B	UBE2B	-	Yes	.	.	0	0	0	0	0	0	0	0	1027	943	1	0.92	0	Inf	0.92 (0-Inf)	0 (0) (0%)	0 (0) (0%)	0	0	2.98205e-05	1.69345e-05	1	#DIV/0!	0	Inf	#DIV/0!	0 (0) (0%)	0 (0) (0%)	0	0	0.000186378	0.00018628	0.0015625	.		.
UBE2D3	UBE2D3	-	Yes	.	.	0	0	0	0	0	0	0	0	1027	943	1	0.92	0	Inf	0.92 (0-Inf)	0 (0) (0%)	0 (0) (0%)	0	0	0.000327984	0.000236975	1	#DIV/0!	0	Inf	#DIV/0!	0 (0) (0%)	0 (0) (0%)	0	0	4.47251e-05	2.53902e-05	0.0016129	.		.
UBE2N	UBE2N	-	Yes	.	.	0	0	0	0	1	0	0	0	1027	943	1	0.92	0	Inf	0.92 (0-Inf)	0 (0) (0%)	0 (0) (0%)	0	0	0	0	1	#DIV/0!	0.0235434	Inf	#DIV/0!	1 (0) (0.1%)	0 (0) (0%)	0	0	0.000111944	0.000161042	0.00166667	.		.
NPM1	NPM1	-	Yes	.	Yes	0	0	0	0	11	11	1	0	4807	4782	1	0.99	0	Inf	0.99 (0-Inf)	0 (0) (0%)	0 (0) (0%)	0	0	3.7338e-06	0	1	0.99	0.390676	2.53303	0.99 (0.39-2.53)	11 (0) (0.23%)	11 (0) (0.23%)	0	0	0.000791565	0.000567941	0.00172414	0.025		.
UPF1	UPF1	-	Yes	.	.	0	0	0	0	3	3	0	0	1027	943	1	0.92	0	Inf	0.92 (0-Inf)	0 (0) (0%)	0 (0) (0%)	0	0	1.86315e-05	1.69225e-05	1	0.92	0.122634	6.87128	0.92 (0.12-6.87)	3 (0) (0.29%)	3 (0) (0.32%)	0	0	0.00251526	0.00206454	0.00178571	.		.
UQCR10	UQCR10	-	-	.	.	0	0	0	0	1	1	0	0	1027	943	1	0.92	0	Inf	0.92 (0-Inf)	0 (0) (0%)	0 (0) (0%)	0	0	0.000398296	0.000153267	1	0.92	0.0116925	72.1079	0.92 (0.01-72.11)	1 (0) (0.1%)	1 (0) (0.11%)	0	0	0.000954406	0.000374653	0.00185185	.		.
USHBP1	USHBP1	Yes	-	.	.	1	1	0	0	14	13	0	0	1027	943	1	0.92	0.0116925	72.1079	0.92 (0.01-72.11)	1 (0) (0.1%)	1 (0) (0.11%)	0	0	0.000991428	0.000922572	1	0.99	0.428535	2.29759	0.99 (0.43-2.3)	14 (1) (1.36%)	13 (0) (1.38%)	1	0	0.0127208	0.00971663	0.00192308	.		.
USP47	USP47	-	Yes	.	.	0	0	0	0	7	6	1	0	1027	943	1	0.92	0	Inf	0.92 (0-Inf)	0 (0) (0%)	0 (0) (0%)	0	0	8.63928e-05	0.00011055	1	1.07	0.30717	3.87477	1.07 (0.31-3.87)	7 (0) (0.68%)	6 (0) (0.64%)	0	0	0.00762134	0.00623331	0.002	.		.
VHL	VHL	-	-	.	.	0	0	0	0	3	3	0	0	1027	943	1	0.92	0	Inf	0.92 (0-Inf)	0 (0) (0%)	0 (0) (0%)	0	0	0.000141607	0.000101542	1	0.92	0.122634	6.87128	0.92 (0.12-6.87)	3 (0) (0.29%)	3 (0) (0.32%)	0	0	0.00205703	0.00178544	0.00208333	.		.
VPS4B	VPS4B	-	Yes	.	.	1	1	0	0	4	3	0	1	1027	943	1	0.92	0.0116925	72.1079	0.92 (0.01-72.11)	1 (0) (0.1%)	1 (0) (0.11%)	0	0	0.000100651	2.53996e-05	1	1.23	0.20666	8.38253	1.23 (0.21-8.38)	4 (0) (0.39%)	3 (0) (0.32%)	0	0	0.00283314	0.00195577	0.00217391	.		.
WDR48	WDR48	Yes	-	.	.	0	0	0	0	4	3	1	0	1027	943	1	0.92	0	Inf	0.92 (0-Inf)	0 (0) (0%)	0 (0) (0%)	0	0	5.96254e-05	8.4621e-05	1	1.23	0.20666	8.38253	1.23 (0.21-8.38)	4 (0) (0.39%)	3 (0) (0.32%)	0	0	0.00272786	0.00190397	0.00227273	.		.
XDH	XDH	-	-	.	.	6	6	0	0	48	44	4	6	1027	943	1	0.92	0.244431	3.44594	0.92 (0.24-3.45)	6 (0) (0.58%)	6 (0) (0.64%)	0	0	0.00130054	0.00174313	1	1	0.644512	1.56042	1 (0.64-1.56)	48 (1) (4.67%)	44 (0) (4.67%)	1	0	0.0242035	0.0194114	0.00238095	.		.
PYGB	PYGB	Yes	-	.	Yes	2	2	0	0	100	100	7	8	4807	4782	1	0.99	0.0721024	13.7252	0.99 (0.07-13.73)	2 (0) (0.04%)	2 (0) (0.04%)	0	0	0.000391263	0.000304605	1	0.99	0.743987	1.32992	0.99 (0.74-1.33)	100 (1) (2.08%)	100 (2) (2.09%)	1	2	0.0123788	0.0101366	0.0025	0.05		.
XRCC6BP1	XRCC6BP1	-	Yes	.	.	0	0	0	0	4	4	0	0	1027	943	1	0.92	0	Inf	0.92 (0-Inf)	0 (0) (0%)	0 (0) (0%)	0	0	0.000180156	0.00021252	1	0.92	0.170491	4.94282	0.92 (0.17-4.94)	4 (0) (0.39%)	4 (0) (0.42%)	0	0	0.00214686	0.00148764	0.00263158	.		.
ZNF226	ZNF226	Yes	-	.	.	2	2	1	0	25	23	3	3	1027	943	1	0.92	0.066445	12.6854	0.92 (0.07-12.69)	2 (0) (0.19%)	2 (0) (0.21%)	0	0	0.00322775	0.00286092	1	1	0.539406	1.85429	1 (0.54-1.85)	25 (0) (2.43%)	23 (0) (2.44%)	0	0	0.0108648	0.00938685	0.00277778	.		.
ZNF434	ZNF434	Yes	-	.	.	0	0	0	0	0	0	0	0	1027	943	1	0.92	0	Inf	0.92 (0-Inf)	0 (0) (0%)	0 (0) (0%)	0	0	#N/A	#N/A	1	#DIV/0!	0	Inf	#DIV/0!	0 (0) (0%)	0 (0) (0%)	0	0	#N/A	#N/A	0.00294118	.		.
ZNF526	ZNF526	Yes	-	.	.	1	1	0	0	13	11	1	1	1027	943	1	0.92	0.0116925	72.1079	0.92 (0.01-72.11)	1 (0) (0.1%)	1 (0) (0.11%)	0	0	0.000100618	0.000160774	1	1.09	0.44656	2.69197	1.09 (0.45-2.69)	13 (0) (1.27%)	11 (0) (1.17%)	0	0	0.00895499	0.00621097	0.003125	.		.
ZNF587	ZNF587	Yes	-	.	.	8	7	0	0	11	10	0	2	1027	943	1	1.05	0.331204	3.41481	1.05 (0.33-3.41)	8 (2) (0.78%)	7 (2) (0.74%)	2	2	0.00296634	0.00360504	1	1.01	0.387445	2.66659	1.01 (0.39-2.67)	11 (2) (1.07%)	10 (0) (1.06%)	2	0	0.00612646	0.00409586	0.00333333	.		.
ZNF713	ZNF713	Yes	-	.	.	0	0	0	0	4	3	0	1	1027	943	1	0.92	0	Inf	0.92 (0-Inf)	0 (0) (0%)	0 (0) (0%)	0	0	0.000290713	0.000347099	1	1.23	0.20666	8.38253	1.23 (0.21-8.38)	4 (0) (0.39%)	3 (0) (0.32%)	0	0	0.0030823	0.00238736	0.00357143	.		.
AC008073	AC008073	-	-	.	.	0	0	0	0	0	0	0	0	1027	943	1	0.92	0	Inf	0.92 (0-Inf)	0 (0) (0%)	0 (0) (0%)	0	0	#N/A	#N/A	1	#DIV/0!	0	Inf	#DIV/0!	0 (0) (0%)	0 (0) (0%)	0	0	#N/A	#N/A	0.00384615	.		.
AC022415	AC022415	-	-	.	.	0	0	0	0	0	0	0	0	1027	943	1	0.92	0	Inf	0.92 (0-Inf)	0 (0) (0%)	0 (0) (0%)	0	0	#N/A	#N/A	1	#DIV/0!	0	Inf	#DIV/0!	0 (0) (0%)	0 (0) (0%)	0	0	#N/A	#N/A	0.00416667	.		.
AC093158	AC093158	-	-	.	.	0	0	0	0	0	0	0	0	1027	943	1	0.92	0	Inf	0.92 (0-Inf)	0 (0) (0%)	0 (0) (0%)	0	0	#N/A	#N/A	1	#DIV/0!	0	Inf	#DIV/0!	0 (0) (0%)	0 (0) (0%)	0	0	#N/A	#N/A	0.00454545	.		.
AC100803	AC100803	-	-	.	.	0	0	0	0	0	0	0	0	1027	943	1	0.92	0	Inf	0.92 (0-Inf)	0 (0) (0%)	0 (0) (0%)	0	0	#N/A	#N/A	1	#DIV/0!	0	Inf	#DIV/0!	0 (0) (0%)	0 (0) (0%)	0	0	#N/A	#N/A	0.005	.		.
AL020996	AL020996	-	-	.	.	0	0	0	0	0	0	0	0	1027	943	1	0.92	0	Inf	0.92 (0-Inf)	0 (0) (0%)	0 (0) (0%)	0	0	#N/A	#N/A	1	#DIV/0!	0	Inf	#DIV/0!	0 (0) (0%)	0 (0) (0%)	0	0	#N/A	#N/A	0.00555556	.		.
AL096870	AL096870	-	-	.	.	0	0	0	0	0	0	0	0	1027	943	1	0.92	0	Inf	0.92 (0-Inf)	0 (0) (0%)	0 (0) (0%)	0	0	#N/A	#N/A	1	#DIV/0!	0	Inf	#DIV/0!	0 (0) (0%)	0 (0) (0%)	0	0	#N/A	#N/A	0.00625	.		.
CEP68	CEP68	-	-	.	.	0	0	0	0	10	7	0	0	1027	943	1	0.92	0	Inf	0.92 (0-Inf)	0 (0) (0%)	0 (0) (0%)	0	0	0.000204956	0.000245401	0.633	1.31	0.449602	4.08682	1.31 (0.45-4.09)	10 (0) (0.97%)	7 (0) (0.74%)	0	0	0.0098938	0.00621964	0.00714286	.		.
GLIPR1L2	GLIPR1L2	-	-	.	.	1	1	0	0	7	9	1	0	1027	943	1	0.92	0.0116925	72.1079	0.92 (0.01-72.11)	1 (0) (0.1%)	1 (0) (0.11%)	0	0	0.00122613	0.00102414	0.618	0.71	0.225634	2.17016	0.71 (0.23-2.17)	7 (0) (0.68%)	9 (1) (0.95%)	0	1	0.00518403	0.0027	0.00833333	.		.
L34079	L34079	-	-	.	.	0	0	0	0	0	0	0	0	1027	943	1	0.92	0	Inf	0.92 (0-Inf)	0 (0) (0%)	0 (0) (0%)	0	0	#N/A	#N/A	1	#DIV/0!	0	Inf	#DIV/0!	0 (0) (0%)	0 (0) (0%)	0	0	#N/A	#N/A	0.01	.		.
RP11-15K19	RP11-15K19	-	-	.	.	0	0	0	0	0	0	0	0	1027	943	1	0.92	0	Inf	0.92 (0-Inf)	0 (0) (0%)	0 (0) (0%)	0	0	#N/A	#N/A	1	#DIV/0!	0	Inf	#DIV/0!	0 (0) (0%)	0 (0) (0%)	0	0	#N/A	#N/A	0.0125	.		.
RP11-343C2	RP11-343C2	-	-	.	.	0	0	0	0	0	0	0	0	1027	943	1	0.92	0	Inf	0.92 (0-Inf)	0 (0) (0%)	0 (0) (0%)	0	0	#N/A	#N/A	1	#DIV/0!	0	Inf	#DIV/0!	0 (0) (0%)	0 (0) (0%)	0	0	#N/A	#N/A	0.0166667	.		.
RP11-468E2	RP11-468E2	-	-	.	.	0	0	0	0	0	0	0	0	1027	943	1	0.92	0	Inf	0.92 (0-Inf)	0 (0) (0%)	0 (0) (0%)	0	0	#N/A	#N/A	1	#DIV/0!	0	Inf	#DIV/0!	0 (0) (0%)	0 (0) (0%)	0	0	#N/A	#N/A	0.025	.		.
RP11-849H4	RP11-849H4	-	-	.	.	0	0	0	0	0	0	0	0	1027	943	1	0.92	0	Inf	0.92 (0-Inf)	0 (0) (0%)	0 (0) (0%)	0	0	#N/A	#N/A	1	#DIV/0!	0	Inf	#DIV/0!	0 (0) (0%)	0 (0) (0%)	0	0	#N/A	#N/A	0.05	.		.

## Sheet: Supp. Table 4a Recurrent LoF
Supplementary Table 7A: Frequently recurrent LoF variants detected in sample size >3780 cases and >3839 controls
PHASE 2 GENES - LoF variants filtered by:	1
% variant in cohort >0.05%	Yes
% variant in gene > 10%	Yes
Gene-Variant	FCC	HAPS	LP	n.case	n.control	Variant_case	Variant_control	Variant_p.value	Variant_OR	Variant_conf.int.lower	Variant_conf.int.upper	total	Gene	Gene_case	Gene_control	total	Gene_p.value	Gene_OR	Gene_conf.int.lower	Gene_conf.int.upper	% of variant in gene	% of variant in cohort	residual case	residual control	Residual_p.value	Residual_OR	Residual_conf.int.lower	Residual_conf.int.upper
CHEK2-ENST00000382580.2:c.1100delC	30	15	13	5770	5741	64	27	0.00012498	2.37365	1.48941	3.87813	91	CHEK2	78	29	107	2.13315e-06	2.7	1.73863	4.29567	0.850467	0.00790548	14	2	0.004158	6.97833	1.6016	63.3444
CCDC60-ENST00000327554.2:c.332delC	11	4	4	4807	4782	15	4	0.0191028	3.73829	1.18987	15.4803	19	CCDC60	30	13	43	0.0135242	2.3	1.16423	4.81718	0.44186	0.00198144	15	9	0.306886	1.65996	0.679801	4.30643
APEX1-ENST00000216714.3:c.871_872insT		1	8	4807	4782	1	8	0.021116	0.124189	0.00280221	0.926873	9	APEX1	6	11	17	0.236284	0.54	0.16447	1.60067	0.529412	0.000938575	5	3	0.726456	1.65859	0.322505	10.6886
ATM-ENST00000278616.4:c.7271T>G	6	5	3	5770	5741	11	3	0.0572353	3.65263	0.964294	20.4012	14	ATM	46	16	62	0.00017	2.88	1.59549	5.44817	0.225806	0.00121623	35	13	0.00204778	2.68895	1.38619	5.54398
AXDND1-ENST00000367618.3:c.66_67delAA	5			4807	4782	5	0	0.0624391	Inf	0.911952	Inf	5	AXDND1	16	19	35	0.616202	0.84	0.402157	1.7211	0.142857	0.000521431	11	19	0.147975	0.575	0.246923	1.27304
CTH-ENST00000370938.3:c.465G>A	4	1		4807	4782	5	0	0.0624391	Inf	0.911952	Inf	5	CTH	9	2	11	0.0652883	4.48	0.927114	42.606	0.454545	0.000521431	4	2	0.687409	1.99027	0.285089	22.0117
CCDC60-ENST00000327554.2:c.585_586insA	8		2	4807	4782	8	2	0.109204	3.98339	0.794428	38.5349	10	CCDC60	30	13	43	0.0135242	2.3	1.16423	4.81718	0.232558	0.00104286	22	11	0.0796601	1.994	0.925531	4.55958
GALNT15-ENST00000339732.5:c.1392+1G>T	3	2	1	3780	3839	5	1	0.122029	5.08234	0.568364	240.226	6	GALNT15	10	6	16	0.328253	1.69	0.5573	5.67795	0.375	0.000787505	5	5	1	1.01563	0.233535	4.41688
HIST1H2AH-ENST00000377459.1:c.253C>T	9		4	4807	4782	9	4	0.266539	2.24058	0.624775	9.96377	13	HIST1H2AH	9	4	13	0.266539	2.24	0.624775	9.96377	1	0.00135572	0	0	1	0	0	Inf
AXDND1-ENST00000367618.3:c.863+1G>T	1	1	5	4807	4782	2	5	0.287635	0.397684	0.0378401	2.43069	7	AXDND1	16	19	35	0.616202	0.84	0.402157	1.7211	0.2	0.000730003	14	14	1	0.994784	0.43907	2.25385
CEP192-ENST00000506447.1:c.1139_1140insT		2	5	4807	4782	2	5	0.287635	0.397684	0.0378401	2.43069	7	CEP192	4	8	12	0.265325	0.5	0.109446	1.8567	0.583333	0.000730003	2	3	0.686624	0.663091	0.0553798	5.79124
HAL-ENST00000261208.3:c.1287+2T>C	5	1	2	5770	5741	6	2	0.288904	2.98692	0.533781	30.2731	8	HAL	17	12	29	0.457728	1.41	0.634296	3.24049	0.275862	0.000694987	11	10	1	1.09463	0.42168	2.87756
CENPF-ENST00000366955.3:c.7219C>T	2		4	4807	4782	2	4	0.451788	0.497228	0.0449589	3.47132	6	CENPF	30	24	54	0.495475	1.25	0.702489	2.22896	0.111111	0.000625717	28	20	0.311188	1.39497	0.757044	2.61606
KATNA1-ENST00000367411.2:c.619C>T	3		5	4807	4782	3	5	0.506521	0.596663	0.0925874	3.06856	8	KATNA1	5	7	12	0.579837	0.71	0.177651	2.60191	0.666667	0.000834289	2	2	1	0.994797	0.0721024	13.7252
HSPBP1-ENST00000255631.5:c.891C>A	2	1	6	3780	3839	3	6	0.507672	0.507459	0.0820579	2.37818	9	HSPBP1	4	8	12	0.387488	0.51	0.111697	1.8956	0.75	0.00118126	1	2	1	0.50772	0.00860849	9.75713
FANCF-ENST00000327470.3:c.484_485delCT	3	1	6	4807	4782	4	6	0.547577	0.662951	0.137506	2.79762	10	FANCF	8	10	18	0.646456	0.8	0.272592	2.24084	0.555556	0.00104286	4	4	1	0.994795	0.18516	5.34461
FANCL-ENST00000402135.3:c.1111_1114dupATTA	3	5	5	5770	5741	8	5	0.580852	1.59271	0.459072	6.19167	13	FANCL	12	7	19	0.358912	1.71	0.619105	5.12154	0.684211	0.00112935	4	2	0.687424	1.99051	0.285148	22.0126
DCLRE1A-ENST00000361384.2:c.412C>T	19	16	30	4807	4782	35	30	0.619027	1.16176	0.691665	1.9624	65	DCLRE1A	40	35	75	0.643243	1.14	0.703459	1.84886	0.866667	0.0067786	5	5	1	0.994794	0.228786	4.32551
DUSP27-ENST00000361200.2:c.2911_2912delAC	9	1	7	4807	4782	10	7	0.628769	1.42196	0.488128	4.40538	17	DUSP27	17	18	35	0.867374	0.94	0.454268	1.93418	0.485714	0.00177286	7	11	0.357612	0.632552	0.2077	1.78856
ALKBH3-ENST00000302708.4:c.208C>T	6	6	9	5770	5741	12	9	0.663353	1.32728	0.512835	3.56971	21	ALKBH3	20	16	36	0.617204	1.24	0.612049	2.57132	0.583333	0.00182434	8	7	1	1.13729	0.360123	3.68706
ALKBH1-ENST00000216489.3:c.134delA	2		3	4807	4782	2	3	0.686624	0.663091	0.0553798	5.79124	5	ALKBH1	14	12	26	0.844822	1.16	0.497879	2.75105	0.192308	0.000521431	12	9	0.663295	1.32717	0.512705	3.57002
BUB1B-ENST00000287598.6:c.2210T>G	1	1	3	4807	4782	2	3	0.686624	0.663091	0.0553798	5.79124	5	BUB1B	9	3	12	0.14576	2.99	0.745048	17.1674	0.416667	0.000521431	7	0	0.015593	Inf	1.43487	Inf
GEN1-ENST00000381254.2:c.1155_1158delAGAA	1	3	2	4807	4782	4	2	0.687409	1.99027	0.285089	22.0117	6	GEN1	11	8	19	0.647296	1.37	0.500939	3.92332	0.315789	0.000625717	7	6	1	1.16081	0.333752	4.18426
BLM-ENST00000355112.3:c.2695C>T	4		2	5770	5741	4	2	0.687424	1.99051	0.285148	22.0126	6	BLM	20	8	28	0.0354932	2.49	1.05054	6.54882	0.214286	0.000521241	16	6	0.0522726	2.6578	0.986958	8.29845
DUSP27-ENST00000361200.2:c.1053C>A	1	2	4	4807	4782	3	4	0.725769	0.745966	0.109234	4.41192	7	DUSP27	17	18	35	0.867374	0.94	0.454268	1.93418	0.2	0.000730003	14	14	1	0.994784	0.43907	2.25385
ALKBH1-ENST00000216489.3:c.196C>T	2	2	5	4807	4782	4	5	0.753168	0.79569	0.157787	3.69932	9	ALKBH1	14	12	26	0.844822	1.16	0.497879	2.75105	0.346154	0.000938575	10	7	0.628769	1.42196	0.488128	4.40538
FANCM-ENST00000267430.5:c.5101C>T	3	1	5	4807	4782	4	5	0.753168	0.79569	0.157787	3.69932	9	FANCM	27	21	48	0.469833	1.28	0.696228	2.38618	0.1875	0.000938575	23	16	0.335859	1.43203	0.723303	2.9042
AXDND1-ENST00000367618.3:c.117_118insA	3	3	7	4807	4782	6	7	0.789858	0.852516	0.236508	2.96494	13	AXDND1	16	19	35	0.616202	0.84	0.402157	1.7211	0.371429	0.00135572	10	12	0.676517	0.82866	0.320339	2.09506
ACRBP-ENST00000229243.2:c.1585C>T	2	5	6	4807	4782	7	6	1	1.16081	0.333752	4.18426	13	ACRBP	10	9	19	1	1.11	0.40332	3.07784	0.684211	0.00135572	3	3	1	0.994796	0.13316	7.43179
BCCIP-ENST00000368759.5:c.599+1G>A	2	1	3	4807	4782	3	3	1	0.994796	0.13316	7.43179	6	BCCIP	5	5	10	1	0.99	0.228786	4.32551	0.6	0.000625717	2	2	1	0.994797	0.0721024	13.7252
C14orf37-ENST00000267485.7:c.698delC	5		5	4807	4782	5	5	1	0.994794	0.228786	4.32551	10	C14orf37	9	8	17	1	1.12	0.382975	3.33699	0.588235	0.00104286	4	3	1	1.32663	0.224306	9.05959
FANCM-ENST00000267430.5:c.5791C>T	7	6	13	4807	4782	13	13	1	0.994785	0.424373	2.33191	26	FANCM	27	21	48	0.469833	1.28	0.696228	2.38618	0.541667	0.00271144	14	8	0.285758	1.74295	0.681641	4.80049

## Sheet: Supp. Table 4b Recurrent MS
								Supplementary Table 7B: Frequently recurrent MS variants detected in sample size >3780 cases and >3839 controls
								PHASE 2 GENES - MS variants filtered by:
								% variant in cohort >0.1%
								% variant in gene > 10%
				FCC	HAPS	LP	Grand Total	Gene-Variant	total MS	% of variant in the gene	n.case	n.control	Variant_case	Variant_control	Variant_p.value	Variant_OR	Variant_conf.int.lower	Variant_conf.int.upper	Condel	PolyPhen	SIFT	CADD_PHRED	REVEL_score	GnomAD_v2.1_non_cancer_AF_nfe	GnomAD_v2.1_non_cancer_AF_popmax	Gene	Gene_case	Gene_control	Gene_p.value	Gene_OR	Gene_conf.int.lower	Gene_conf.int.upper	Residual_case	Residual_control	Residual_p.value	Residual_OR	Residual_conf.int.lower	Residual_conf.int.upper
				16	2		18	APEX1-ENST00000216714.3:c.50T>C	71	0.253521	4807	4782	18	0	7.51625e-06	Inf	4.3865	Inf	neutral(0.032)	benign(0)	tolerated(0.28)	5.834	0.215	0	0.000623312	APEX1	47	25	0.0124653	1.88	1.13095	3.19048	29	25	0.682694	1.15488	0.651922	2.05956
				11	8	2	21	FANCE-ENST00000229769.2:c.1028G>A	103	0.165049	4807	4782	16	1	0.000271836	15.9662	2.47809	667.713	deleterious(0.747)	probably_damaging(0.958)	tolerated(0.05)	19.1	0.176	2.5387e-05	0.0246234	FANCE	75	47	0.0136041	1.6	1.09164	2.35613	59	46	0.239011	1.27933	0.85341	1.92823
				8	8	1	17	RAD54B-ENST00000336148.5:c.940A>T	113	0.362832	4807	4782	32	9	0.000420019	3.55331	1.65551	8.47399	neutral(0.000)	benign(0.001)	tolerated(1)	5.816	0.055	2.6491e-05	0.0488042	RAD54B	98	61	0.00387439	1.61	1.15496	2.26112	66	52	0.228568	1.26625	0.864989	1.8621
				15	17	9	41	BAP1-ENST00000460680.1:c.1735G>A	88	0.125	5770	5741	11	0	0.000972243	Inf	2.50049	Inf	deleterious(0.476)	probably_damaging(0.997)	tolerated(0.5)	14.06	0.088	0	0.000363636	BAP1	51	38	0.201493	1.34	0.860687	2.09709	40	38	0.909662	1.04768	0.653987	1.68096
				4	7		11	MLH3-ENST00000355774.2:c.3488G>A	219	0.123288	4807	4782	22	5	0.00149317	4.39182	1.6211	14.8591	neutral(0.027)	benign(0.001)	tolerated(0.31)	11.25	0.061	8.479e-06	0.0286279	MLH3	129	117	0.477839	1.1	0.846485	1.42929	107	112	0.732697	0.949246	0.719095	1.25257
				11	11	5	27	MDM4-ENST00000367182.3:c.1162C>G	64	0.21875	4807	4782	13	1	0.00181917	12.9659	1.94553	549.741	deleterious(0.945)	probably_damaging(1)	deleterious(0)	18.2	0.348	0.000627725	0.00185502	MDM4	41	24	0.0456657	1.71	1.00447	2.95579	28	23	0.574892	1.21227	0.672287	2.20683
				9	4	1	14	OSBPL1A-ENST00000319481.3:c.476C>T	125	0.104	4807	4782	12	1	0.00339943	11.9668	1.76863	510.421	neutral(0.042)	benign(0.109)	tolerated(0.27)	9.994	0.005	0	0.0266823	OSBPL1A	82	59	0.0617235	1.39	0.979518	1.98052	70	58	0.327895	1.20356	0.835532	1.73936
				4	8	1	13	MC1R-ENST00000555147.1:c.359T>C	175	0.154286	4807	4782	21	6	0.00586158	3.49195	1.36184	10.5856	neutral(0.448)	benign(0.317)	deleterious(0.04)	17.12	0.021	0.000153447	0.0381878	MC1R	125	82	0.00309625	1.53	1.14539	2.05343	104	76	0.0420317	1.36924	1.00592	1.87089
				14	7	6	27	HSPBP1-ENST00000255631.5:c.248T>C	56	0.142857	3780	3839	0	8	0.00779691	0	0	0.594302	neutral(0.150)	benign(0.427)	tolerated(0.49)	14.52	0.007	0.00044417	0.00044417	HSPBP1	37	33	0.631813	1.14	0.692003	1.88556	37	25	0.126107	1.50798	0.881826	2.61908
				3	10	3	16	ZKSCAN3-ENST00000377255.3:c.1453T>C	58	0.172414	4807	4782	1	9	0.0114812	0.110367	0.00252154	0.797016	deleterious(0.850)	probably_damaging(0.962)	deleterious(0)	11.67	0.389	0.000411255	0.00105758	ZKSCAN3	27	30	0.692436	0.89	0.510934	1.55984	26	21	0.559158	1.23289	0.666036	2.30815
				1	5		6	MCPH1-ENST00000344683.5:c.647T>C	166	0.0963855	3780	3839	13	3	0.0120204	4.4117	1.21104	24.1557	neutral(0.420)	probably_damaging(0.956)	tolerated(0.35)	16.6	0.136	8.504e-06	0.0340801	MCPH1	107	77	0.020574	1.42	1.04801	1.94029	94	74	0.101574	1.29745	0.943162	1.79027
				11	6	6	23	NEIL1-ENST00000564784.1:c.733G>A	58	0.103448	4807	4782	6	0	0.0312043	Inf	1.17199	Inf	neutral(0.018)	benign(0.003)	tolerated(0.38)	10.39	0.038	5.0782e-05	0.00644156	NEIL1	52	35	0.0843633	1.48	0.945955	2.3504	46	35	0.264515	1.31038	0.824319	2.0996
				6	2	1	9	ZNF493-ENST00000392288.2:c.1772A>C	214	0.107477	4807	4782	17	6	0.0344904	2.82493	1.06152	8.7574	neutral(0.029)	benign(0.036)	tolerated(0.31)	13.8	0.105	0.000634648	0.000634648	ZNF493	40	34	0.0257699	1.17	1.0356	1.91201	23	28	0.486241	0.816296	0.448415	1.47195
				4	4	1	9	PYGB-ENST00000216962.4:c.1541C>G	179	0.106145	4807	4782	14	5	0.063326	2.79054	0.948805	9.90496	neutral(0.180)	possibly_damaging(0.438)	tolerated(0.25)	12.91	0.016	0.000177945	0.0389813	PYGB	100	100	1	0.99	0.743987	1.32992	86	95	0.499878	0.898754	0.661479	1.2197
				9	5	5	19	BRE-ENST00000344773.2:c.1096C>G	38	0.184211	4807	4782	1	6	0.0695199	0.165655	0.0036046	1.36616	neutral(0.453)	benign(0.107)	deleterious(0)	12.12	0.019	0.000122622	0.000133369	BRE	16	22	0.334636	0.72	0.354249	1.44239	15	16	0.859478	0.93239	0.428857	2.01641
				4	3	1	8	BLM-ENST00000355112.3:c.968A>G	206	0.131068	5770	5741	9	18	0.0860378	0.496734	0.196422	1.16556	neutral(0.450)	probably_damaging(0.984)	tolerated(0.37)	18.65	0.113	0.000721195	0.000721195	BLM	104	106	0.889321	0.98	0.735309	1.29459	95	88	0.655108	1.07532	0.794155	1.45744
				6	13	9	28	HAL-ENST00000261208.3:c.1609T>C	255	0.109804	5770	5741	19	9	0.0868042	2.104	0.906184	5.28491	deleterious(0.884)	probably_damaging(0.989)	deleterious(0)	23.7	0.362	0.000601012	0.000666293	HAL	145	111	0.0369532	1.31	1.0111	1.69437	126	102	0.124017	1.23417	0.94045	1.62286
				4	6	3	13	APEX2-ENST00000374987.3:c.1354C>T	88	0.147727	4807	4782	10	3	0.0920809	3.32079	0.854245	18.7861	neutral(0.034)	benign(0.01)	tolerated(0.27)	13.69	0.317	0.000274381	0.000291438	APEX2	53	38	0.140023	1.39	0.898482	2.17433	43	35	0.426438	1.22416	0.76379	1.97418
				5	5	3	13	C14orf37-ENST00000267485.7:c.1952C>G	109	0.119266	4807	4782	10	3	0.0920809	3.32079	0.854245	18.7861	deleterious(0.681)	possibly_damaging(0.75)	deleterious(0.01)	14.41	0.22	0.000389283	0.000644304	C14orf37	62	50	0.295937	1.24	0.836255	1.83651	52	47	0.686444	1.10171	0.72659	1.67439
				3	7	3	13	MPG-ENST00000219431.4:c.535G>A	111	0.117117	4807	4782	10	3	0.0920809	3.32079	0.854245	18.7861	deleterious(0.502)	benign(0.426)	deleterious(0.03)	10.36	0.135	0.000994991	0.000994991	MPG	61	53	0.509889	1.15	0.778763	1.69348	51	50	1	1.01485	0.671938	1.53345
				7	3	3	13	FANCL-ENST00000402135.3:c.770T>G	64	0.203125	5770	5741	10	3	0.0921165	3.32063	0.854321	18.7833	neutral(0.306)	benign(0.091)	tolerated(0.08)	6.608	0.026	3.4031e-05	0.0240533	FANCL	54	34	0.0414855	1.59	1.01198	2.51606	44	31	0.164149	1.41534	0.872361	2.32194
				8	5	5	18	PARPBP-ENST00000358383.5:c.1198G>A	78	0.230769	4807	4782	13	5	0.0959625	2.59069	0.865852	9.28997	neutral(0.042)	benign(0)	tolerated(0.22)	11.33	0.173	3.4176e-05	0.042981	PARPBP	52	42	0.351107	1.23	0.804273	1.90374	39	37	0.908437	1.04898	0.650373	1.69463
				7	6	5	18	UNG-ENST00000242576.2:c.805C>T	41	0.243902	4807	4782	8	2	0.109204	3.98339	0.794428	38.5349	deleterious(0.780)	probably_damaging(0.954)	deleterious(0.02)	27.8	0.431	0.000212585	0.000398792	UNG	23	20	0.7603	1.14	0.60026	2.20061	15	18	0.606077	0.828482	0.388162	1.74309
				5	3	2	10	STRADA-ENST00000336174.6:c.1184G>A	50	0.28	3780	3839	10	4	0.11546	2.54292	0.732599	11.1192	neutral(0.006)	benign(0.001)	tolerated(0.56)	10.32	0.026	0.000592588	0.000592588	STRADA	28	22	0.39655	1.29	0.712958	2.37932	18	18	1	1.01568	0.497623	2.07304
				6	4	4	14	PARP1-ENST00000366794.5:c.1505C>T	129	0.108527	4807	4782	4	10	0.117281	0.397434	0.0909096	1.37924	neutral(0.034)	benign(0.004)	tolerated(0.27)	2.451	0.042	0.000821171	0.000821171	PARP1	73	63	0.437323	1.16	0.81111	1.64875	69	53	0.171635	1.29937	0.893052	1.89975
				8	3	4	15	EYA4-ENST00000367895.5:c.1035G>C	59	0.254237	4807	4782	11	4	0.118201	2.73957	0.811016	11.8076	deleterious(0.919)	probably_damaging(0.998)	deleterious(0)	13.41	0.331	0.000944279	0.000944279	EYA4	36	24	0.153793	1.5	0.866648	2.62532	25	20	0.550603	1.24474	0.662782	2.36684
				7	4	4	15	NEIL1-ENST00000564784.1:c.203C>A	58	0.258621	4807	4782	11	4	0.118201	2.73957	0.811016	11.8076	neutral(0.036)	benign(0.029)	tolerated(0.26)	11.38	0.425	0	0.0138802	NEIL1	52	35	0.0843633	1.48	0.945955	2.3504	41	31	0.287083	1.31838	0.805318	2.17837
				3	3	1	7	FAM175A-ENST00000321945.7:c.941A>G	47	0.148936	4807	4782	6	1	0.124872	5.97399	0.724382	274.548	neutral(0.318)	benign(0.217)	tolerated(0.09)	14.46	0.578	0	0.000201342	FAM175A	28	19	0.241876	1.47	0.790327	2.78695	22	18	0.635163	1.21683	0.622094	2.41047
				3	3	1	7	USP2-ENST00000260187.2:c.1631A>T	116	0.181034	4807	4782	7	14	0.132409	0.496704	0.169531	1.31645	deleterious(0.730)	probably_damaging(0.94)	deleterious(0.05)	31	0.324	0.00086633	0.00086633	USP2	62	55	0.577105	1.12	0.766565	1.64888	55	41	0.182226	1.33831	0.875121	2.0613
				8	4	5	17	MLH1-ENST00000231790.2:c.1151T>A	116	0.146552	4807	4782	12	5	0.143132	2.39093	0.783286	8.66914	neutral(0.043)	benign(0.025)	tolerated(0.22)	10.53	0.023	8.474e-06	0.0362228	MLH1	83	56	0.0260454	1.48	1.04115	2.12502	71	51	0.083129	1.39063	0.954564	2.03852
				9	5	7	21	ZNF135-ENST00000401053.4:c.448G>T	157	0.191083	4807	4782	11	19	0.147975	0.575	0.246923	1.27304	deleterious(0.583)	possibly_damaging(0.718)	tolerated(0.06)	13.15	0.111	0.00105807	0.00105807	ZNF135	104	86	0.213066	1.21	0.895958	1.63085	93	67	0.0460401	1.3883	1.00049	1.93526
				4	1	1	6	OGG1-ENST00000302036.7:c.208G>A	75	0.173333	4807	4782	4	9	0.178172	0.441679	0.0993205	1.58393	neutral(0.148)	benign(0.336)	tolerated(0.22)	15.79	0.171	0.000364648	0.000364648	OGG1	33	42	0.298847	0.78	0.478186	1.26317	29	33	0.612659	0.873467	0.510743	1.48637
				4	1	1	6	HMGXB4-ENST00000216106.5:c.706C>T	70	0.114286	5770	5741	2	6	0.178462	0.331436	0.0327016	1.85463	neutral(0.049)	benign(0.001)	tolerated(0.2)	9.44	0.057	0.000245796	0.00039886	HMGXB4	42	28	0.118567	1.5	0.904325	2.50979	40	22	0.0296093	1.81459	1.05133	3.21026
				4	5	4	13	RAD54B-ENST00000336148.5:c.2695A>G	113	0.185841	4807	4782	14	7	0.188793	1.99234	0.751732	5.83755	deleterious(0.605)	possibly_damaging(0.77)	tolerated(0.07)	12.16	0.137	0.00104815	0.00104815	RAD54B	98	61	0.00387439	1.61	1.15496	2.26112	84	54	0.0126634	1.55712	1.09045	2.23982
				3	3	2	8	FANCC-ENST00000289081.3:c.934A>G	94	0.159574	5770	5741	5	10	0.2087	0.497083	0.133229	1.59733	neutral(0.209)	possibly_damaging(0.522)	tolerated(0.27)	9.207	0.007	0.000482315	0.000482315	FANCC	51	51	1	0.99	0.660246	1.49927	46	41	0.667183	1.11724	0.716077	1.74846
				3	3	2	8	BABAM1-ENST00000359435.4:c.590C>T	47	0.12766	4807	4782	5	1	0.218613	4.97726	0.556699	235.244	neutral(0.006)	benign(0.003)	tolerated(0.57)	10.5	0.155	5.7935e-05	0.000327439	BABAM1	28	25	0.783296	1.11	0.625674	1.99671	23	24	0.884875	0.953114	0.513294	1.76586
				5	2	3	10	HOXD9-ENST00000249499.6:c.20G>A	46	0.130435	4807	4782	5	1	0.218613	4.97726	0.556699	235.244	neutral(0.059)	benign(0.003)	tolerated(0.16)	18.62	0.148	0.00018878	0.000351088	HOXD9	34	13	0.00302183	2.61	1.34204	5.40185	29	12	0.0113458	2.41255	1.1922	5.19675
				4	4	4	12	APEX2-ENST00000374987.3:c.979C>T	88	0.113636	4807	4782	3	7	0.225134	0.425997	0.0710433	1.86748	neutral(0.297)	benign(0.012)	tolerated(0.09)	12.51	0.12	0.000309657	0.00167867	APEX2	53	38	0.140023	1.39	0.898482	2.17433	50	31	0.043989	1.61078	1.00701	2.61372
				6	2	4	12	NEIL3-ENST00000264596.3:c.721G>T	67	0.149254	4807	4782	3	7	0.225134	0.425997	0.0710433	1.86748	neutral(0.220)	possibly_damaging(0.485)	tolerated(0.17)	14.17	0.119	0.000688111	0.000688111	NEIL3	34	29	0.366331	1.17	0.78394	2.01601	31	22	0.270435	1.40432	0.786012	2.54958
				6	2	4	12	ZNF135-ENST00000401053.4:c.649C>T	157	0.229299	4807	4782	22	14	0.242154	1.56576	0.764938	3.31341	neutral(0.050)	benign(0)	tolerated(0.19)	6.75	0.031	0.00086407	0.0324709	ZNF135	104	86	0.213066	1.21	0.895958	1.63085	82	72	0.465045	1.13526	0.814835	1.58461
				7	1	4	12	DUSP27-ENST00000361200.2:c.955G>A	226	0.115044	4807	4782	10	16	0.245969	0.620995	0.251652	1.45717	neutral(0.323)	benign(0.054)	tolerated(0.07)	17.63	0.158	0.000689301	0.000689301	DUSP27	149	105	0.00618764	1.42	1.09863	1.85327	139	89	0.000990607	1.57008	1.19079	2.07915
				5		2	7	ATAD3C-ENST00000378785.2:c.983G>A	126	0.0952381	4807	4782	4	8	0.265325	0.497019	0.109446	1.8567	neutral(0.289)	benign(0.051)	tolerated(0.1)	9.895	0.439	0.000416482	0.00080253	ATAD3C	68	59	0.47517	1.15	0.796515	1.66057	64	51	0.260362	1.2517	0.850846	1.84964
				4	1	2	7	MUTYH-ENST00000372098.3:c.812G>A	130	0.1	4807	4782	9	4	0.266539	2.24058	0.624775	9.96377	neutral(0.349)	possibly_damaging(0.815)	tolerated(0.23)	14.67	0.14	0.000348906	0.000349705	MUTYH	73	62	0.386354	1.17	0.823182	1.67858	64	58	0.649001	1.099	0.756372	1.59978
				4	1	2	7	ZNF493-ENST00000392288.2:c.1791T>A	214	0.14486	4807	4782	19	12	0.28031	1.5773	0.726003	3.56728	neutral(0.364)	benign(0.001)	deleterious(0.03)	1.434	0.028	0.000678605	0.00060235	ZNF493	40	34	0.0257699	1.17	1.0356	1.91201	21	22	0.879836	0.949347	0.495921	1.81253
				2	3	2	7	ZNF493-ENST00000392288.2:c.1792A>G	214	0.14486	4807	4782	19	12	0.28031	1.5773	0.726003	3.56728	neutral(0.000)	benign(0)	tolerated(1)	0.006	0.039	0.000628206	0.000562596	ZNF493	40	34	0.0257699	1.17	1.0356	1.91201	21	22	0.879836	0.949347	0.495921	1.81253
				6		3	9	HMGXB4-ENST00000216106.5:c.1579C>T	70	0.114286	5770	5741	6	2	0.288904	2.98692	0.533781	30.2731	deleterious(0.945)	probably_damaging(1)	deleterious(0)	25.8	0.801	8.7968e-05	8.7968e-05	HMGXB4	42	28	0.118567	1.5	0.904325	2.50979	36	26	0.251665	1.37998	0.809229	2.3836
				3	3	3	9	HMGXB4-ENST00000216106.5:c.262A>G	70	0.114286	5770	5741	6	2	0.288904	2.98692	0.533781	30.2731	deleterious(0.693)	probably_damaging(0.964)	tolerated(0.1)	13.56	0.088	9.496e-05	9.496e-05	HMGXB4	42	28	0.118567	1.5	0.904325	2.50979	36	26	0.251665	1.37998	0.809229	2.3836
				2	4	3	9	OSBPL1A-ENST00000319481.3:c.2491G>A	125	0.288	4807	4782	15	21	0.321906	0.709693	0.339887	1.44623	neutral(0.059)	benign(0.002)	tolerated(0.17)	11.22	0.071	0.000744765	0.000744765	OSBPL1A	82	59	0.0617235	1.39	0.979518	1.98052	67	38	0.00576341	1.76453	1.16536	2.70665
				1	3	2	6	HAL-ENST00000261208.3:c.322C>T	255	0.0980392	5770	5741	10	15	0.325239	0.662758	0.266048	1.57851	deleterious(0.536)	possibly_damaging(0.511)	deleterious(0.03)	17.67	0.609	0.00107476	0.00107476	HAL	145	111	0.0369532	1.31	1.0111	1.69437	135	96	0.0114533	1.4087	1.07338	1.85457
				2	2	2	6	LIG4-ENST00000356922.4:c.1972A>G	133	0.12782	5770	5741	11	6	0.331971	1.82559	0.61836	6.01641	neutral(0.000)	benign(0.003)	tolerated(1)	0.005	0.193	6.7758e-05	0.0168294	LIG4	78	71	0.621089	1.09	0.781467	1.53463	67	65	0.930313	1.02589	0.716799	1.46905
				1	3	2	6	PLK3-ENST00000372201.4:c.535C>T	72	0.138889	3780	3839	3	7	0.343575	0.434828	0.072506	1.90657	deleterious(0.752)	possibly_damaging(0.813)	deleterious(0)	19.17	0.187	0.000821658	0.000839995	PLK3	37	35	0.81323	1.07	0.656699	1.76086	34	28	0.445421	1.23532	0.725442	2.11939
				2	2	2	6	BCCIP-ENST00000368759.5:c.106G>A	70	0.257143	4807	4782	7	11	0.357612	0.632552	0.2077	1.78856	neutral(0.346)	benign(0.022)	deleterious(0.05)	8.091	0.057	0.000872646	0.000872646	BCCIP	38	35	0.814469	1.08	0.663374	1.76522	31	24	0.417498	1.28676	0.729712	2.29496
				4		2	6	FANCF-ENST00000327470.3:c.385C>G	82	0.134146	4807	4782	4	7	0.386198	0.568134	0.121876	2.23649	deleterious(0.707)	probably_damaging(0.978)	tolerated(0.1)	18.58	0.069	0.000960999	0.000960999	FANCF	44	41	0.827716	1.07	0.68064	1.67972	40	34	0.559957	1.17176	0.721785	1.91209
				2	2	2	6	KATNA1-ENST00000367411.2:c.791C>T	50	0.22	4807	4782	4	7	0.386198	0.568134	0.121876	2.23649	deleterious(0.945)	probably_damaging(1)	deleterious(0)	34	0.793	0.000288429	0.000288429	KATNA1	28	27	1	1.03	0.585169	1.82233	24	20	0.650883	1.19471	0.63147	2.28383
				2	2	2	6	C14orf37-ENST00000267485.7:c.1485G>T	109	0.110092	4807	4782	8	4	0.387412	1.9911	0.532997	9.042	neutral(0.002)	benign(0.001)	tolerated(0.7)	2.892	0.057	0.000897058	0.00200803	C14orf37	62	50	0.295937	1.24	0.836255	1.83651	54	46	0.48197	1.16969	0.772979	1.77651
				5	6	6	17	HOXD9-ENST00000249499.6:c.463G>C	46	0.26087	4807	4782	8	4	0.387412	1.9911	0.532997	9.042	deleterious(0.694)	possibly_damaging(0.775)	deleterious(0.01)	25.7	0.826	0.000690506	0.00205311	HOXD9	34	13	0.00302183	2.61	1.34204	5.40185	26	9	0.00590509	2.88392	1.30776	7.0021
				4	1	3	8	NEIL3-ENST00000264596.3:c.595C>G	67	0.179104	4807	4782	8	4	0.387412	1.9911	0.532997	9.042	deleterious(0.826)	probably_damaging(0.936)	deleterious(0)	23.7	0.789	3.3904e-05	0.0102868	NEIL3	34	29	0.366331	1.17	0.78394	2.01601	26	25	1	1.03478	0.57338	1.87099
				5	5	6	16	RAD51D-ENST00000590016.1:c.26G>C	77	0.155844	4807	4782	8	4	0.387412	1.9911	0.532997	9.042	neutral(0.000)	benign(0.001)	tolerated(1)	1.929	0.229	0.000689596	0.000689596	RAD51D	56	30	0.00644934	1.87	1.17538	3.01918	48	26	0.0137381	1.84486	1.11978	3.10313
				9	1	6	16	ATAD3C-ENST00000378785.2:c.1067C>T	126	0.103175	4807	4782	5	8	0.422444	0.62139	0.159822	2.15611	deleterious(0.546)	benign(0.431)	deleterious(0.01)	13.23	0.391	0.000202861	0.000202861	ATAD3C	68	59	0.47517	1.15	0.796515	1.66057	63	51	0.300173	1.23188	0.836108	1.82269
				4	1	3	8	BUB1B-ENST00000287598.6:c.1227A>C	95	0.136842	4807	4782	5	8	0.422444	0.62139	0.159822	2.15611	deleterious(0.771)	probably_damaging(0.998)	tolerated(0.09)	19.77	0.321	0.000414867	0.000414867	BUB1B	52	54	0.845617	0.96	0.640022	1.43128	47	46	1	1.01659	0.661019	1.56429
				4	1	3	8	MPG-ENST00000219431.4:c.64A>C	111	0.216216	4807	4782	10	14	0.422609	0.709996	0.281851	1.72049	neutral(0.253)	benign(0.013)	tolerated(0.13)	8.809	0.069	0.000843817	0.00111572	MPG	61	53	0.509889	1.15	0.778763	1.69348	51	39	0.244024	1.30408	0.84092	2.03627
				4	1	3	8	STRADA-ENST00000336174.6:c.104C>T	50	0.28	3780	3839	5	9	0.423715	0.563694	0.148262	1.87499	neutral(0.000)	benign(0)	tolerated(1)	12.01	0.079	0.000710852	0.0047014	STRADA	28	22	0.39655	1.29	0.712958	2.37932	23	13	0.0958474	1.80158	0.873663	3.87828
				7	1	5	13	PER1-ENST00000317276.4:c.3587C>T	231	0.116883	3780	3839	11	16	0.441625	0.697386	0.292194	1.60252	deleterious(0.667)	possibly_damaging(0.805)	deleterious(0.03)	23.2	0.105	0.000526888	0.000526888	PER1	123	105	0.201346	1.2	0.910472	1.57353	112	89	0.0861417	1.28651	0.961447	1.72567
				6	2	5	13	ELL-ENST00000262809.4:c.1276G>A	94	0.159574	3240	3159	6	9	0.448701	0.649398	0.189973	2.04569	neutral(0.000)	benign(0.002)	tolerated(1)	3.151	0.016	0.000789333	0.00100453	ELL	56	63	0.459686	0.86	0.589955	1.26356	50	54	0.622024	0.901269	0.598962	1.35384
				10	9	12	31	CDCA7-ENST00000306721.3:c.470C>T	39	0.153846	4807	4782	2	4	0.451788	0.497228	0.0449589	3.47132	neutral(0.034)	benign(0.005)	tolerated(0.27)	17.46	0.102	0.000203149	0.000442745	CDCA7	23	17	0.428684	1.35	0.688	2.69085	21	13	0.228706	1.60956	0.768141	3.50301
				10	9	12	31	ZNF695-ENST00000339986.7:c.1145G>A	60	0.1	4807	4782	2	4	0.451788	0.497228	0.0449589	3.47132	deleterious(0.880)	probably_damaging(0.998)	deleterious(0.01)	15.91	0.285	8.5135e-05	0.00152359	ZNF695	41	28	0.146667	1.46	0.879979	2.4568	39	24	0.0760219	1.6215	0.949228	2.82348
				12	10	14	36	APEX1-ENST00000216714.3:c.62C>T	71	0.0985915	4807	4782	5	2	0.452965	2.48847	0.407134	26.1537	deleterious(0.547)	possibly_damaging(0.69)	tolerated(0.08)	14.71	0.054	0.00021212	0.000627174	APEX1	47	25	0.0124653	1.88	1.13095	3.19048	42	23	0.0243598	1.82367	1.07004	3.18238
				7	2	6	15	DPEP1-ENST00000393092.3:c.649G>A	73	0.0958904	4807	4782	5	2	0.452965	2.48847	0.407134	26.1537	deleterious(0.712)	possibly_damaging(0.854)	deleterious(0.02)	16.22	0.463	0	0.00658455	DPEP1	45	36	0.372275	1.25	0.784263	1.99151	40	34	0.559957	1.17176	0.721785	1.91209
				4	8	9	21	ERCC1-ENST00000013807.5:c.466C>T	47	0.148936	4807	4782	5	2	0.452965	2.48847	0.407134	26.1537	deleterious(0.935)	probably_damaging(0.999)	deleterious(0)	17.35	0.425	0.000188074	0.000188074	ERCC1	31	16	0.0395348	1.93	1.02405	3.79024	26	14	0.080102	1.85197	0.930881	3.84208
				3	5	6	14	FANCF-ENST00000327470.3:c.633G>T	82	0.182927	4807	4782	6	9	0.452989	0.66281	0.193975	2.08695	neutral(0.117)	benign(0.281)	tolerated(0.28)	17.11	0.06	0.00051503	0.00051503	FANCF	44	41	0.827716	1.07	0.68064	1.67972	38	32	0.549041	1.18275	0.718172	1.95918
				1	3	3	7	MUTYH-ENST00000372098.3:c.916C>T	130	0.123077	4807	4782	10	6	0.454141	1.65927	0.545869	5.55929	neutral(0.241)	benign(0.004)	tolerated(0.15)	8.773	0.592	0.000931288	0.000927106	MUTYH	73	62	0.386354	1.17	0.823182	1.67858	63	56	0.580284	1.12072	0.767572	1.63996
				11	2	10	23	USP7-ENST00000344836.4:c.2812A>C	45	0.355556	4807	4782	10	6	0.454141	1.65927	0.545869	5.55929	neutral(0.035)	benign(0.052)	tolerated(0.28)	16.47	0.103	0.000956314	0.00124789	USP7	29	16	0.0718309	1.81	0.948466	3.56864	19	10	0.135493	1.89352	0.836675	4.5642
				4	5	7	16	HSPBP1-ENST00000255631.5:c.472G>T	56	0.142857	3780	3839	5	3	0.504312	1.69347	0.329229	10.9147	neutral(0.002)	benign(0.004)	tolerated(0.73)	5.262	0.054	0	0.0158436	HSPBP1	37	33	0.631813	1.14	0.692003	1.88556	32	30	0.799351	1.08399	0.636465	1.85072
				5		4	9	KATNA1-ENST00000367411.2:c.178A>T	50	0.16	4807	4782	3	5	0.506521	0.596663	0.0925874	3.06856	neutral(0.310)	benign(0.122)	tolerated(0.08)	15.93	0.061	0.000163483	0.000163483	KATNA1	28	27	1	1.03	0.585169	1.82233	25	22	0.770352	1.13112	0.611159	2.10764
				4	1	4	9	PARPBP-ENST00000358383.5:c.1046G>T	78	0.115385	4807	4782	6	3	0.50762	1.99069	0.42485	12.3089	neutral(0.300)	benign(0)	tolerated(0.08)	8.638	0.058	0.000653839	0.000788357	PARPBP	52	42	0.351107	1.23	0.804273	1.90374	46	39	0.513671	1.17501	0.748663	1.85247
				8	3	9	20	ALKBH3-ENST00000302708.4:c.136G>C	53	0.169811	5770	5741	6	3	0.507654	1.99085	0.424933	12.3088	deleterious(0.869)	probably_damaging(0.98)	deleterious(0)	22.5	0.728	0.000347058	0.00504792	ALKBH3	43	21	0.00798567	2.05	1.18552	3.63298	37	18	0.0142401	2.05184	1.1374	3.83336
				10	1	9	20	DUSP27-ENST00000361200.2:c.970C>A	226	0.10177	4807	4782	10	13	0.539747	0.764764	0.299867	1.89015	neutral(0.021)	benign(0.09)	tolerated(0.41)	11.5	0.052	0.000814795	0.000814795	DUSP27	149	105	0.00618764	1.42	1.09863	1.85327	139	92	0.0021391	1.51792	1.15419	2.004
				9	3	10	22	PARP4-ENST00000381989.3:c.4154C>T	242	0.0950413	5770	5741	10	13	0.53986	0.764977	0.300002	1.89033	neutral(0.050)	benign(0)	tolerated(0.19)	3.278	0.012	0.000610428	0.000610428	PARP4	126	123	0.898154	1.02	0.78672	1.3219	116	110	0.737205	1.05027	0.799875	1.37971
				5	1	5	11	SMUG1-ENST00000508394.2:c.143C>T	33	0.363636	4807	4782	5	7	0.579837	0.710298	0.177651	2.60191	neutral(0.051)	benign(0.094)	tolerated(0.21)	9.925	0.108	0.000931383	0.000994785	SMUG1	14	19	0.389536	0.73	0.339294	1.54242	9	12	0.521957	0.745648	0.277199	1.93017
				3	3	5	11	CLK1-ENST00000434813.2:c.92G>A	55	0.236364	4807	4782	8	5	0.580809	1.59258	0.458972	6.19195	neutral(0.406)	benign(0.015)	deleterious(0.01)	6.751	0.05	0.00082574	0.00306539	CLK1	36	24	0.153793	1.5	0.866648	2.62532	28	19	0.241876	1.46868	0.790327	2.78695
				7	6	11	24	NEIL2-ENST00000284503.6:c.910C>A	102	0.127451	4807	4782	8	5	0.580809	1.59258	0.458972	6.19195	deleterious(0.880)	probably_damaging(0.998)	deleterious(0.01)	15.69	0.246	8.489e-06	0.0212036	NEIL2	57	50	0.63789	1.14	0.751562	1.6329	49	45	0.756101	1.08405	0.706865	1.66603
				3	4	6	13	ERCC4-ENST00000311895.7:c.1727G>C	208	0.139423	4807	4782	13	16	0.583154	0.807774	0.357017	1.79336	neutral(0.373)	benign(0.11)	deleterious(0.03)	16.86	0.274	0.000958313	0.00128227	ERCC4	113	106	0.682015	1.06	0.804812	1.40207	100	90	0.509959	1.10755	0.822195	1.49369
				10	6	14	30	NEIL2-ENST00000284503.6:c.367C>A	102	0.137255	4807	4782	6	8	0.606049	0.745807	0.213143	2.4532	neutral(0.029)	benign(0.065)	tolerated(0.32)	9.629	0.031	0.000371452	0.000805328	NEIL2	57	50	0.63789	1.14	0.751562	1.6329	51	42	0.404781	1.21017	0.786932	1.87003
				6	2	7	15	OGG1-ENST00000302036.7:c.1043G>A	75	0.186667	4807	4782	6	8	0.606049	0.745807	0.213143	2.4532	neutral(0.406)	benign(0.005)	deleterious(0.01)	11.26	0.041	0.000651791	0.000696682	OGG1	33	42	0.298847	0.78	0.478186	1.26317	27	34	0.371487	0.788823	0.456985	1.3493
				5	4	8	17	ACRBP-ENST00000229243.2:c.526G>A	58	0.258621	4807	4782	9	6	0.60697	1.49305	0.474188	5.10175	.	benign(0.404)	.	15.07	0.102	0.000728567	0.0128312	ACRBP	47	35	0.222385	1.34	0.844576	2.14141	38	29	0.326843	1.30591	0.782912	2.19942
				6	4	9	19	ELL-ENST00000262809.4:c.727G>A	94	0.212766	3240	3159	9	11	0.65957	0.797194	0.291563	2.11939	neutral(0.188)	possibly_damaging(0.539)	tolerated(0.58)	13.4	0.14	0.00094679	0.0108447	ELL	56	63	0.459686	0.86	0.589955	1.26356	47	52	0.544652	0.87952	0.578064	1.33508
				6	5	10	21	CCDC60-ENST00000327554.2:c.641C>A	105	0.190476	4807	4782	9	11	0.662489	0.813597	0.297693	2.16184	deleterious(0.490)	probably_damaging(0.999)	tolerated(1)	17.26	0.048	0.000471108	0.00186491	CCDC60	49	60	0.290402	0.81	0.542887	1.20491	40	49	0.339476	0.810523	0.519074	1.25898
				7	6	12	25	TPP1-ENST00000299427.6:c.1241A>T	123	0.170732	5770	5741	12	9	0.663353	1.32728	0.512835	3.56971	deleterious(0.879)	probably_damaging(0.986)	deleterious(0)	23	0.869	0.000550064	0.000550064	TPP1	71	56	0.211613	1.26	0.876634	1.83236	59	47	0.283218	1.25156	0.837105	1.88038
				7	1	8	16	PARP2-ENST00000250416.5:c.965G>A	91	0.252747	4807	4782	13	10	0.677293	1.294	0.523584	3.30012	neutral(0.017)	benign(0.009)	tolerated(0.39)	15.57	0.058	0.000595046	0.000595046	PARP2	58	38	0.0508187	1.52	0.993461	2.3643	45	28	0.05946	1.60436	0.97746	2.6756
				2	2	4	8	BABAM1-ENST00000359435.4:c.766G>A	47	0.12766	4807	4782	4	2	0.687409	1.99027	0.285089	22.0117	neutral(0.023)	benign(0.198)	tolerated(0.62)	10.88	0.022	0.00032537	0.00032537	BABAM1	28	25	0.783296	1.11	0.625674	1.99671	24	23	1	1.03825	0.560391	1.9279
				2	1	3	6	C1orf86-ENST00000378546.4:c.95G>C	23	0.26087	4807	4782	4	2	0.687409	1.99027	0.285089	22.0117	neutral(0.034)	benign(0.23)	tolerated(0.48)	10.6	0.061	2.5714e-05	0.0107853	C1orf86	16	14	0.855324	1.14	0.519496	2.51913	12	12	1	0.994787	0.408331	2.42354
				3		3	6	RAD51B-ENST00000487270.1:c.226G>A	39	0.153846	4807	4782	4	2	0.687409	1.99027	0.285089	22.0117	neutral(0.009)	benign(0.069)	tolerated(0.59)	8.706	0.017	0.000397934	0.000988142	RAD51B	26	13	0.0528028	1.99	0.987396	4.23331	22	11	0.0796601	1.994	0.925531	4.55958
				3	1	4	8	BCCIP-ENST00000368759.5:c.10A>G	70	0.1	4807	4782	3	4	0.725769	0.745966	0.109234	4.41192	deleterious(0.663)	possibly_damaging(0.795)	deleterious(0.03)	14.32	0.152	0.000268343	0.000268343	BCCIP	38	35	0.814469	1.08	0.663374	1.76522	35	31	0.711338	1.12405	0.672009	1.88831
				3	1	4	8	NEIL1-ENST00000564784.1:c.745G>A	58	0.12069	4807	4782	3	4	0.725769	0.745966	0.109234	4.41192	neutral(0.050)	benign(0.017)	tolerated(0.2)	10.15	0.061	0.000347075	0.000503261	NEIL1	52	35	0.0843633	1.48	0.945955	2.3504	49	31	0.0557044	1.57824	0.984509	2.56524
				2	2	4	8	ZNF695-ENST00000339986.7:c.350G>A	60	0.116667	4807	4782	3	4	0.725769	0.745966	0.109234	4.41192	neutral(0.435)	probably_damaging(0.948)	tolerated(0.21)	9.834	0.038	0.000145086	0.0138283	ZNF695	41	28	0.146667	1.46	0.879979	2.4568	38	24	0.0969413	1.5796	0.921681	2.7574
				8		8	16	BABAM1-ENST00000359435.4:c.656G>A	47	0.170213	4807	4782	5	3	0.726456	1.65859	0.322505	10.6886	deleterious(0.935)	probably_damaging(0.999)	deleterious(0)	19.5	0.584	0.000427016	0.000427016	BABAM1	28	25	0.783296	1.11	0.625674	1.99671	23	22	1	1.04022	0.553379	1.96013
				4	4	8	16	NEIL3-ENST00000264596.3:c.395A>T	67	0.119403	4807	4782	5	3	0.726456	1.65859	0.322505	10.6886	deleterious(0.826)	probably_damaging(0.936)	deleterious(0)	17.05	0.644	0.000553914	0.000852449	NEIL3	34	29	0.366331	1.17	0.78394	2.01601	29	26	0.787145	1.11023	0.630115	1.96561
				7	4	11	22	NEIL3-ENST00000264596.3:c.396C>G	67	0.119403	4807	4782	5	3	0.726456	1.65859	0.322505	10.6886	neutral(0.047)	benign(0.196)	tolerated(0.3)	5.5	0.191	0.000554826	0.000851723	NEIL3	34	29	0.366331	1.17	0.78394	2.01601	29	26	0.787145	1.11023	0.630115	1.96561
				6	7	13	26	PARPBP-ENST00000358383.5:c.346G>T	78	0.115385	4807	4782	4	5	0.753168	0.79569	0.157787	3.69932	neutral(0.002)	benign(0.001)	tolerated(0.74)	0.015	0.009	0.000817359	0.000817359	PARPBP	52	42	0.351107	1.23	0.804273	1.90374	48	37	0.275997	1.29344	0.82322	2.04682
				12	1	13	26	XRCC5-ENST00000392133.3:c.1550A>G	59	0.152542	4807	4782	4	5	0.753168	0.79569	0.157787	3.69932	neutral(0.016)	benign(0.004)	tolerated(0.39)	8.015	0.066	0.00015246	0.00015246	XRCC5	34	24	0.235716	1.41	0.811769	2.49304	30	19	0.151427	1.57424	0.856148	2.96428
				9	3	13	25	ZKSCAN3-ENST00000377255.3:c.392C>T	58	0.155172	4807	4782	4	5	0.753168	0.79569	0.157787	3.69932	neutral(0.029)	benign(0.182)	tolerated(0.45)	16.05	0.054	0.000127196	0.000127196	ZKSCAN3	27	30	0.692436	0.89	0.510934	1.55984	23	25	0.774366	0.914831	0.495369	1.68219
				4	3	8	15	FANCL-ENST00000402135.3:c.676C>T	64	0.140625	5770	5741	4	5	0.753206	0.795855	0.157837	3.69967	deleterious(0.863)	probably_damaging(0.995)	deleterious(0.01)	18.39	0.308	7.619e-05	7.619e-05	FANCL	54	34	0.0414855	1.59	1.01198	2.51606	50	29	0.0233781	1.72164	1.0668	2.82603
				3	4	8	15	RXFP4-ENST00000368318.3:c.863C>T	91	0.120879	4807	4782	5	6	0.773715	0.828839	0.199958	3.26172	deleterious(0.529)	possibly_damaging(0.446)	deleterious(0.02)	11.22	0.181	0.000694021	0.000738283	RXFP4	54	42	0.259226	1.28	0.83902	1.97121	49	36	0.190911	1.35763	0.863303	2.15331
				5	1	7	13	XRCC1-ENST00000262887.5:c.352C>T	110	0.1	4807	4782	5	6	0.773715	0.828839	0.199958	3.26172	deleterious(0.845)	probably_damaging(0.957)	deleterious(0)	21	0.257	0.000796975	0.000822241	XRCC1	53	57	0.702119	0.92	0.622161	1.37071	48	51	0.762643	0.935617	0.616144	1.41886
				6		7	13	LRWD1-ENST00000292616.5:c.712G>A	125	0.104	4807	4782	6	7	0.789858	0.852516	0.236508	2.96494	neutral(0.034)	benign(0.001)	tolerated(0.26)	11.73	0.039	0.000610112	0.000610112	LRWD1	71	56	0.211115	1.27	0.876564	1.83374	65	49	0.157435	1.32397	0.897646	1.96382
				4	1	6	11	MUTYH-ENST00000372098.3:c.1249C>A	130	0.1	4807	4782	6	7	0.789858	0.852516	0.236508	2.96494	deleterious(0.492)	possibly_damaging(0.571)	tolerated(0.09)	14.02	0.45	0.000652167	0.000805223	MUTYH	73	62	0.386354	1.17	0.823182	1.67858	67	55	0.316409	1.21481	0.835619	1.77247
				4	1	6	11	FANCL-ENST00000402135.3:c.203G>C	64	0.21875	5770	5741	8	6	0.790409	1.32705	0.403498	4.64392	neutral(0.053)	benign(0.057)	tolerated(0.2)	10.63	0.041	0.000813559	0.000813559	FANCL	54	34	0.0414855	1.59	1.01198	2.51606	46	28	0.0467366	1.63962	1.00174	2.72805
				2	3	6	11	USP2-ENST00000260187.2:c.335G>A	116	0.12931	4807	4782	7	8	0.802972	0.870274	0.268392	2.74876	neutral(0.043)	benign(0.078)	tolerated(0.24)	12.09	0.127	0.000465605	0.000604278	USP2	62	55	0.577105	1.12	0.766565	1.64888	55	47	0.486254	1.16601	0.773802	1.76315
				1	4	6	11	MSH2-ENST00000233146.2:c.138C>G	152	0.105263	4807	4782	9	7	0.803466	1.27952	0.423638	4.0463	deleterious(0.797)	possibly_damaging(0.895)	deleterious(0)	26.7	0.887	0.000422997	0.000422997	MSH2	99	66	0.0117996	1.5	1.0863	2.08961	90	59	0.0130377	1.52729	1.08486	2.16397
				6	3	11	20	FANCB-ENST00000398334.1:c.2090C>T	123	0.162602	4807	4782	11	9	0.823631	1.21633	0.45776	3.32416	neutral(0.001)	benign(0.008)	tolerated(0.83)	0.147	0.054	0.000499625	0.000499625	FANCB	75	60	0.225025	1.25	0.87415	1.78638	64	51	0.260362	1.2517	0.850846	1.84964
				8	5	16	29	MDM4-ENST00000367182.3:c.458A>G	64	0.3125	4807	4782	11	9	0.823631	1.21633	0.45776	3.32416	neutral(0.011)	benign(0)	tolerated(0.47)	0.003	0.066	0.000753918	0.000753918	MDM4	41	24	0.0456657	1.71	1.00447	2.95579	30	15	0.0352971	1.99566	1.03907	3.99711
				5	4	11	20	NRIP1-ENST00000400202.1:c.734G>C	192	0.114583	4807	4782	12	10	0.831631	1.19422	0.472343	3.08901	deleterious(0.718)	probably_damaging(0.985)	tolerated(0.1)	16.62	0.173	0.000864935	0.000864935	NRIP1	110	84	0.0697038	1.31	0.974001	1.76657	98	74	0.0766616	1.324	0.966254	1.82065
				4		5	9	ALKBH3-ENST00000302708.4:c.565G>A	53	0.45283	5770	5741	13	11	0.838664	1.17626	0.485801	2.9022	neutral(0.360)	benign(0.168)	deleterious(0.05)	20.7	0.171	0.000973092	0.000973092	ALKBH3	43	21	0.00798567	2.05	1.18552	3.63298	30	10	0.00218622	2.99521	1.42341	6.87506
				4		5	9	MC1R-ENST00000555147.1:c.112G>A	175	0.142857	4807	4782	12	13	0.844432	0.918098	0.38247	2.1848	neutral(0.273)	benign(0.03)	tolerated(0.11)	10.18	0.35	0.000844739	0.000844739	MC1R	125	82	0.00309625	1.53	1.14539	2.05343	113	69	0.00123972	1.64422	1.20457	2.25809
				2	2	5	9	DCLRE1A-ENST00000361384.2:c.1867T>C	105	0.285714	4807	4782	16	14	0.855324	1.13735	0.519496	2.51913	neutral(0.323)	benign(0.011)	tolerated(0.06)	11.65	0.045	0.000762402	0.000762402	DCLRE1A	61	48	0.247751	1.27	0.852248	1.89473	45	34	0.258581	1.3196	0.824992	2.12843
				3	1	5	9	DPEP1-ENST00000393092.3:c.1134G>T	73	0.0958904	4807	4782	4	3	1	1.32663	0.224306	9.05959	neutral(0.392)	benign(0.26)	deleterious(0.03)	12.82	0.228	0.000135934	0.000201662	DPEP1	45	36	0.372275	1.25	0.784263	1.99151	41	33	0.414291	1.23796	0.762228	2.02462
				3	1	5	9	FANCF-ENST00000327470.3:c.241G>T	82	0.109756	4807	4782	5	4	1	1.24372	0.267512	6.27184	neutral(0.002)	benign(0.024)	tolerated(0.84)	10.9	0.021	0.000433445	0.000433445	FANCF	44	41	0.827716	1.07	0.68064	1.67972	39	37	0.908437	1.04898	0.650373	1.69463
				5	2	9	16	DCLRE1A-ENST00000361384.2:c.1376C>T	105	0.104762	4807	4782	6	5	1	1.19398	0.303352	4.94911	neutral(0.372)	benign(0.104)	deleterious(0.03)	8.76	0.092	0.000541914	0.000541914	DCLRE1A	61	48	0.247751	1.27	0.852248	1.89473	55	43	0.264109	1.27554	0.838511	1.95157
				4	6	13	23	XRCC3-ENST00000553264.1:c.448C>T	75	0.146667	4807	4782	6	5	1	1.19398	0.303352	4.94911	deleterious(0.911)	probably_damaging(0.997)	deleterious(0)	17.05	0.836	0.000293772	0.000293772	XRCC3	47	29	0.0496037	1.62	0.995645	2.671	41	24	0.0456657	1.70536	1.00447	2.95579
				6	4	13	23	FANCE-ENST00000229769.2:c.1018G>C	103	0.126214	4807	4782	7	6	1	1.16081	0.333752	4.18426	neutral(0.418)	probably_damaging(0.942)	tolerated(0.28)	11.91	0.136	0.00056698	0.00056698	FANCE	75	47	0.0136041	1.6	1.09164	2.35613	68	41	0.0119454	1.65914	1.10736	2.51308
				3		4	7	PLK4-ENST00000270861.5:c.2401A>G	112	0.133929	4807	4782	8	7	1	1.13713	0.360018	3.68706	neutral(0.253)	benign(0.006)	tolerated(0.13)	14.72	0.06	0.000331847	0.000331847	PLK4	64	46	0.102753	1.39	0.934181	2.08014	56	39	0.0986017	1.43342	0.933615	2.22051
				2	1	4	7	FANCB-ENST00000398334.1:c.2452A>G	123	0.138211	4807	4782	9	8	1	1.11936	0.382975	3.33699	deleterious(0.483)	possibly_damaging(0.636)	tolerated(0.12)	12.78	0.195	0.000523934	0.000523934	FANCB	75	60	0.225025	1.25	0.87415	1.78638	66	52	0.228568	1.26625	0.864989	1.8621
				1	2	4	7	XPC-ENST00000285021.7:c.37G>C	117	0.213675	4807	4782	13	12	1	1.07787	0.452924	2.58735	neutral(0.058)	benign(0.177)	tolerated(0.23)	15.5	0.052	0.000749922	0.000749922	XPC	74	55	0.110394	1.34	0.932772	1.94567	61	43	0.0933688	1.41645	0.941061	2.14864
				2	1	4	7	RBL1-ENST00000373664.3:c.514G>A	91	0.175824	3780	3839	8	8	1	1.01564	0.331899	3.10806	deleterious(0.863)	probably_damaging(0.995)	deleterious(0.01)	24.9	0.414	0.000241596	0.000241596	RBL1	43	51	0.468998	0.85	0.554556	1.31171	35	43	0.426917	0.82506	0.511323	1.32304
				3	3	8	14	NPM1-ENST00000296930.5:c.257C>T	22	0.272727	4807	4782	3	3	1	0.994796	0.13316	7.43179	neutral(0.390)	possibly_damaging(0.899)	tolerated(0.26)	15.69	0.204	7.6446e-05	0.000129478	NPM1	11	11	1	0.99	0.390676	2.53303	8	8	1	0.994791	0.325163	3.04344
				5	1	8	14	RAD51-ENST00000382643.3:c.419C>T	23	0.26087	4807	4782	3	3	1	0.994796	0.13316	7.43179	deleterious(0.692)	possibly_damaging(0.818)	deleterious(0.02)	34	0.55	0.00033849	0.00033849	RAD51	10	14	0.422609	0.71	0.281851	1.72049	7	11	0.357612	0.632552	0.2077	1.78856
				5		7	12	ALKBH1-ENST00000216489.3:c.158G>A	56	0.142857	4807	4782	4	4	1	0.994795	0.18516	5.34461	neutral(0.019)	benign(0.001)	tolerated(0.37)	13.53	0.009	0.000188942	0.000200525	ALKBH1	29	26	0.787145	1.11	0.630115	1.96561	25	22	0.770352	1.13112	0.611159	2.10764
				2	3	7	12	BCCIP-ENST00000368759.5:c.205A>G	70	0.114286	4807	4782	4	4	1	0.994795	0.18516	5.34461	neutral(0.171)	possibly_damaging(0.436)	tolerated(0.29)	11.59	0.048	0.000575949	0.000575949	BCCIP	38	35	0.814469	1.08	0.663374	1.76522	34	31	0.803704	1.09169	0.649916	1.84015
				9	1	14	24	MFSD9-ENST00000258436.5:c.14G>T	139	0.115108	4807	4782	8	8	1	0.994791	0.325163	3.04344	neutral(0.303)	benign(0.053)	tolerated(0.08)	10.46	0.045	0.000514077	0.000601857	MFSD9	67	75	0.499541	0.89	0.626784	1.25339	59	67	0.474046	0.874489	0.604172	1.26293
				10	5	21	36	ORC3-ENST00000257789.4:c.1787C>T	94	0.170213	4807	4782	8	8	1	0.994791	0.325163	3.04344	deleterious(0.847)	probably_damaging(0.99)	deleterious(0.01)	31	0.447	0.000905812	0.000878887	ORC3	51	45	0.608381	1.13	0.739492	1.72823	43	37	0.574931	1.15751	0.726966	1.85115
				6	5	16	27	GEN1-ENST00000381254.2:c.749C>T	101	0.217822	4807	4782	11	11	1	0.994788	0.390676	2.53303	neutral(0.034)	benign(0.001)	tolerated(0.26)	10.42	0.03	0.001008	0.00106295	GEN1	50	56	0.559036	0.89	0.592115	1.32568	39	45	0.512602	0.861046	0.544989	1.35501
				3	3	9	15	ZNF135-ENST00000401053.4:c.836C>T	157	0.165605	4807	4782	13	13	1	0.994785	0.424373	2.33191	deleterious(0.517)	possibly_damaging(0.504)	deleterious(0.04)	9.289	0.093	0.000973586	0.000973586	ZNF135	104	86	0.213066	1.21	0.895958	1.63085	91	73	0.180657	1.24469	0.902167	1.72231
				6	4	15	25	ZNF493-ENST00000392288.2:c.4C>A	214	0.121495	4807	4782	13	13	1	0.994785	0.424373	2.33191	deleterious(0.774)	probably_damaging(0.948)	deleterious(0.02)	8.427	0.037	0.000499348	0.000499348	ZNF493	40	34	0.0257699	1.17	1.0356	1.91201	27	21	0.469833	1.28057	0.696228	2.38618
				3	3	9	15	HSPBP1-ENST00000255631.5:c.613C>T	56	0.267857	3780	3839	7	8	1	0.888465	0.273958	2.8069	deleterious(0.906)	probably_damaging(0.996)	deleterious(0)	15.7	0.469	0.000574664	0.000574664	HSPBP1	37	33	0.631813	1.14	0.692003	1.88556	30	25	0.500237	1.22045	0.692372	2.16853
				5	2	11	18	PRF1-ENST00000441259.1:c.82C>T	102	0.107843	3780	3839	5	6	1	0.846156	0.204098	3.33093	deleterious(0.519)	possibly_damaging(0.582)	tolerated(0.07)	15.71	0.351	0.000785317	0.0038394	PRF1	60	58	0.852889	1.05	0.718348	1.53991	55	52	0.770405	1.07526	0.720394	1.60691
				3	2	8	13	RASSF7-ENST00000397583.3:c.302C>T	68	0.102941	3780	3839	3	4	1	0.761546	0.111502	4.50474	neutral(0.311)	benign(0.164)	tolerated(0.09)	11.43	0.045	0.000306096	0.000306096	RASSF7	44	28	0.0577448	1.6	0.973504	2.6798	41	24	0.0337551	1.74292	1.02611	3.02229
				4	1	8	13
				5		8	13
				6	4	16	26
				2	1	5	8
				7	4	19	30
				2	2	7	11
				3	1	7	11
				2	3	9	14
				2	1	6	9
				2		4	6
				1	1	4	6
				2	1	6	9
				4	1	10	15
				4		8	12
				5	4	18	27
				6	1	14	21
				3	1	9	13
					3	7	10
				2	1	7	10
				2	1	7	10
				2	2	10	14
				2		6	8
				2		7	9
				1		5	6
				1		6	7
				1		9	10
				2	1	33	36
						8	8
